# Supplementary material for: Australian and Pacific contributions to the genetic diversity of Norfolk Island feral chickens
Source: BMC Genet. 2013 Sep 24;14:91. doi: 10.1186/1471-2156-14-91 (PMC3850513; doi:10.1186/1471-2156-14-91)
Supplement: Additional file 2: Table S2A — List of sequences used in the 488 bp dataset. Table S2B. List of sequences used in the 200 bp dataset. [file 1471-2156-14-91-S2.xls]

## Sheet: Table S2A
Supplementary Table S2A: List of sequences used in the 488bp dataset
No.	Sequences		No. of sequences	Publication analysed in
1	Caoke_(AF512091)_Sichuan_China		1-975	Dataset used by Gongora et al. [9]
2	Caoke_(AF512092)_Sichuan_China		976-2755	Miao et al. [17]
3	Caoke_(AF512093)_Sichuan_China		2756-2885	Berthouly-Salazar et al. [7]
4	Caoke_(AF512094)_Sichuan_China		2886-2916	Lee et al. [14]
5	Caoke_(AF512095)_Sichuan_China		2917-2988	Kanginakudru et al. [5]
6	Caoke_(AF512099)_Sichuan_China		2989-3063	Present study
7	Caoke_(AF512100)_Sichuan_China
8	Caoke_(AF512102)_Sichuan_China
9	Caoke_(AF512104)_Sichuan_China
10	Caoke_(AF512105)_Sichuan_China
11	Caoke_(AF512106)_Sichuan_China
12	Sichuan_Mt_Wugu_(AF512267)_Sichuan_China
13	Sichuan_Mt_Wugu_(AF512268)_Sichuan_China
14	ChengduBlackSilky(AF512071)Sichuan_China
15	Chengdu_Silky_(AF512060)_Sichuan_China
16	Chengdu_Silky_(AF512062)_Sichuan_China
17	Chengdu_Silky_(AF512063)_Sichuan_China
18	Chengdu_Silky_(AF512065)_Sichuan_China
19	Yaan_Wugu_(AF512331)_Sichuan_China
20	Yaan_nonWugu_(AF512317)_Sichuan_China
21	Yaan_nonWugu_(AF512318)_Sichuan_China
22	Yaan_nonWugu_(A512320)_Sichuan_China
23	Yaan_nonWugu_(AF512323)_Sichuan_China
24	Guizhou_Mt_Wugu_(AF512129)_Guizhou_China
25	Guizhou_Mt_Wugu_(AF512130)_Guizhou_China
26	Guizhou_Mt_Wugu_(AF512131)_Guizhou_China
27	Guizhou_Mt_Wugu_(AF512134)_Guizhou_China
28	Guizhou_Mt_Wugu_(AF512137)Guizhou_China
29	Dwarf_Wugu_(AF512119)_Guizhou_China
30	Dwarf_Wugu_(AF512120)_Guizhou_China
31	Dwarf_Wugu_(AF512122)_Guizhou_China
32	Luke_(AF512238)_Guangxi_China
33	Luke_(AF512239)_Guangxi_China
34	Luke_(AF512240)_Guangxi_China
35	Chahua_(AF512076)_Yunnan_China
36	Shenggou_(AF512059)_Yunnan_China
37	Chahua_(AF512080)_Yunnan_China
38	Chahua_(AF512081)_YUnnan_China
39	Nixi_(AF512252)_Yunnan_China
40	Nixi_(AF512253)_Yunnan_china
41	Nixi_(AY392291)_Yunnan_China
42	Wuding_(AF512294)_Yunnan_China
43	Wuding_(AF512298)_Yunnan_China
44	Douji_(AF512113)_Yunnan_China
45	Yanjing_(AY465998)_Yunnan_China
46	Wenshanshandi_(AY392341)_Yunnan_China
47	Wenshanshandi_(AY392343)_Yunnan_China
48	Wenshanshandi_(AY392350)_Yunnan_China
49	Wenshanshandi_(AY392363)_Yunnan_China
50	Wenshanshandi_(AY392364)_Yunnan_China
51	Wenshanshandi_(AY392368)_Yunnan_China
52	Wenshanshandi_(AY392372)_Yunnan_China
53	Wenshanshandi_(AY392375)_Yunnan_China
54	Chigulu_(AY392180)_Yunnan_China
55	Chigulu_(AY392181)_Yunnan_China
56	Chigulu_(AY392182)_Yunnan_China
57	Chigulu_(AY392184)_Yunnan_China
58	Chigulu_(AY392186)_Yunnan_China
59	Chigulu_(AY392190)_Yunnan_China
60	Chigulu_(AY392202)_Yunnan_China
61	Chigulu_(AY392203)_Yunnan_China
62	Chigulu_(AY392204)_Yunnan_China
63	Lverwu_(AY392247)_Yunnan_China
64	Lverwu_(AY392254)_Yunnan_china
65	Lverwu_(AY392256)_Yunnan_china
66	Lverwu_(AY392258)_Yunnan_China
67	Lverwu_(AY392259)_Yunnan_China
68	Tenchongxue_(AY392298)_Yunnan_China
69	Tenchongxue_(AY392299)_Yunnan_China
70	Tenchongxue_(AY392300)_Yunnan_China
71	Tenchongxue_(AY392302)_Yunnan_China
72	Tenchongxue_(AY392307)_Yunnan_China
73	Tenchongxue_(AY392308)_Yunnan_China
74	Tenchongxue_(AY392323)_Yunnan_China
75	Tenchongxue_(AY392324)_Yunnan_China
76	Tenchongxue_(AY392325)_Yunnan_China
77	Tenchongxue_(AY392326)_Yunnan_China
78	Tenchongxue_(AY392332)_Yunnan_China
79	Tenchongxue_(AY392333)_Yunnan_China
80	Tenchongxue_(AY392340)_Yunnan_China
81	Taihe_Silky_(AF512278)_Jiangxi_China
82	Taihe_Silky_(AF512279)_Jiangxi_China
83	Taihe_Silky_(AF512282)_Jiangxi_China
84	Taihe_Silky_(AY465988)_Jiangxi_China
85	Taihe_Silky_(AY465989)_Jiangxi_China
86	Jiangsu_Silky_(AF512229)_Jiangsu_China
87	Hubei_Silky_(AF512189)_Hubei_China
88	Hubei_Silky_(AF512195)_Hubei_China
89	Hubei_Silky_(AF512198)_Hubei_China
90	Hubei_Silky_(AF512199)_Hubei_China
91	Hubei_Black_Silky_(AF512202)_Hubei_China
92	Hubei_Black_Silky_(AF512203)_Hubei_China
93	Hubei_Black_Silky_(AF512208)_Hubei_China
94	Hybrid_Silky_(AF512236)_Hubei_China
95	Xiaoshan_(AF128340)_Zhejiang_China
96	Xiaoshan_(AF128343)_Zhejiang_China
97	Peking_Bantam_(AB007749)_China_A1
98	Youkei_(AY465980)_Beijing_China
99	Youkei_(AY465982)_Beijing_China
100	Domestic_(AB009448)_Laos_A1
101	Chabo_(AB009428)_Japan
102	Satsumadori_(AB007755)_Japan
103	Nagoyadori_(AB007748)_Japan
104	Shamo_(AB098643)_Honshu_Kyushu_Japan
105	Shamo_(AB098645)_Honshu_Kyushu_Japan
106	Shamo_(AB098650)_Honshu_Kyushu_Japan
107	Shamo_(AB098683)_Honshu_Kyushu_Japan
108	Koshamo_(AB098671)_Japan
109	Koshamo_(AB098676)_Japan
110	Koshamo_(AB098677)_Japan
111	Koshamo_(AB098687)_Japan
112	UzuraChabo_(AB114069)_Japan_A1
113	Kawachiyakko_(AB114083)_Japan
114	Domestic_(AY704723)_Iran
115	Domestic_(AY645006)_Europe
116	Domestic_(AY704694)_Europe
117	Domestic_(AB009445)_Unknown_Locality
118	G._gallus_(AB268516)_Japan_B1
119	G._gallus_(AB268517)_Japan_B2
120	Jitokko_(AB294233)_Ibaraki_Japan_B8
121	Caoke_(AF512096)_Sichuan_China
122	Yaan_Wugu_(AF512328)_Sichuan_China
123	ChengduBlackSilky(AF512070)Sichuan_China
124	ChengduBlackSilky(AF512074)Sichuan_China
125	Guizhou_Mt_Wugu_(AF512138)_Guizhou_China
126	Gushi_(AF512143)_Henan_China
127	Gushi_(AF512145)_Henan_China
128	Yaan_nonWugu_(AF512321)_Sichuan_China
129	Heikang_Layer_(AF512211)_Sichuan_China
130	Heikang_Layer_(AF512212)_Sichuan_China
131	Heikang_Layer_(AF512213)_Sichuan_China
132	Hinaidori_(AB007758)_Japan_A2
133	Domestic_(AB009444)_Iran
134	Domestic_(AY644980)_Europe
135	G._gallus_(AB268521)_Japan_B6
136	Araucana_(CHL5)_Chile
137	Araucana_(CHL31)_Chile
138	Tibetan_(AY465960)_Tibetan_China_A24
139	Tibetan_(AY465961)_Tibetan_China_A24
140	Tibetan_(AY465962)_Tibetan_China_A24
141	Tibetan_(AY465963)_Tibetan_China_A24
142	Chahua_(AY392379)_Yunnan_China
143	Chahua_(AY392380)_Yunnan_China
144	Chahua_(AY392381)_Yunnan_China
145	Chahua_(AY392388)_Yunnan_China
146	Chahua_(AY392394)_Yunnan_China
147	Chahua_(AY392395)_Yunnan_China
148	Chahua_(AY392396)_Yunnan_China
149	Chahua_(AY392400)_Yunnan_China
150	Chahua_(AY392404)_Yunnan_China
151	Chahua_(AY465972)_Yunnan_China
152	Chahua_(AY465974)_Yunnan_China
153	Chahua_(AY465975)_Yunnan_China
154	Wenshanshandi_(AY392347)_Yunnan_China
155	Wenshanshandi_(AY392356)_Yunnan_China
156	Lverwu_(AY392233)_Yunnan_China
157	Jiangsu_Silky_(AF512222)_Jiangsu_China
158	Jiangsu_Silky_(AF512226)_Jiangsu_Silky
159	Jiangsu_Silky_(AF512231)_Jiangsu_China
160	Silky_(AB007735)_Japan
161	Kisyu_(AB007736)_Japan_A6
162	Ukokkei_(AB294232)_REIB_Japan_B7
163	Tenchongxue_(AY392301)_YUnnan_China
164	Yugan_Wugu_(AY465994)_Jiangxi_China
165	Jiangsu_Silky_(AF512232)_Jiangsu_China
166	Hubei_Black_Silky_(AF512201)_Hubei_China
167	Big_Bone_(AY465977)_Lianing_China
168	Satsumadori_(AB007731)_Japan
169	Satsumadori_(AB007751)_Japan
170	Shamo_(AB098691)_Honshu_Kyushu_Japan
171	Minohididori_(AB114079)_Japan
172	Minohididori_(AB114080)_Japan
173	Domestic_(AB009447)_Unknown_Locality
174	G._gallus_(AB268518)_Japan_B3
175	G._gallus_(AB268519)_Japan_B4
176	Nagoyadori_(AB007722)_Japan
177	Nagoyadori_(AB007730)_Japan
178	Domestic_(AY645000)_Europe
179	Caoke_(AF512097)_Sichuan_China
180	Caoke_(AF512101)_Sichuan_China
181	ChengduBlackSilky(AF512073)Sichuan_China
182	Chengdu_Silky_(AF512066)_Sichuan_China
183	Wangfeng_Wugu_(AF512283)_Guangxi_China
184	Wangfeng_Wugu_(AF512286)_Guangxu_China
185	Wangfeng_Wugu_(AF512287)_Guangxi_China
186	Wangfeng_Wugu_(AF512289)_Guangxi_China
187	Nixi_(AF512247)_Yunnan_China
188	Yunxian_Wugu_(AF512314)_Hubei_China
189	Yunxian_Wugu_(AF512315)_Hubei_China
190	Xiaoshan_(AF128341)_Zhejiang_China
191	G._g._spadiceus_(AF512182)_Myanmar
192	Douji_(AB098666)_Yunnan_China
193	Yaan_Wugu_(AF512332)_Sichuan_China
194	Yaan_Wugu_(AF512335)_Sichuan_China
195	Yaan_nonWugu_(AF512319)_Sichuan_China
196	Yaan_nonWugu_(AF512322)_Sichuan_China
197	G._g._jabouilei_(AF512151)_Yunnan_China
198	Guizhou_Mt_Wugu_(AF512128)_Guizhou_China
199	Luke_(AF512237)_Guangxi_China
200	Chahua_(AF512077)_Yunnan_China
201	Chahua_(AF512078)_Yunnan_China
202	Chahua_(AF512079)_Yunnan_CHina
203	Chahua_(AF512083)_Yunnan_China
204	Chahua_(AF512086)_Yunnan_China
205	Chahua_(AF512090)_Yunnan_China
206	Gushi_(AF512140)_Henan_China
207	Gushi_(AF512147)_Henan_china
208	Gushi_(AF512149)_Henan_China
209	Souguang_(AY465987)_Shangdong_China
210	Silky_(AF512061)_Sichuan_China
211	Caoke_(AF512103)_Sichuan_China
212	Sichuan_Mt_Wugu_(AF512266)_Sichuan_China
213	Lverwu_(AY392248)_Yunnan_China
214	Chabo_(AB114073)_Japan
215	Kawachiyakko_(AB114081)_Japan
216	Wenshanshandi_(AY392374)_Yunnan_China
217	Youkei_(AY465981)_Beijing_China
218	Minohididori_(AB114078)_Japan
219	Caoke_(AF512098)_Sichuan_China
220	Sichuan_Mt_Wugu_(AF512261)_Sichuan_China
221	ChengduBlackSilky(AF512069)Sichuan_China
222	ChengduBlackSilky(AF512075)Sichuan_China
223	Yaan_Wugu_(AF512336)_Sichuan_China
224	Dwarf_Wugu_(AF512125)_Guizhou_China
225	Dwarf_Wugu_(AF512127)_Guizhou_China
226	Gushi_(AF512150)_Henan_China
227	Jiangsu_Silky_(AF512221)_Jiangsu_China
228	Jiangsu_Silky_(AF512223)_Jiangsu_China
229	Jiangsu_Silky_(AF512228)_Jiangsu_China
230	Hubei_Silky_(AF512190)_Hubei_China
231	Hubei_Silky_(AF512192)_Hubei_China
232	Hubei_Silky_(AF512194)_Hubei_China
233	Hubei_Black_Silky_(AF512200)_Hubei_China
234	Hubei_Black_Silky_(AF512205)_Hubei_China
235	Hubei_Black_Silky_(AF512206)_Hubei_China
236	Hubei_Black_Silky_(AF512207)_Hubei_China
237	Zhejiang_Wugu_(AF128336)_Zhejiang_China
238	Zhejiang_Wugu_(AF128337)_Zhejiang_China
239	Zhejiang_Wugu_(AF128338)_Zhejiang_China
240	Zhejiang_Wugu_(AF128339)_Zhejiang_China
241	ChengduBlackSilky(AF512068)Sichuan_China
242	ChengduBlackSilky(AF512072)Sichuan_China
243	Chengdu_Silky_(AF512064)_Sichuan_China
244	Yaan_Wugu_(AF512334)_Sichuan_China
245	Dwarf_Wugu_(AF512124)_Guizhou_China
246	Wumeng_Wugu_(AY466002)_Guizhou_China
247	Wumeng_Wugu_(AY466003)_Guizhou_China
248	Luke_(AF512243)_Guangxi_China
249	Wangfeng_Wugu_(AF512290)_Guangxi_China
250	Chahua_(AF512084)_Yunnan_China
251	Chahua_(AF512087)_Yunnan_China
252	Chahua_(AF512088)_Yunnan_China
253	Chahua_(AY392378)_Yunnan_China
254	Chahua_(AY392385)_Yunnan_China
255	Chahua_(AY392386)_Yunnan_China
256	Chahua_(AY392387)_Yunnan_China
257	Chahua_(AY392389)_Yunnan_China
258	Chahua_(AY392390)_Yunnan_China
259	Chahua_(AY392391)_Yunnan_China
260	Chahua_(AY392392)_Yunnan_China
261	Chahua_(AY392401)_Yunnan_China
262	Chahua_(AY392402)_Yunnan_China
263	Chahua_(AY392406)_Yunnan_China
264	Nixi_(AF512251)_Yunnan_China
265	Wuding_(AF512295)_YunnanChina
266	Wuding_(AF512296)_Yunnan_China
267	Wuding_(AF512297)_Yunnan_China
268	Douji_(AF512109)_Yunnan_China
269	Douji_(AF512110)_Yunnan_China
270	Douji_(AF512111)_Yunnan_China
271	Koshamo_(AB098672)_Japan
272	Baiyiner_(AF128321)_Zhejiang_China
273	Baiyiner_(AF128322)_Zhejiang_China
274	Zhejiang_Wugu_(AF128335)_Zhejiang_China
275	Chahua_(AF512085)_Yunnan_China
276	Chahua_(AY392377)_Yunnan_China
277	Chahua_(AY392382)_Yunnan_China
278	Chahua_(AY392383)_Yunnan_China
279	Chahua_(AY392384)_Yunnan_China
280	Chahua_(AY392393)_Yunnan_China
281	Chahua_(AY392397)_Yunnan_China
282	Chahua_(AY392398)_Yunnan_China
283	Chahua_(AY392399)_Yunnan_China
284	Chahua_(AY392405)_Yunnan_China
285	Chahua_(AY392407)_Yunnan_China
286	Chahua_(AY392403)_Yunnan_China
287	Chahua_(AY465973)_Yunnan_China
288	Nixi_(AF512254)_Yunnan_China
289	Douji_(AB098664)_Yunnan_China
290	Jiangbian_(AY392223)_Yunnan_China
291	Chigulu_(AY392187)_Yunnan_China
292	Lverwu_(AY392235)_Yunnan_China
293	Lverwu_(AY392240)_Yunnan_China
294	Lverwu_(AY392242)_Yunnan_China
295	Lverwu_(AY392243)_Yunnan_China
296	Tenchongxue_(AY392304)_Yunnan_China
297	Tenchongxue_(AY392306)_Yunnan_China
298	Tenchongxue_(AY392315)_Yunnan_China
299	G._g._spadiceus_(AF512167)_Yunnan_China
300	G._g._spadiceus_(AF512174)_Yunnan_China
301	G._g._spadiceus_(AF512154)_Yunnan_China
302	G._g._spadiceus_(AF512155)_Yunnan_China
303	G._g._spadiceus_(AF512159)_Yunnan_China
304	G._g._spadiceus_(AF512162)_Yunnan_China
305	G._g._spadiceus_(AF512164)_Yunnan_China
306	G._g._spadiceus_(AF512169)_Yunnan_China
307	G._g._spadiceus_(AF512170)_Yunnan_China
308	G._g._spadiceus_(AF512172)_Yunnan_China
309	G._g._spadiceus_(AF512173)_Yunnan_China
310	G._g._spadiceus_(AF512175)_Yunnan_China
311	G._g._spadiceus_(AF512176)_Yunnan_China
312	G._g._spadiceus_(AF512179)_Yunnan_China
313	G._g._spadiceus_(AF512180)_Myanmar
314	G._g._spadiceus_(AF512181)_Myanmar
315	G._g._spadiceus_(AF512184)_Myanmar
316	G._g._spadiceus_(AF512188)_Myanmar
317	Gamecock_(AB098667)_Myanmar
318	Jiangbian_(AY392229)_Yunnan_China
319	Yunxian_Wugu_(AF512309)_Hubei_China
320	Xiaoshan_(AF128342)_Zhejiang_China
321	Souguang_(AY465985)_Shandong_China
322	Wenshanshandi_(AY392358)_YUnnan_China
323	Gamecock_(AB098668)_Myanmar
324	Douji_(AY588629)_Yunnan_China
325	Douji_(AY588632)_Yunnan_China
326	Cockfight_(AY588613)_Henan_China
327	Cockfight_(AY588620)_Henan_China
328	Tulufan_(AY588611)_Xinjiang_China
329	Douji_(AY588634)_Yunnan_China
330	Cockfight_(AY588616)_Henan_China
331	Douji_(AY588635)_Yunnan_China
332	Douji_(AY588633)_Yunnan_China
333	Cockfight_(AY588614)_Henan_China
334	Cockfight_(AY588617)_Henan_China
335	Cockfight_(AY588618)_Henan_China
336	Luxi_(AY588621)_Shangdong_China
337	Luxi_(AY588622)_Shangdong_China
338	Luxi_(AY588627)_Shangdong_China
339	Luxi_(AY588628)_Shangdong_China
340	Tulufan_(AY588609)_Xinjiang_China
341	Luxi_(AY588623)_Shangdong_China
342	Luxi_(AY588624)_Shangdong_China
343	Luxi_(AY588626)_Shangdong_China
344	Tulufan_(AY588608)_Xinjiang_China
345	Douji_(AF512115)_Yunnan_China
346	Douji_(AF512116)_Yunnan_China
347	Jiangbian_(AY392217)_Yunnan_China
348	Jiangbian_(AY392219)_Yunnan_China
349	Wenshanshandi_(AY392349)_Yunnan_China
350	Wenshanshandi_(AY392365)_Yunnan_China
351	Wenshanshandi_(AY392366)_Yunnan_China
352	Wenshanshandi_(AY392367)_Yunnan_China
353	Wenshanshandi_(AY392373)_YUnnan_China
354	Wenshanshandi_(AY392376)_Yunnan_China
355	Chigulu_(AY392174)_Yunnan_China
356	Chigulu_(AY392175)_Yunnan_China
357	Chigulu_(AY392177)_Yunnan_China
358	Chigulu_(AY392179)_Yunnan_China
359	Chigulu_(AY392183)_Yunnan_China
360	Chigulu_(AY392188)_Yunnan_China
361	Chigulu_(AY392189)_Yunnan_China
362	Chigulu_(AY392191)_Yunnan_China
363	Chigulu_(AY392195)_Yunnan_China
364	Chigulu_(AY392198)_Yunnan_China
365	Qinyuan_(AY465964)_Guangdong_China
366	Qinyuan_(AY465965)_Guangdong_China
367	Qinyuan_(AY465966)_Guangdong_China
368	Cockfight_(AY465968)_Henan_China
369	Cockfight_(AY465969)_Henan_china
370	Cockfight_(AY465970)_Henan_China
371	Cockfight_(AY465971)_Henan_China
372	Taihe_Silky_(AF512273)_Jiangxi_China
373	Taihe_Silky_(AF512275)_Jiangxi_China
374	Taihe_Silky_(AF512277)_Jiangxi_China
375	Taihe_Silky_(AF512280)_Jiangxi_China
376	Taihe_Silky_(AF512281)_Jiangxi_China
377	Taihe_Silky_(AY465990)_Jiangxi_China
378	Taihe_Silky_(AY465991)_Jiangxi_China
379	Yugan_Wugu_(AY465995)_Jiangxi_China
380	Langshan_(AY466004)_Jiangsu_China_B1
381	Langshan_(AY466005)_Jiangsu_China_B1
382	Langshan_(AY466006)_Jiangsu_China_B1
383	Langshan_(AY466007)_Jiangsu_China_B1
384	Hubei_Silky_(AF512191)_Hubei_China
385	Hubei_Silky_(AF512196)_Hubei_China
386	Hubei_Black_Silky_(AF512204)_Hubei_China
387	Hubei_Black_Silky_(AF512209)_Hubei_China
388	Hybrid_Silky_(AF512234)_Hubei_China
389	Hybrid_Silky_(AF512235)_Hubei_Silky
390	Xuefeng_(AF512300)_Hunan_China
391	Xuefeng_(AF512303)_Hunan_China
392	Xuefeng_(AF512304)_Hunan_China
393	Xuefeng_(AF512305)_Hunan_China
394	Koshamo_(AB098673)_Japan
395	AizuJidori_(AB268520)_Fukushima_Japan_B5
396	Caoke_(AF512107)_Sichuan_China
397	Sichuan_Mt_Wugu_(AF512262)_Sichuan_China
398	Yaan_Wugu_(AF512337)_Sichuan_China
399	Guizhou_Mt_Wugu_(AF512132)_Guizhou_China
400	Dwarf_Wugu_(AF512118)_Guizhou_China
401	Jiangbian_(AY392227)_Yunnan_China
402	Tenchongxue_(AY392310)_Yunnan_China
403	Yugan_Wugu_(AY465992)_Jiangxi_China
404	Xianju_(AF128315)_Zhejiang_China
405	Xianju_(AF128316)_Zhejiang_China
406	Domestic_(AY642132)_Bali_Indonesia
407	Domestic_(AY642133)_Bali_Indonesia
408	Shamo_(AB007754)_Honshu_Kyushu_Japan
409	Tomaru_(AB114066)_Japan
410	Domestic_(AY645007)_Europe
411	Domestic_(AY645008)_Europe
412	Domestic_(AY645018)_Europe
413	Domestic_(AY645019)_Europe
414	Domestic_(AY704692)_Europe
415	Domestic_(AY704695)_Europe
416	G._gallus_(AB268509)_Japan_A4
417	G._gallus_(AB268514)_Japan_A9
418	Araucana_(CHL23)_Chile
419	Araucana_(CHL26)_Chile
420	Sichuan_Mt_Wugu_(AF512265)_Sichuan_China
421	Sichuan_Mt_Wugu_(AF512269)_Sichuan_China
422	Sichuan_Mt_Wugu_(AF512272)_Sichuan_China
423	Yaan_Wugu_(AF512330)_Sichuan_China
424	Yaan_Wugu_(AF512333)_Sichuan_China
425	Guizhou_Mt_Wugu_(AF512135)_Guizhou_China
426	Dwarf_Wugu_(AF512117)_Guizhou_China
427	Dwarf_Wugu_(AF512121)_Guizhou_China
428	Dwarf_Wugu_(AF512123)_Guizhou_China
429	Chahua_(AF512082)_Yunnan_China
430	Nixi_(AY392269)_Yunnan_China
431	Lverwu_(AY392236)_Yunnan_China
432	Lverwu_(AY392238)_Yunnan_China
433	Lverwu_(AY392261)_Yunnan_China
434	Gushi_(AF512139)_Henan_China
435	Gushi_(AF512148)_Henan_China
436	Yugan_Wugu_(AY465993)_Jiangxi_China
437	Xianju_(AF128319)_Zhejiang_China
438	Buff_Cochin_(AB007734)_China_E1
439	Domestic_(AY644966)_India
440	Domestic_(AY644968)_India
441	Domestic_(AY704702)_India
442	Domestic_(AY704703)_India
443	Domestic_(AY704705)_India
444	Domestic_(AY704706)_India
445	Domestic_(AY704707)_India
446	Domestic_(AY704714)_India
447	Domestic_(AY704715)_India
448	Silky_(AB007747)_Japan
449	Satsumadori_(AB007728)_Japan
450	Satsumadori_(AB007750)_Japan
451	Koeyoshi_(AB114058)_Japan
452	Koeyoshi_(AB114060)_Japan
453	Totenko_(AB114062)_Japan_E1
454	Totenko_(AB114063)_Japan_E1
455	Totenko_(AB114064)_Japan_E1
456	Tomaru_(AB114065)_Japan
457	Skokoku_(AB114076)_Japan_E1
458	Shokoku_(AB114077)_Japan_E1
459	Domestic_(AY704721)_Iran
460	Domestic_(AY704722)_Iran
461	Domestic_(AY704724)_Iran
462	Domestic_(AY704725)_Turkmenistan
463	Domestic_(AY704726)_Turkmenistan
464	Domestic_(AY704727)_Turkmenistan
465	Domestic_(AY704697)_Azerbaijan
466	Domestic_(AY704698)_Azerbaijan
467	Domestic_(AY704699)_Azerbaijan
468	Domestic_(AY704700)_Azerbaijan
469	White_Leghorn_(AP003317)_UK
470	White_Plymouth_Rock_(AP003318)_UK
471	Barred_Plymouth_Rock_(AB007719)_UK_E1
472	Domestic_(AY644974)_Europe
473	Domestic_(AY644975)_Europe
474	Domestic_(AY644976)_Europe
475	Domestic_(AY644977)_Europe
476	Domestic_(AY644979)_Europe
477	Dometic_(AY644983)_Europe
478	Domestic_(AY644984)_Europe
479	Dometic_(AY644985)_Europe
480	Domestic_(AY644986)_Europe
481	Domestic_(AY644987)_Europe
482	Domestic_(AY644988)_Europe
483	Domestic_(AY644989)_Europe
484	Domestic_(AY644990)_Europe
485	Domestic_(AY644991)_Europe
486	Domestic_(AY644992)_Europe
487	Domestic_(AY644993)_Europe
488	Domestic_(AY644994)_Europe
489	Domestic_(AY644995)_Europe
490	Domestic_(AY644996)_Europe
491	Domestic_(AY644997)_Europe
492	Domestic_(AY644998)_Europe
493	Domestic_(AY644999)_Europe
494	Domestic_(AY645001)_Europe
495	Domestic_(AY645002)_Europe
496	Domestic_(AY645003)_Europe
497	Domestic_(AY645009)_Europe
498	Domestic_(AY645010)_Europe
499	Domestic_(AY645011)_Europe
500	Domestic_(AY645012)_Europe
501	Domestic_(AY645013)_Europe
502	Domestic_(AY645020)_Europe
503	Domestic_(AY704688)_Europe
504	Domestic_(AY704689)_Europe
505	Domestic_(AY704690)_Europe
506	G._g._gallus_(AB007752)_Unknown_Locality
507	G._gallus_(AB268508)_Japan_A3
508	Chabo_(AB268510)_Ohita_Japan_A5
509	G._gallus_(AB268513)_Japan_A8
510	Araucana_(CHL2)_Chile
511	Araucana_(CHL7)_Chile
512	Araucana_(CHL8)_Chile
513	Araucana_(CHL9)_Chile
514	Araucana_(CHL11)_Chile
515	Araucana_(CHL12)_Chile
516	Araucana_(CHL13)_Chile
517	Araucana_(CHL14)_Chile
518	Araucana_(CHL15)_Chile
519	Araucana_(CHL18)_Chile
520	Araucana_(CHL19)_Chile
521	Araucana_(CHL21)_Chile
522	Araucana_(CHL25)_Chile
523	Araucana_(CHL27)_Chile
524	Araucana_(CHL28)_Chile
525	Araucana_(CHL30)_Chile
526	Araucana_(CHL33)_Chile
527	Araucana_(CHL34)_Chile
528	Araucana_(CHL35)_Chile
529	Araucana_(CHL38)_Chile
530	Araucana_(CHL39)_Chile
531	Araucana_(CHL40)_Chile
532	Araucana_(CHL41)_Chile
533	Araucana_(CHL42)_Chile
534	Araucana_(CHL43)_Chile
535	Tenchongxue_(AY392336)_Yunnan_China
536	Domestic_(AY645004)_Europe
537	Domestic_(AY645005)_Eruope
538	Domestic_(AY645017)_Europe
539	Domestic_(AY704691)_Europe
540	Hinai_Dori_(AB268507)_Ibaraki_Japan_A2
541	Gushi_(AF512141)_Henan_China
542	Gushi_(AF512142)_Henan_China
543	Gushi_(AF512144)_Henan_China
544	Jiangsu_Silky_(AF512230)_Jiangsu_China
545	Domestic_(AY704713)_India
546	Domestic_(AY644978)_Europe
547	Araucana_(CHL10)_Chile
548	Araucana_(CHL20)_Chile
549	Araucana_(CHL22)_Chile
550	Araucana_(CHL29)_Chile
551	Sichuan_Mt_Wugu_(AF512271)_Sichuan_China
552	Dwarf_Wugu_(AF512126)_Guizhou_China
553	Leghorn_(AF128325)_Zhejiang_China_E4
554	Leghorn_(AF128326)_Zhejiang_China_E4
555	Leghorn_(AF128328)_Zhejiang_China_E4
556	Leghorn_(AF128327)_Zhejiang_China_E4
557	Leghorn_(AF128329)_Zhejiang_China_E4
558	White_Leghorn_(AB007723)_Japan
559	Domestic_(AY644981)_Europe
560	Domestic_(AY644982)_Europe
561	Araucana_(CHL24)_Chile
562	Domestic_(AY644973)_India
563	Domestic_(AY704708)_India
564	Douji_(AY588630)_Yunnan_China
565	Douji_(AY588631)_Yunnan_China
566	Cockfight_(AY588615)_Henan_China
567	Cockfight_(AY588619)_Henan_China
568	ChengduBlackSilky(AF512067)Sichuan_China
569	Nixi_(AY392283)_Yunnan_China
570	Nixi_(AY392285)_Yunnan_China
571	Nixi_(AY392295)_Yunnan_China
572	Gushi_(AF512146)_Henan_China
573	Wangfeng_Wugu_(AF512288)_Guangxi_China
574	Wangfeng_Wugu_(AF512291)_Guangxi_China
575	Nixi_(AY392265)_Yunnan_China
576	Nixi_(AY392266)_Yunnan_China
577	Nixi_(AY392268)_Yunnan_China
578	Nixi_(AY392272)_Yunnan_China
579	Nixi_(AY392280)_Yunnan_China
580	Nixi_(AY392284)_Yunnan_China
581	Nixi_(AY392293)_Yunnan_China
582	Yanjing_(AF512325)_Yunnan_China
583	Yanjing_(AF512327)_Yunnan_China
584	Jiangbian_(AY392210)_Yunnan_China
585	Jiangbian_(AY392222)_Yunnan_China
586	Jiangbian_(AY392226)_Yunnan_China
587	Jiangbian_(AY392231)_Yunnan_China
588	Wenshanshandi_(AY392342)_Yunnan_China
589	Wenshanshandi_(AY392352)_Yunnan_China
590	Wenshanshandi_(AY392353)_Yunnan_China
591	Wenshanshandi_(AY392355)_Yunnan_China
592	Wenshanshandi_(AY392357)_Yunnan_China
593	Wenshanshandi_(AY392360)_Yunnan_China
594	Chigulu_(AY392172)_Yunnan_China
595	Chigulu_(AY392194)_Yunnan_China
596	Chigulu_(AY392196)_Yunnan_china
597	Chigulu_(AY392197)_Yunnan_China
598	Chigulu_(AY392199)_Yunnan_China
599	Chigulu_(AY392200)_Yunnan_China
600	Chigulu_(AY392201)_Yunnan_china
601	Lverwu_(AY392234)_Yunnan_China
602	Lverwu_(AY392246)_Yunnan_China
603	Lverwu_(AY392255)_Yunnan_China
604	Nixi_(AY392263)_Yunnan_China
605	Nixi_(AY392270)_Yunnan_China
606	Nixi_(AY392271)_Yunnan_China
607	Wangfeng_Wugu_(AF512285)_Guangxi_China
608	Nixi_(AF512248)_Yunnan_China
609	Nixi_(AY392278)_Yunnan_China
610	Nixi_(AY392294)_Yunnan_China
611	Douji_(AF512108)_Yunnan_China
612	Jiangbian_(AY392205)_Yunnan_China
613	Jiangbian_(AY392206)_Yunnan_China
614	Jiangbian_(AY392207)_Yunnan_China
615	Jiangbian_(AY392208)_Yunnan_China
616	Jiangbian_(AY392211)_Yunnan_China
617	Jiangbian_(AY392212)_Yunnan_China
618	Jiangbian_(AY392214)_Yunnan_China
619	Jiangbian_(AY392218)_Yunnan_China
620	Jiangbian_(AY392221)_Yunnan_China
621	Jiangbian_(AY392228)_Yunnan_China
622	Wenshanshandi_(AY392345)_Yunnan_China
623	Wenshanshandi_(AY392359)_Yunnan_China
624	Wenshanshandi_(AY392369)_Yunnan_China
625	Wenshanshandi_(AY392370)_Yunnan_China
626	Chigulu_(AY392192)_Yunnan_China
627	Chigulu_(AY392193)_Yunnan_China
628	Lverwu_(AY392245)_Yunnan_China
629	Lverwu_(AY392249)_Yunnan_China
630	Lverwu_(AY392250)_Yunnan_china
631	Lverwu_(AY392253)_Yunnan_China
632	Lverwu_(AY392257)_Yunnan_China
633	Tenchongxue_(AY392317)_Yunnan_China
634	Tenchongxue_(AY392319)_Yunnan_China
635	Tenchongxue_(AY392320)_Yunnan_China
636	Tenchongxue_(AY392322)_Yunnan_China
637	Shenggou_(AF512057)_Yunnan_China
638	Shenggou_(AF512058)_Yunnan_China
639	Chigulu_(AY392173)_Yunnan_China
640	G._g._jabouilei_(AF512153)_Yunnan_China
641	Wenshanshandi_(AY392354)_Yunnan_China
642	G._g._spadiceus_(AF512161)_Yunnan_China
643	Tenchongxue_(AY392309)_Yunnan_China
644	Tenchongxue_(AY392334)_Yunnan_China
645	Nixi_(AY392262)_Yunnan_China
646	Nixi_(AY392264)_Yunnan_China
647	Nixi_(AY392267)_Yunnan_China
648	Nixi_(AY392273)_Yunnan_China
649	Nixi_(AY392275)_Yunnan_China
650	Nixi_(AY392277)_Yunnan_China
651	Nixi_(AY392281)_Yunnan_China
652	Nixi_(AY392286)_Yunnan_China
653	Nixi_(AY392287)_Yunnan_China
654	Nixi_(AY392288)_Yunnan_China
655	Jiangbian_(AY392213)_Yunnan_China
656	Jiangbian_(AY392230)_Yunnan_China
657	Tenchongxue_(AY392297)_Yunnan_China
658	Tenchongxue_(AY392313)_Yunnan_China
659	Tenchongxue_(AY392337)_Yunnan_China
660	Tenchongxue_(AY392339)_Yunnan_China
661	G._g._spadiceus_(AF512163)_Yunnan_China
662	G._g._spadiceus_(AF512186)_Myanmar
663	Tenchongxue_(AY392305)_Yunnan_China
664	Tenchongxue_(AY392316)_Yunnan_China
665	Tenchongxue_(AY392314)_Yunnan_China
666	G._g._spadiceus_(AF512157)_Yunnan_China
667	Tenchongxue_(AY392312)_Yunnan_China
668	Tenchongxue_(AY392318)_Yunnan_China
669	Tenchongxue_(AY392321)_Yunnan_China
670	Tenchongxue_(AY392327)_Yunnan_China
671	Tenchongxue_(AY392329)_Yunnan_China
672	Tenchongxue_(AY392330)_Yunnan_China
673	Tenchongxue_(AY392338)_Yunnan_China
674	Tenchongxue_(AY392328)_Yunnan_China
675	G._g._gallus_(AB009443)_Thailand
676	G._g._gallus_(AB007721)_Unknown_Locality
677	Nixi_(AY392274)_Yunnan_China
678	Nixi_(AY392276)_Yunnan_China
679	Nixi_(AY392279)_Yunnan_China
680	Nixi_(AY392289)_Yunnan_China
681	Jiangbian_(AY392232)_Yunnan_China
682	Nixi_(AY392292)_Yunnan_China
683	Tengchongxue_(AY392296)_Yunnan_China
684	Tenchongxue_(AY392303)_Yunnan_China
685	Yanjing_(AF512324)_Yunnan_China
686	Jiangbian_(AY392209)_Yunnan_China
687	Lverwu_(AY392237)_Yunnan_China
688	Lverwu_(AY392241)_Yunnan_China
689	Nixi_(AF512249)_Yunnan_China
690	Wuding_(AF512292)_Yunnan_China
691	Lverwu_(AY392239)_Yunnan_China
692	Nixi_(AY392282)_Yunnan_China
693	Yanjing_(AY465997)_Yunnan_China
694	Wenshanshandi_(AY392351)_Yunnan_China
695	Lverwu_(AY392251)_Yunnan_china
696	Lverwu_(AY392252)_Yunnan_China
697	Lverwu_(AY392260)_Yunnan_China
698	Yanjing_(AY465996)_Yunnan_China
699	Jiangbian_(AY392220)_Yunnan_China
700	Jiangbian_(AY392224)_Yunnan_China
701	Jiangbian_(AY392225)_Yunnan_China
702	Nixi_(AF512246)_Yunnan_China
703	Douji_(AF512112)_Yunnan_China
704	Nixi_(AY392290)_Yunnan_China
705	Jiangbian_(AY392215)_Yunnan_China
706	Jiangbian_(AY392216)_Yunnan_China
707	Tenchongxue_(AY392335)_Yunnan_China
708	Wenshanshandi_(AY392346)_Yunnan_China
709	Wenshanshandi_(AY392348)_Yunnan_China
710	Koeyoshi_(AB114059)_Japan
711	Domestic_(AY704696)_Azerbaijan
712	G._gallus_(AB268511)_Japan_A6
713	Xuefeng_(AF512301)_Hunan_China
714	Xianju_(AF128318)_Zhejiang_China
715	Domestic_(AY704728)_Turkmenistan
716	Shokoku_(AB268515)_Japan_A10
717	New_Hampshire_(AY235571)_UK
718	Domestic_(AY645014)_Europe
719	Domestic_(AY645015)_Europe
720	Domestic_(AY645016)_Europe
721	Domestic_(AY704693)_Europe
722	Hinai_Dori_(AB268506)_Aomori_Japan_A1
723	Araucana_(CHL32)_Chile
724	Tokujidori_(AB007738)_Japan_E7
725	Rikutyudori_(AB007737)_Japan_E7
726	G._gallus_(AB268512)_Japan_A7
727	Domestic_(AY704712)_India
728	Domestic_(AY644967)_India
729	Domestic_(AY644969)_India
730	Xianju_(AF128317)_Zhejiang_China
731	Domestic_(AY642130)_Bali_Indonesia
732	Domestic_(AY642134)_Malaysia_E6
733	Domestic_(AY642131)_Bali_Indonesia
734	Xuefeng_(AF512306)_Hunan_China
735	Linkun_(AF128330)_Zhejiang_China
736	Linkun_(AF128332)_Zhejiang_China
737	Linkun_(AF128333)_Zhejiang_China
738	Linkun_(AF128334)_Zhejiang_China
739	Baiyiner_(AF128320)_Zhejiang_China
740	Baiyiner_(AF128323)_Zhejiang_China
741	Baiyiner_(AF128324)_zhejiang_China
742	Youkei_(AY465983)_Beijing_China
743	Souguang_(AY465984)_Shangdong_China
744	Souguang_(AY465986)_Shangdong_China
745	Big_Bone_(AY465976)_Liaoning_China
746	Big_Bone_(AY465978)_Liaoning_China
747	Big_Bone_(AY465979)_Liaoning_China
748	Domestic_(AY642127)_Bali_Indonesia
749	Domestic_(AY642128)_Bali_Indonesia
750	Domestic_(AY642129)_Bali_Indonesia
751	G._g._gallus_(AB009442)_Laos_B1
752	Thai_Bantam_(AB007724)_Thailand_B1
753	Domestic_(AY644972)_India
754	Satsumadori_(AB007732)_Japan
755	Satsumadori_(AB114086)_Japan
756	Shamo_(AB098652)_Okinawa_Japan
757	Shamo_(AB098658)_Okinawa_Japan
758	Shamo_(AB098682)_Honshu_Kyushu_Japan
759	Shamo_(AB098684)_Honshu_Kyushu_Japan
760	Shamo_(AB098685)_Honshu_Kyushu_Japan
761	Kawachiyakko_(AB114082)_Japan
762	Ryukyudori_(AB007744)_Japan_B1
763	Domestic_(AY704720)_Iran
764	Domestic_(AY704729)_Turkmenistan
765	G._g._gallus_(AB007753)_Unknown_Locality
766	G._g._gallus_(AB007757)_Unknown_Locality
767	Shamo_(AB268539)_Japan_E1
768	Fighting_(AB268540)_Bogor_Indonesia_E2
769	Shamo_(AB268541)_Okinawa_Japan_E3
770	Shamo_(AB268542)_Okinawa_Japan_E4
771	Araucana_(CHL1)_Chile
772	Araucana_(CHL6)_Chile
773	Araucana_(CHL17)_Chile
774	Araucana_(CHL36)_Chile
775	Araucana_(CHL37)_Chile
776	Luke_(AF512245)_Guangxi_China
777	Chahua_(AF512089)_Yunnan_China
778	Nixi_(AF512250)_Yunnan_China
779	Wuding_(AF512293)_YUnnan_China
780	Douji_(AF512114)_Yunnan_China
781	Yanjing_(AF512326)_Yunnan_China
782	G._g._gallus_(D82907)_Unknown_Locality
783	Domestic_(AB009449)_Vietnam_I3
784	G._g._gallus_(AB007756)_Unknown_Locality
785	Fighting_(AB268545)_Bogor_Indonesia_G1
786	G._g._gallus_(AB009434)_Vietnam
787	Tenchongxue_(AY392311)_Yunnan_China
788	Tenchongxue_(AY392331)_Yunnan_China
789	G._g._spadiceus_(AF512185)_Myanmar
790	G._g._gallus_(AB009435)_Vietnam
791	G._g._gallus_(D82908)_Unknown_Locality
792	Sichuan_Mt_Wugu_(AF512263)_Sichuan_China
793	Sichuan_Mt_Wugu_(AF512264)_Sichuan_China
794	Sichuan_Mt_Wugu_(AF512270)_Sichuan_China
795	Yunxian_Wugu_(AF512311)_Hubei_China
796	Yunxian_Wugu_(AF512313)_Hubei_China
797	Heikang_Layer_(AF512210)_Sichuan_China
798	Heikang_Layer_(AF512214)_Sichuan_China
799	Guizhou_Mt_Wugu_(AF512133)_Guizhou_China
800	Guizhou_Mt_Wugu_(AF512136)_Guizhou_China
801	Luke_(AF512241)_Guangxi_China
802	Luke_(AF512242)_Guangxi_China
803	Luke_(AF512244)_Guangxi_China
804	Yanjing_(AY465999)_Yunnan_China
805	Wenshanshandi_(AY392344)_Yunnan_China
806	Lvwewu_(AY392244)_Yunnan_China
807	Taihe_Silky_(AF512274)_Jiangxi_China
808	Taihe_Silky_(AF512276)_Jiangxi_China
809	Jiangsu_Silky_(AF512224)_Jiangsu_China
810	Jiangsu_Silky_(AF512225)_Jiangsu_China
811	Jiangsu_Silky_(AF512227)_Jiangsu_China
812	Jiangsu_Silky_(AF512233)_Jiangsu_China
813	Hubei_Silky_(AF512193)_Hubei_China
814	Hubei_Silky_(AF512197)_Hubei_China
815	Yunxian_Wugu_(AF512307)_Hubei_China
816	Yunxian_Wugu_(AF512310)_Hubei_China
817	Yunxian_Wugu_(AF512316)_Hubei_China
818	Xiaoshan_(AF128344)_Zhejiang_China
819	Linkun_(AF128331)_Zhejiang_China
820	Silky_(AB007740)_Japan
821	Silky_(AB007746)_Japan
822	Onagadori_(AB007743)_Japan_C1
823	Shamo_(AB098657)_Okinawa_Japan
824	Shamo_(AB098690)_Honshu_Kyushu_Japan
825	Ukokkei_(AB114070)_Japan_C1
826	Ukokkei_(AB114071)_Japan_C1
827	Thotenkho_(AB007739)_Japan_C1
828	Chabo_(AB268533)_Ohita_Japan_D4
829	G._gallus_(AB268534)_Japan_D5
830	G._gallus_(AB268536)_Japan_D7
831	Shamo_(AB268538)_Okinawa_Japan_D9
832	Chabo_(AB009427)_Japan
833	Chabo_(AB114074)_Japan
834	Shamo_(AB098689)_Honshu_Kyushu_Japan
835	Koshamo_(AB098674)_Japan
836	Koshamo_(AB098675)_Japan
837	Yamatogunkei_(AB098678)_Japan
838	Yamatogunkei_(AB098679)_Japan
839	Nankinshamo_(AB114067)_Japan_C6
840	Nankinshamo_(AB114068)_Japan_C6
841	Kosyama_(AB009446)_Japan_C6
842	Chabo_(AB268531)_Chiba_Japan_D2
843	Ko_Shamo_(AB268532)_Ehime_Japan_D3
844	Yamatogunkei_(AB098680)_Japan
845	Wangfeng_Wugu_(AF512284)_guangxi_China
846	Huxu_(AF512215)_Guangdong_China_C2
847	Huxu_(AF512216)_Guangdong_China_C2
848	Huxu_(AF512217)_Guangdong_China_C2
849	Huxu_(AF512218)_Guangdong_China_C2
850	Huxu_(AF512219)_Guangdong_China_C2
851	Huxu_(AF512220)_Guangdong_China_C2
852	Xuefeng_(AF512302)_Hunan_China
853	Qinyuan_(AF512255)_Quangdong_China
854	Qinyuan_(AF512256)_Guangdong_China
855	Qinyuan_(AF512257)_Guangdong_China
856	Qinyuan_(AF512258)_Quangdong_China
857	Qinyuan_(AF512259)_Guangdong_China
858	Qinyuan_(AF512260)_Guangdong_China
859	Chabo_(AB268530)_Chiba_Japan_D1
860	Satsumadori(AB007729)_Japan
861	Shamo_(AB098651)_Okinawa_Japan
862	Shamo_(AB098692)_Okinawa_Japan
863	Shamo_(AB098693)_Okinawa_Japan
864	Shamo_(AB098694)_Okinawa_Japan
865	Shamo_(AB098695)_Okinawa_Japan
866	Shamo_(AB098698)_Okinawa_Japan
867	Shamo_(AB098647)_Honshu_Kyushu_Japan
868	Shamo_(AB098681)_Honshu_Kyushu_Japan
869	Shamo_(AB098686)_Honshu_Kyushu_Japan
870	Syokoku_(AB007745)_Japan_C7
871	G._gallus_(AB268535)_Japan_D6
872	Shamo_(AB268537)_Japan_D8
873	Shamo_(AB098697)_Okinawa_Japan
874	Shamo_(AB098637)_Honshu_Kyushu_Japan
875	Shamo_(AB098649)_Honshu_Kyushu_Japan
876	Shamo_(AB098644)_Honshu_Kyushu_Japan
877	Shamo_(AB098636)_Honshu_Kyushu_Japan
878	Shamo_(AB098699)_Okinawa_Japan
879	Chabo_(AB114072)_Japan
880	Chabo_(AB114075)_Japan
881	Yaan_Wugu_(AF512329)_Sichuan_China
882	Chigulu_(AY392176)_Yunnan_China
883	Chigulu_(AY392178)_Yunnan_China
884	Chigulu_(AY392185)_Yunnan_china
885	Shamo_(AB098639)_Okinawa_Japan
886	Shamo_(AB098646)_Okinawa_Japan
887	Shamo_(AB098653)_Okinawa_Japan
888	Shamo_(AB098654)_Okinawa_Japan
889	Shamo_(AB098655)_Okinawa_Japan
890	Shamo_(AB098659)_Okinawa_Japan
891	Shamo_(AB098661)_Okinawa_Japan
892	Shamo_(AB098663)_Okinawa_Japan
893	Shamo_(AB268543)_Okinawa_Japan_F1
894	Shamo_(AB268544)_Okinawa_Japan_F2
895	Shamo_(AB098662)_Okinawa_Japan
896	G._g._jabouilei_(AF512152)_Yunnan_China
897	G._g._spadiceus_(AF512156)_Yunnan_China
898	Domestic_(AY704701)_India
899	Domestic_(AY704710)_India
900	Domestic_(AY704711)_India
901	Domestic_(AY704716)_India
902	Domestic_(AY704717)_India
903	Domestic_(AY704704)_India
904	AyamKokokBalenggek_(AB007726)_Indonesia
905	G._g._gallus_(AB009438)_Indonesia
906	Domestic_(AY704719)_India
907	Chabo_(AB009429)_Japan
908	Bantam_(AB268525)_Bogor_Indonesia_C4
909	G._g._gallus_(AB009436)_Indonesia
910	G._g._gallus_(AB009433)_Philippine_D13
911	Silky_(AB007733)_Japan
912	G._gallus_(AB268522)_Japan_C1
913	Chabo_(AB268523)_Chiba_Japan_C2
914	G._g._gallus_(AB009441)_Thailand
915	Domestic_(AY704709)_India
916	Fighting_(AB268527)_Bogor_Indonesia_C6
917	Fighting_(AB268528)_Bogor_Indonesia_C7
918	Chabo_(AB268524)_Chiba_Japan_C3
919	Bantam_(AB268526)_Bogor_Indonesia_C5
920	G._g._gallus_(AB009437)_Indonesia
921	Madagascar_Game_(AB007742)_Madagascar_D2
922	Satsumadori_(AB114085)_Japan
923	G._g._gallus_(AB009439)_Indonesia
924	G._g._gallus_(AB007720)_Unknown_Locality
925	G._g._gallus_(AB009440)_Indonesia
926	G._g._gallus_(D82903)_Unkown_Locality
927	G._g._gallus_(D82904)_Unknown_Locality
928	Koeyoshi_(AB114061)_Japan
929	Douji_(AB098665)_Yunnan_China
930	Shamo_(AB098638)_Okinawa_Japan
931	Shamo_(AB098660)_Okinawa_Japan
932	Shamo_(AB098641)_Honshu_Kyushu_Japan
933	Shamo_(AB098648)_Honshu_Kyushu_Japan
934	G._g._bankiva_(AB007718)_Indonesia
935	Satsumadori_(AB114084)_Japan
936	Tulufan_(AY588610)_Xinjiang_China
937	G._g._gallus_(AB007725)_Unknown_Locality
938	G._g._gallus_(AB009432)_Thailand
939	Uthai_Chan_(AB007741)_Japan_D4
940	Uzura_Chabo_(AB268529)_Japan_C8
941	G._g._spadiceus_(AF512158)_Yunnan_China
942	G._g._spadiceus_(AF512160)_Yunnan_China
943	G._g._spadiceus_(AF512165)_Yunnan_China
944	G._g._spadiceus_(AF512166)_Yunnan_China
945	G._g._spadiceus_(AF512168)_Yunnan_China
946	G._g._spadiceus_(AF512171)_Yunnan_China
947	G._g._spadiceus_(AF512177)_Yunnan_China
948	G._g._spadiceus_(AF512178)_Yunnan_China
949	G._g._spadiceus_(AF512183)_Myanmar
950	G._g._spadiceus_(AF512187)_Myanmar
951	Domestic_(AY644970)_India
952	Domestic_(AY704718)_India
953	Domestic_(AY644971)_India
954	G._g._gallus_(D82901)_Unknown_Locality
955	Tulufan_(AY588612)_Xinjiang_China
956	Luxi_(AY588625)_Shangdong_China
957	Zhangzhou_(AY588637)_Fujian_China
958	Zhangzhou_(AY588638)_Fujian_China
959	Zhangzhou_(AY588639)_Fujian_China
960	Wenshanshandi_(AY392361)_Yunnan_China
961	Wenshanshandi_(AY392362)_Yunnan_China
962	Araucana_(CHL44)_Chile
963	Wumeng_Wugu_(AY466000)_Guizhou_China
964	Wumeng_Wugu_(AY466001)_Guizhou_China
965	Wenshanshandi_(AY392371)_Yunnan_China
966	Xuefeng_(AF512299)_Hunan_China
967	Yunxian_Wugu_(AF512308)_Hubei_China
968	Yunxian_Wugu_(AF512312)_Hubei_China
969	Zhangzhou_(AY588640)_Fujian_China
970	Zhangzhou_(AY588641)_Fujian_China
971	Zhangzhou_(AY588642)_Fujian_China
972	Zhangzhou_(AY588636)_Fujian_China
973	G._g._bankiva_(AB009430)_Indonesia
974	G._g._bankiva_(AB009431)_Indonesia
975	Koshamo_(AB098670)_Japan
976	gi|301341904|gb|GU447321.1| Gallus gallus isolate HD19 Dloop, partial sequence; mitochondrial
977	gi|301341905|gb|GU447322.1| Gallus gallus isolate HD15 Dloop, partial sequence; mitochondrial
978	gi|301341906|gb|GU447323.1| Gallus gallus isolate HD09 Dloop, partial sequence; mitochondrial
979	gi|301341907|gb|GU447324.1| Gallus gallus isolate D8 Dloop, partial sequence; mitochondrial
980	gi|301341908|gb|GU447325.1| Gallus gallus isolate HHL21 Dloop, partial sequence; mitochondrial
981	gi|301341909|gb|GU447326.1| Gallus gallus isolate HX15 Dloop, partial sequence; mitochondrial
982	gi|301341910|gb|GU447327.1| Gallus gallus isolate HX14 Dloop, partial sequence; mitochondrial
983	gi|301341911|gb|GU447328.1| Gallus gallus isolate HX13 Dloop, partial sequence; mitochondrial
984	gi|301341912|gb|GU447329.1| Gallus gallus isolate HX12 Dloop, partial sequence; mitochondrial
985	gi|301341913|gb|GU447330.1| Gallus gallus isolate HX11 Dloop, partial sequence; mitochondrial
986	gi|301341914|gb|GU447331.1| Gallus gallus isolate HX10 Dloop, partial sequence; mitochondrial
987	gi|301341915|gb|GU447332.1| Gallus gallus isolate HX9 Dloop, partial sequence; mitochondrial
988	gi|301341916|gb|GU447333.1| Gallus gallus isolate HX8 Dloop, partial sequence; mitochondrial
989	gi|301341917|gb|GU447334.1| Gallus gallus isolate HX7 Dloop, partial sequence; mitochondrial
990	gi|301341918|gb|GU447335.1| Gallus gallus isolate HX6 Dloop, partial sequence; mitochondrial
991	gi|301341919|gb|GU447336.1| Gallus gallus isolate HX5 Dloop, partial sequence; mitochondrial
992	gi|301341920|gb|GU447337.1| Gallus gallus isolate HX4 Dloop, partial sequence; mitochondrial
993	gi|301341921|gb|GU447338.1| Gallus gallus isolate HX3 Dloop, partial sequence; mitochondrial
994	gi|301341922|gb|GU447339.1| Gallus gallus isolate HX2 Dloop, partial sequence; mitochondrial
995	gi|301341923|gb|GU447340.1| Gallus gallus isolate HX1 Dloop, partial sequence; mitochondrial
996	gi|301341924|gb|GU447341.1| Gallus gallus isolate HN7 Dloop, partial sequence; mitochondrial
997	gi|301341925|gb|GU447342.1| Gallus gallus isolate HN6 Dloop, partial sequence; mitochondrial
998	gi|301341926|gb|GU447343.1| Gallus gallus isolate HN5 Dloop, partial sequence; mitochondrial
999	gi|301341927|gb|GU447344.1| Gallus gallus isolate HN4 Dloop, partial sequence; mitochondrial
1000	gi|301341928|gb|GU447345.1| Gallus gallus isolate HN3 Dloop, partial sequence; mitochondrial
1001	gi|301341929|gb|GU447346.1| Gallus gallus isolate HN2 Dloop, partial sequence; mitochondrial
1002	gi|301341930|gb|GU447347.1| Gallus gallus isolate HN1 Dloop, partial sequence; mitochondrial
1003	gi|301341931|gb|GU447348.1| Gallus gallus isolate HHL50 Dloop, partial sequence; mitochondrial
1004	gi|301341932|gb|GU447349.1| Gallus gallus isolate HHL49 Dloop, partial sequence; mitochondrial
1005	gi|301341933|gb|GU447350.1| Gallus gallus isolate HHL48 Dloop, partial sequence; mitochondrial
1006	gi|301341934|gb|GU447351.1| Gallus gallus isolate HHL47 Dloop, partial sequence; mitochondrial
1007	gi|301341935|gb|GU447352.1| Gallus gallus isolate HHL46 Dloop, partial sequence; mitochondrial
1008	gi|301341936|gb|GU447353.1| Gallus gallus isolate HHL45 Dloop, partial sequence; mitochondrial
1009	gi|301341937|gb|GU447354.1| Gallus gallus isolate HHL44 Dloop, partial sequence; mitochondrial
1010	gi|301341938|gb|GU447355.1| Gallus gallus isolate HHL43 Dloop, partial sequence; mitochondrial
1011	gi|301341939|gb|GU447356.1| Gallus gallus isolate HHL42 Dloop, partial sequence; mitochondrial
1012	gi|301341940|gb|GU447357.1| Gallus gallus isolate HHL41 Dloop, partial sequence; mitochondrial
1013	gi|301341941|gb|GU447358.1| Gallus gallus isolate HHL40 Dloop, partial sequence; mitochondrial
1014	gi|301341942|gb|GU447359.1| Gallus gallus isolate HHL38 Dloop, partial sequence; mitochondrial
1015	gi|301341943|gb|GU447360.1| Gallus gallus isolate HHL37 Dloop, partial sequence; mitochondrial
1016	gi|301341944|gb|GU447361.1| Gallus gallus isolate HHL36 Dloop, partial sequence; mitochondrial
1017	gi|301341945|gb|GU447362.1| Gallus gallus isolate HHL35 Dloop, partial sequence; mitochondrial
1018	gi|301341946|gb|GU447363.1| Gallus gallus isolate HHL34 Dloop, partial sequence; mitochondrial
1019	gi|301341947|gb|GU447364.1| Gallus gallus isolate HHL33 Dloop, partial sequence; mitochondrial
1020	gi|301341948|gb|GU447365.1| Gallus gallus isolate HHL32 Dloop, partial sequence; mitochondrial
1021	gi|301341949|gb|GU447366.1| Gallus gallus isolate HHL31 Dloop, partial sequence; mitochondrial
1022	gi|301341950|gb|GU447367.1| Gallus gallus isolate HHL30 Dloop, partial sequence; mitochondrial
1023	gi|301341951|gb|GU447368.1| Gallus gallus isolate HHL29 Dloop, partial sequence; mitochondrial
1024	gi|301341952|gb|GU447369.1| Gallus gallus isolate HHL28 Dloop, partial sequence; mitochondrial
1025	gi|301341953|gb|GU447370.1| Gallus gallus isolate HHL27 Dloop, partial sequence; mitochondrial
1026	gi|301341954|gb|GU447371.1| Gallus gallus isolate HHL26 Dloop, partial sequence; mitochondrial
1027	gi|301341955|gb|GU447372.1| Gallus gallus isolate HHL25 Dloop, partial sequence; mitochondrial
1028	gi|301341956|gb|GU447373.1| Gallus gallus isolate HHL24 Dloop, partial sequence; mitochondrial
1029	gi|301341957|gb|GU447374.1| Gallus gallus isolate HHL23 Dloop, partial sequence; mitochondrial
1030	gi|301341958|gb|GU447375.1| Gallus gallus isolate HHL22 Dloop, partial sequence; mitochondrial
1031	gi|301341959|gb|GU447376.1| Gallus gallus isolate HHL19 Dloop, partial sequence; mitochondrial
1032	gi|301341960|gb|GU447377.1| Gallus gallus isolate HHL18 Dloop, partial sequence; mitochondrial
1033	gi|301341961|gb|GU447378.1| Gallus gallus isolate HHL17 Dloop, partial sequence; mitochondrial
1034	gi|301341962|gb|GU447379.1| Gallus gallus isolate HHL16 Dloop, partial sequence; mitochondrial
1035	gi|301341963|gb|GU447380.1| Gallus gallus isolate HHL14 Dloop, partial sequence; mitochondrial
1036	gi|301341964|gb|GU447381.1| Gallus gallus isolate HHL13 Dloop, partial sequence; mitochondrial
1037	gi|301341965|gb|GU447382.1| Gallus gallus isolate HHL12 Dloop, partial sequence; mitochondrial
1038	gi|301341966|gb|GU447383.1| Gallus gallus isolate HHL11 Dloop, partial sequence; mitochondrial
1039	gi|301341967|gb|GU447384.1| Gallus gallus isolate HHL10 Dloop, partial sequence; mitochondrial
1040	gi|301341968|gb|GU447385.1| Gallus gallus isolate HHL9 Dloop, partial sequence; mitochondrial
1041	gi|301341969|gb|GU447386.1| Gallus gallus isolate HHL8 Dloop, partial sequence; mitochondrial
1042	gi|301341970|gb|GU447387.1| Gallus gallus isolate HHL7 Dloop, partial sequence; mitochondrial
1043	gi|301341971|gb|GU447388.1| Gallus gallus isolate HHL6 Dloop, partial sequence; mitochondrial
1044	gi|301341972|gb|GU447389.1| Gallus gallus isolate HHL5 Dloop, partial sequence; mitochondrial
1045	gi|301341973|gb|GU447390.1| Gallus gallus isolate HHL4 Dloop, partial sequence; mitochondrial
1046	gi|301341974|gb|GU447391.1| Gallus gallus isolate HHL2 Dloop, partial sequence; mitochondrial
1047	gi|301341975|gb|GU447392.1| Gallus gallus isolate HHL1 Dloop, partial sequence; mitochondrial
1048	gi|301341976|gb|GU447393.1| Gallus gallus isolate HH240 Dloop, partial sequence; mitochondrial
1049	gi|301341977|gb|GU447394.1| Gallus gallus isolate HH239 Dloop, partial sequence; mitochondrial
1050	gi|301341978|gb|GU447395.1| Gallus gallus isolate HH238 Dloop, partial sequence; mitochondrial
1051	gi|301341979|gb|GU447396.1| Gallus gallus isolate HH235 Dloop, partial sequence; mitochondrial
1052	gi|301341980|gb|GU447397.1| Gallus gallus isolate HH210 Dloop, partial sequence; mitochondrial
1053	gi|301341981|gb|GU447398.1| Gallus gallus isolate HH208 Dloop, partial sequence; mitochondrial
1054	gi|301341982|gb|GU447399.1| Gallus gallus isolate HH207 Dloop, partial sequence; mitochondrial
1055	gi|301341983|gb|GU447400.1| Gallus gallus isolate HH205 Dloop, partial sequence; mitochondrial
1056	gi|301341984|gb|GU447401.1| Gallus gallus isolate HH204 Dloop, partial sequence; mitochondrial
1057	gi|301341985|gb|GU447402.1| Gallus gallus isolate HH199 Dloop, partial sequence; mitochondrial
1058	gi|301341986|gb|GU447403.1| Gallus gallus isolate HH198 Dloop, partial sequence; mitochondrial
1059	gi|301341987|gb|GU447404.1| Gallus gallus isolate HH197 Dloop, partial sequence; mitochondrial
1060	gi|301341988|gb|GU447405.1| Gallus gallus isolate HH195 Dloop, partial sequence; mitochondrial
1061	gi|301341989|gb|GU447406.1| Gallus gallus isolate HH194 Dloop, partial sequence; mitochondrial
1062	gi|301341990|gb|GU447407.1| Gallus gallus isolate HH193 Dloop, partial sequence; mitochondrial
1063	gi|301341991|gb|GU447408.1| Gallus gallus isolate HH192 Dloop, partial sequence; mitochondrial
1064	gi|301341992|gb|GU447409.1| Gallus gallus isolate HH191 Dloop, partial sequence; mitochondrial
1065	gi|301341993|gb|GU447410.1| Gallus gallus isolate HH190 Dloop, partial sequence; mitochondrial
1066	gi|301341994|gb|GU447411.1| Gallus gallus isolate HH189 Dloop, partial sequence; mitochondrial
1067	gi|301341995|gb|GU447412.1| Gallus gallus isolate HH188 Dloop, partial sequence; mitochondrial
1068	gi|301341996|gb|GU447413.1| Gallus gallus isolate HH187 Dloop, partial sequence; mitochondrial
1069	gi|301341997|gb|GU447414.1| Gallus gallus isolate HH179 Dloop, partial sequence; mitochondrial
1070	gi|301341998|gb|GU447415.1| Gallus gallus isolate HH175 Dloop, partial sequence; mitochondrial
1071	gi|301341999|gb|GU447416.1| Gallus gallus isolate HH170 Dloop, partial sequence; mitochondrial
1072	gi|301342000|gb|GU447417.1| Gallus gallus isolate HH169 Dloop, partial sequence; mitochondrial
1073	gi|301342001|gb|GU447418.1| Gallus gallus isolate HH168 Dloop, partial sequence; mitochondrial
1074	gi|301342002|gb|GU447419.1| Gallus gallus isolate HH167 Dloop, partial sequence; mitochondrial
1075	gi|301342003|gb|GU447420.1| Gallus gallus isolate HH166 Dloop, partial sequence; mitochondrial
1076	gi|301342004|gb|GU447421.1| Gallus gallus isolate HH165 Dloop, partial sequence; mitochondrial
1077	gi|301342005|gb|GU447422.1| Gallus gallus isolate HH164 Dloop, partial sequence; mitochondrial
1078	gi|301342006|gb|GU447423.1| Gallus gallus isolate HH163 Dloop, partial sequence; mitochondrial
1079	gi|301342007|gb|GU447424.1| Gallus gallus isolate HH162 Dloop, partial sequence; mitochondrial
1080	gi|301342008|gb|GU447425.1| Gallus gallus isolate HH161 Dloop, partial sequence; mitochondrial
1081	gi|301342009|gb|GU447426.1| Gallus gallus isolate HH160 Dloop, partial sequence; mitochondrial
1082	gi|301342010|gb|GU447427.1| Gallus gallus isolate HH159 Dloop, partial sequence; mitochondrial
1083	gi|301342011|gb|GU447428.1| Gallus gallus isolate HH158 Dloop, partial sequence; mitochondrial
1084	gi|301342012|gb|GU447429.1| Gallus gallus isolate HH157 Dloop, partial sequence; mitochondrial
1085	gi|301342013|gb|GU447430.1| Gallus gallus isolate HH156 Dloop, partial sequence; mitochondrial
1086	gi|301342014|gb|GU447431.1| Gallus gallus isolate HH155 Dloop, partial sequence; mitochondrial
1087	gi|301342015|gb|GU447432.1| Gallus gallus isolate HH154 Dloop, partial sequence; mitochondrial
1088	gi|301342016|gb|GU447433.1| Gallus gallus isolate HH153 Dloop, partial sequence; mitochondrial
1089	gi|301342017|gb|GU447434.1| Gallus gallus isolate HH149 Dloop, partial sequence; mitochondrial
1090	gi|301342018|gb|GU447435.1| Gallus gallus isolate HH144 Dloop, partial sequence; mitochondrial
1091	gi|301342019|gb|GU447436.1| Gallus gallus isolate HH139 Dloop, partial sequence; mitochondrial
1092	gi|301342020|gb|GU447437.1| Gallus gallus isolate HH135 Dloop, partial sequence; mitochondrial
1093	gi|301342021|gb|GU447438.1| Gallus gallus isolate HH134 Dloop, partial sequence; mitochondrial
1094	gi|301342022|gb|GU447439.1| Gallus gallus isolate HH133 Dloop, partial sequence; mitochondrial
1095	gi|301342023|gb|GU447440.1| Gallus gallus isolate HH132 Dloop, partial sequence; mitochondrial
1096	gi|301342024|gb|GU447441.1| Gallus gallus isolate HH131 Dloop, partial sequence; mitochondrial
1097	gi|301342025|gb|GU447442.1| Gallus gallus isolate HH129 Dloop, partial sequence; mitochondrial
1098	gi|301342026|gb|GU447443.1| Gallus gallus isolate HH127 Dloop, partial sequence; mitochondrial
1099	gi|301342027|gb|GU447444.1| Gallus gallus isolate HH126 Dloop, partial sequence; mitochondrial
1100	gi|301342028|gb|GU447445.1| Gallus gallus isolate HH125 Dloop, partial sequence; mitochondrial
1101	gi|301342029|gb|GU447446.1| Gallus gallus isolate HH124 Dloop, partial sequence; mitochondrial
1102	gi|301342030|gb|GU447447.1| Gallus gallus isolate HH123 Dloop, partial sequence; mitochondrial
1103	gi|301342031|gb|GU447448.1| Gallus gallus isolate HH122 Dloop, partial sequence; mitochondrial
1104	gi|301342032|gb|GU447449.1| Gallus gallus isolate HH121 Dloop, partial sequence; mitochondrial
1105	gi|301342033|gb|GU447450.1| Gallus gallus isolate HH120 Dloop, partial sequence; mitochondrial
1106	gi|301342034|gb|GU447451.1| Gallus gallus isolate HH119 Dloop, partial sequence; mitochondrial
1107	gi|301342035|gb|GU447452.1| Gallus gallus isolate HH116 Dloop, partial sequence; mitochondrial
1108	gi|301342036|gb|GU447453.1| Gallus gallus isolate HH115 Dloop, partial sequence; mitochondrial
1109	gi|301342037|gb|GU447454.1| Gallus gallus isolate HH114 Dloop, partial sequence; mitochondrial
1110	gi|301342038|gb|GU447455.1| Gallus gallus isolate HH111 Dloop, partial sequence; mitochondrial
1111	gi|301342039|gb|GU447456.1| Gallus gallus isolate HH110 Dloop, partial sequence; mitochondrial
1112	gi|301342040|gb|GU447457.1| Gallus gallus isolate HH109 Dloop, partial sequence; mitochondrial
1113	gi|301342041|gb|GU447458.1| Gallus gallus isolate HH108 Dloop, partial sequence; mitochondrial
1114	gi|301342042|gb|GU447459.1| Gallus gallus isolate HH107 Dloop, partial sequence; mitochondrial
1115	gi|301342043|gb|GU447460.1| Gallus gallus isolate HH106 Dloop, partial sequence; mitochondrial
1116	gi|301342044|gb|GU447461.1| Gallus gallus isolate HH105 Dloop, partial sequence; mitochondrial
1117	gi|301342045|gb|GU447462.1| Gallus gallus isolate HH104 Dloop, partial sequence; mitochondrial
1118	gi|301342046|gb|GU447463.1| Gallus gallus isolate HH103 Dloop, partial sequence; mitochondrial
1119	gi|301342047|gb|GU447464.1| Gallus gallus isolate HH102 Dloop, partial sequence; mitochondrial
1120	gi|301342048|gb|GU447465.1| Gallus gallus isolate HH101 Dloop, partial sequence; mitochondrial
1121	gi|301342049|gb|GU447466.1| Gallus gallus isolate HH100 Dloop, partial sequence; mitochondrial
1122	gi|301342050|gb|GU447467.1| Gallus gallus isolate HH99 Dloop, partial sequence; mitochondrial
1123	gi|301342051|gb|GU447468.1| Gallus gallus isolate HH98 Dloop, partial sequence; mitochondrial
1124	gi|301342052|gb|GU447469.1| Gallus gallus isolate HH95 Dloop, partial sequence; mitochondrial
1125	gi|301342053|gb|GU447470.1| Gallus gallus isolate HH92 Dloop, partial sequence; mitochondrial
1126	gi|301342054|gb|GU447471.1| Gallus gallus isolate HH85 Dloop, partial sequence; mitochondrial
1127	gi|301342055|gb|GU447472.1| Gallus gallus isolate HH84 Dloop, partial sequence; mitochondrial
1128	gi|301342056|gb|GU447473.1| Gallus gallus isolate HH83 Dloop, partial sequence; mitochondrial
1129	gi|301342057|gb|GU447474.1| Gallus gallus isolate HH82 Dloop, partial sequence; mitochondrial
1130	gi|301342058|gb|GU447475.1| Gallus gallus isolate HH81 Dloop, partial sequence; mitochondrial
1131	gi|301342059|gb|GU447476.1| Gallus gallus isolate HH80 Dloop, partial sequence; mitochondrial
1132	gi|301342060|gb|GU447477.1| Gallus gallus isolate HH79 Dloop, partial sequence; mitochondrial
1133	gi|301342061|gb|GU447478.1| Gallus gallus isolate HH78 Dloop, partial sequence; mitochondrial
1134	gi|301342062|gb|GU447479.1| Gallus gallus isolate HH77 Dloop, partial sequence; mitochondrial
1135	gi|301342063|gb|GU447480.1| Gallus gallus isolate HH76 Dloop, partial sequence; mitochondrial
1136	gi|301342064|gb|GU447481.1| Gallus gallus isolate HH75 Dloop, partial sequence; mitochondrial
1137	gi|301342065|gb|GU447482.1| Gallus gallus isolate HH74 Dloop, partial sequence; mitochondrial
1138	gi|301342066|gb|GU447483.1| Gallus gallus isolate HH17 Dloop, partial sequence; mitochondrial
1139	gi|301342067|gb|GU447484.1| Gallus gallus isolate HH16 Dloop, partial sequence; mitochondrial
1140	gi|301342068|gb|GU447485.1| Gallus gallus isolate in24 Dloop, partial sequence; mitochondrial
1141	gi|301342069|gb|GU447486.1| Gallus gallus isolate HH13 Dloop, partial sequence; mitochondrial
1142	gi|301342070|gb|GU447487.1| Gallus gallus isolate HH11 Dloop, partial sequence; mitochondrial
1143	gi|301342071|gb|GU447488.1| Gallus gallus isolate HH9 Dloop, partial sequence; mitochondrial
1144	gi|301342072|gb|GU447489.1| Gallus gallus isolate HH8 Dloop, partial sequence; mitochondrial
1145	gi|301342073|gb|GU447490.1| Gallus gallus isolate in7 Dloop, partial sequence; mitochondrial
1146	gi|301342074|gb|GU447491.1| Gallus gallus isolate in6 Dloop, partial sequence; mitochondrial
1147	gi|301342075|gb|GU447492.1| Gallus gallus isolate in25 Dloop, partial sequence; mitochondrial
1148	gi|301342076|gb|GU447493.1| Gallus gallus isolate HH4 Dloop, partial sequence; mitochondrial
1149	gi|301342077|gb|GU447494.1| Gallus gallus isolate HH3 Dloop, partial sequence; mitochondrial
1150	gi|301342078|gb|GU447495.1| Gallus gallus isolate in3 Dloop, partial sequence; mitochondrial
1151	gi|301342079|gb|GU447496.1| Gallus gallus isolate HD44 Dloop, partial sequence; mitochondrial
1152	gi|301342080|gb|GU447497.1| Gallus gallus isolate HD43 Dloop, partial sequence; mitochondrial
1153	gi|301342081|gb|GU447498.1| Gallus gallus isolate HD42 Dloop, partial sequence; mitochondrial
1154	gi|301342082|gb|GU447499.1| Gallus gallus isolate HD41 Dloop, partial sequence; mitochondrial
1155	gi|301342083|gb|GU447500.1| Gallus gallus isolate HD40 Dloop, partial sequence; mitochondrial
1156	gi|301342084|gb|GU447501.1| Gallus gallus isolate HD39 Dloop, partial sequence; mitochondrial
1157	gi|301342085|gb|GU447502.1| Gallus gallus isolate HD38 Dloop, partial sequence; mitochondrial
1158	gi|301342086|gb|GU447503.1| Gallus gallus isolate HD37 Dloop, partial sequence; mitochondrial
1159	gi|301342087|gb|GU447504.1| Gallus gallus isolate HD36 Dloop, partial sequence; mitochondrial
1160	gi|301342088|gb|GU447505.1| Gallus gallus isolate HD35 Dloop, partial sequence; mitochondrial
1161	gi|301342089|gb|GU447506.1| Gallus gallus isolate HD34 Dloop, partial sequence; mitochondrial
1162	gi|301342090|gb|GU447507.1| Gallus gallus isolate HD33 Dloop, partial sequence; mitochondrial
1163	gi|301342091|gb|GU447508.1| Gallus gallus isolate HD32 Dloop, partial sequence; mitochondrial
1164	gi|301342092|gb|GU447509.1| Gallus gallus isolate HD31 Dloop, partial sequence; mitochondrial
1165	gi|301342093|gb|GU447510.1| Gallus gallus isolate HD30 Dloop, partial sequence; mitochondrial
1166	gi|301342094|gb|GU447511.1| Gallus gallus isolate HD29 Dloop, partial sequence; mitochondrial
1167	gi|301342095|gb|GU447512.1| Gallus gallus isolate HD28 Dloop, partial sequence; mitochondrial
1168	gi|301342096|gb|GU447513.1| Gallus gallus isolate HD27 Dloop, partial sequence; mitochondrial
1169	gi|301342097|gb|GU447514.1| Gallus gallus isolate HD26 Dloop, partial sequence; mitochondrial
1170	gi|301342098|gb|GU447515.1| Gallus gallus isolate HD25 Dloop, partial sequence; mitochondrial
1171	gi|301342099|gb|GU447516.1| Gallus gallus isolate HD24 Dloop, partial sequence; mitochondrial
1172	gi|301342100|gb|GU447517.1| Gallus gallus isolate HD23 Dloop, partial sequence; mitochondrial
1173	gi|301342101|gb|GU447518.1| Gallus gallus isolate HD22 Dloop, partial sequence; mitochondrial
1174	gi|301342102|gb|GU447519.1| Gallus gallus isolate HD21 Dloop, partial sequence; mitochondrial
1175	gi|301342103|gb|GU447520.1| Gallus gallus isolate HD20 Dloop, partial sequence; mitochondrial
1176	gi|301342104|gb|GU447521.1| Gallus gallus isolate HD18 Dloop, partial sequence; mitochondrial
1177	gi|301342105|gb|GU447522.1| Gallus gallus isolate HD17 Dloop, partial sequence; mitochondrial
1178	gi|301342106|gb|GU447523.1| Gallus gallus isolate HD16 Dloop, partial sequence; mitochondrial
1179	gi|301342107|gb|GU447524.1| Gallus gallus isolate HD14 Dloop, partial sequence; mitochondrial
1180	gi|301342108|gb|GU447525.1| Gallus gallus isolate HD13 Dloop, partial sequence; mitochondrial
1181	gi|301342109|gb|GU447526.1| Gallus gallus isolate HD12 Dloop, partial sequence; mitochondrial
1182	gi|301342110|gb|GU447527.1| Gallus gallus isolate HD11 Dloop, partial sequence; mitochondrial
1183	gi|301342111|gb|GU447528.1| Gallus gallus isolate HD10 Dloop, partial sequence; mitochondrial
1184	gi|301342112|gb|GU447529.1| Gallus gallus isolate HD08 Dloop, partial sequence; mitochondrial
1185	gi|301342113|gb|GU447530.1| Gallus gallus isolate HD7 Dloop, partial sequence; mitochondrial
1186	gi|301342114|gb|GU447531.1| Gallus gallus isolate HD06 Dloop, partial sequence; mitochondrial
1187	gi|301342115|gb|GU447532.1| Gallus gallus isolate HD05 Dloop, partial sequence; mitochondrial
1188	gi|301342116|gb|GU447533.1| Gallus gallus isolate HD04 Dloop, partial sequence; mitochondrial
1189	gi|301342117|gb|GU447534.1| Gallus gallus isolate HD03 Dloop, partial sequence; mitochondrial
1190	gi|301342118|gb|GU447535.1| Gallus gallus isolate HD02 Dloop, partial sequence; mitochondrial
1191	gi|301342119|gb|GU447536.1| Gallus gallus isolate HD01 Dloop, partial sequence; mitochondrial
1192	gi|301342120|gb|GU447537.1| Gallus gallus isolate henan wang6 Dloop, partial sequence; mitochondrial
1193	gi|301342121|gb|GU447538.1| Gallus gallus isolate henan wang5 Dloop, partial sequence; mitochondrial
1194	gi|301342122|gb|GU447539.1| Gallus gallus isolate henan wang4 Dloop, partial sequence; mitochondrial
1195	gi|301342123|gb|GU447540.1| Gallus gallus isolate henan wang3 Dloop, partial sequence; mitochondrial
1196	gi|301342124|gb|GU447541.1| Gallus gallus isolate henan wang2 Dloop, partial sequence; mitochondrial
1197	gi|301342125|gb|GU447542.1| Gallus gallus isolate henan wang1 Dloop, partial sequence; mitochondrial
1198	gi|301342126|gb|GU447543.1| Gallus gallus isolate henan chen14 Dloop, partial sequence; mitochondrial
1199	gi|301342127|gb|GU447544.1| Gallus gallus isolate henan chen13 Dloop, partial sequence; mitochondrial
1200	gi|301342128|gb|GU447545.1| Gallus gallus isolate henan chen12 Dloop, partial sequence; mitochondrial
1201	gi|301342129|gb|GU447546.1| Gallus gallus isolate henan chen11 Dloop, partial sequence; mitochondrial
1202	gi|301342130|gb|GU447547.1| Gallus gallus isolate henan chen10 Dloop, partial sequence; mitochondrial
1203	gi|301342131|gb|GU447548.1| Gallus gallus isolate henan chen9 Dloop, partial sequence; mitochondrial
1204	gi|301342132|gb|GU447549.1| Gallus gallus isolate henan chen8 Dloop, partial sequence; mitochondrial
1205	gi|301342133|gb|GU447550.1| Gallus gallus isolate henan chen7 Dloop, partial sequence; mitochondrial
1206	gi|301342134|gb|GU447551.1| Gallus gallus isolate henan chen6 Dloop, partial sequence; mitochondrial
1207	gi|301342135|gb|GU447552.1| Gallus gallus isolate henan chen5 Dloop, partial sequence; mitochondrial
1208	gi|301342136|gb|GU447553.1| Gallus gallus isolate henan chen4 Dloop, partial sequence; mitochondrial
1209	gi|301342137|gb|GU447554.1| Gallus gallus isolate henan chen3 Dloop, partial sequence; mitochondrial
1210	gi|301342138|gb|GU447555.1| Gallus gallus isolate henan chen2 Dloop, partial sequence; mitochondrial
1211	gi|301342139|gb|GU447556.1| Gallus gallus isolate henan chen1 Dloop, partial sequence; mitochondrial
1212	gi|301342140|gb|GU447557.1| Gallus gallus isolate GY20 Dloop, partial sequence; mitochondrial
1213	gi|301342141|gb|GU447558.1| Gallus gallus isolate GY19 Dloop, partial sequence; mitochondrial
1214	gi|301342142|gb|GU447559.1| Gallus gallus isolate GY18 Dloop, partial sequence; mitochondrial
1215	gi|301342143|gb|GU447560.1| Gallus gallus isolate GY17 Dloop, partial sequence; mitochondrial
1216	gi|301342144|gb|GU447561.1| Gallus gallus isolate GY15 Dloop, partial sequence; mitochondrial
1217	gi|301342145|gb|GU447562.1| Gallus gallus isolate GY14 Dloop, partial sequence; mitochondrial
1218	gi|301342146|gb|GU447563.1| Gallus gallus isolate GY13 Dloop, partial sequence; mitochondrial
1219	gi|301342147|gb|GU447564.1| Gallus gallus isolate GY12 Dloop, partial sequence; mitochondrial
1220	gi|301342148|gb|GU447565.1| Gallus gallus isolate GY11 Dloop, partial sequence; mitochondrial
1221	gi|301342149|gb|GU447566.1| Gallus gallus isolate GY10 Dloop, partial sequence; mitochondrial
1222	gi|301342150|gb|GU447567.1| Gallus gallus isolate GY9 Dloop, partial sequence; mitochondrial
1223	gi|301342151|gb|GU447568.1| Gallus gallus isolate GY8 Dloop, partial sequence; mitochondrial
1224	gi|301342152|gb|GU447569.1| Gallus gallus isolate GY6 Dloop, partial sequence; mitochondrial
1225	gi|301342153|gb|GU447570.1| Gallus gallus isolate GY5 Dloop, partial sequence; mitochondrial
1226	gi|301342154|gb|GU447571.1| Gallus gallus isolate GY4 Dloop, partial sequence; mitochondrial
1227	gi|301342155|gb|GU447572.1| Gallus gallus isolate GY3 Dloop, partial sequence; mitochondrial
1228	gi|301342156|gb|GU447573.1| Gallus gallus isolate GY2 Dloop, partial sequence; mitochondrial
1229	gi|301342157|gb|GU447574.1| Gallus gallus isolate GY1 Dloop, partial sequence; mitochondrial
1230	gi|301342158|gb|GU447575.1| Gallus gallus isolate GM6 Dloop, partial sequence; mitochondrial
1231	gi|301342159|gb|GU447576.1| Gallus gallus isolate GM5 Dloop, partial sequence; mitochondrial
1232	gi|301342160|gb|GU447577.1| Gallus gallus isolate GM4 Dloop, partial sequence; mitochondrial
1233	gi|301342161|gb|GU447578.1| Gallus gallus isolate GM3 Dloop, partial sequence; mitochondrial
1234	gi|301342162|gb|GU447579.1| Gallus gallus isolate GM2 Dloop, partial sequence; mitochondrial
1235	gi|301342163|gb|GU447580.1| Gallus gallus isolate GM1 Dloop, partial sequence; mitochondrial
1236	gi|301342164|gb|GU447581.1| Gallus gallus isolate ggm9 Dloop, partial sequence; mitochondrial
1237	gi|301342165|gb|GU447582.1| Gallus gallus isolate ggm8 Dloop, partial sequence; mitochondrial
1238	gi|301342166|gb|GU447583.1| Gallus gallus isolate ggm7 Dloop, partial sequence; mitochondrial
1239	gi|301342167|gb|GU447584.1| Gallus gallus isolate ggm6 Dloop, partial sequence; mitochondrial
1240	gi|301342168|gb|GU447585.1| Gallus gallus isolate ggm5 Dloop, partial sequence; mitochondrial
1241	gi|301342169|gb|GU447586.1| Gallus gallus isolate ggm4 Dloop, partial sequence; mitochondrial
1242	gi|301342170|gb|GU447587.1| Gallus gallus isolate ggm3 Dloop, partial sequence; mitochondrial
1243	gi|301342171|gb|GU447588.1| Gallus gallus isolate ggm2 Dloop, partial sequence; mitochondrial
1244	gi|301342172|gb|GU447589.1| Gallus gallus isolate ggm1 Dloop, partial sequence; mitochondrial
1245	gi|301342173|gb|GU447590.1| Gallus gallus isolate FY6 Dloop, partial sequence; mitochondrial
1246	gi|301342174|gb|GU447591.1| Gallus gallus isolate FY5 Dloop, partial sequence; mitochondrial
1247	gi|301342175|gb|GU447592.1| Gallus gallus isolate FY4 Dloop, partial sequence; mitochondrial
1248	gi|301342176|gb|GU447593.1| Gallus gallus isolate FY3 Dloop, partial sequence; mitochondrial
1249	gi|301342177|gb|GU447594.1| Gallus gallus isolate FY2 Dloop, partial sequence; mitochondrial
1250	gi|301342178|gb|GU447595.1| Gallus gallus isolate FY1 Dloop, partial sequence; mitochondrial
1251	gi|301342179|gb|GU447596.1| Gallus gallus isolate DHZ3 Dloop, partial sequence; mitochondrial
1252	gi|301342180|gb|GU447597.1| Gallus gallus isolate DHZ2 Dloop, partial sequence; mitochondrial
1253	gi|301342181|gb|GU447598.1| Gallus gallus isolate DHZ1 Dloop, partial sequence; mitochondrial
1254	gi|301342182|gb|GU447599.1| Gallus gallus isolate DHJ16 Dloop, partial sequence; mitochondrial
1255	gi|301342183|gb|GU447600.1| Gallus gallus isolate DHJ14 Dloop, partial sequence; mitochondrial
1256	gi|301342184|gb|GU447601.1| Gallus gallus isolate DHJ13 Dloop, partial sequence; mitochondrial
1257	gi|301342185|gb|GU447602.1| Gallus gallus isolate DHJ12 Dloop, partial sequence; mitochondrial
1258	gi|301342186|gb|GU447603.1| Gallus gallus isolate DHJ11 Dloop, partial sequence; mitochondrial
1259	gi|301342187|gb|GU447604.1| Gallus gallus isolate DHJ10 Dloop, partial sequence; mitochondrial
1260	gi|301342188|gb|GU447605.1| Gallus gallus isolate DHJ9 Dloop, partial sequence; mitochondrial
1261	gi|301342189|gb|GU447606.1| Gallus gallus isolate DHJ8 Dloop, partial sequence; mitochondrial
1262	gi|301342190|gb|GU447607.1| Gallus gallus isolate DHJ6 Dloop, partial sequence; mitochondrial
1263	gi|301342191|gb|GU447608.1| Gallus gallus isolate DHJ3 Dloop, partial sequence; mitochondrial
1264	gi|301342192|gb|GU447609.1| Gallus gallus isolate DHJ2 Dloop, partial sequence; mitochondrial
1265	gi|301342193|gb|GU447610.1| Gallus gallus isolate DHJ1 Dloop, partial sequence; mitochondrial
1266	gi|301342194|gb|GU447611.1| Gallus gallus isolate DH51 Dloop, partial sequence; mitochondrial
1267	gi|301342195|gb|GU447612.1| Gallus gallus isolate DH49 Dloop, partial sequence; mitochondrial
1268	gi|301342196|gb|GU447613.1| Gallus gallus isolate DH47 Dloop, partial sequence; mitochondrial
1269	gi|301342197|gb|GU447614.1| Gallus gallus isolate DH46 Dloop, partial sequence; mitochondrial
1270	gi|301342198|gb|GU447615.1| Gallus gallus isolate DH45 Dloop, partial sequence; mitochondrial
1271	gi|301342199|gb|GU447616.1| Gallus gallus isolate DH42 Dloop, partial sequence; mitochondrial
1272	gi|301342200|gb|GU447617.1| Gallus gallus isolate DH40 Dloop, partial sequence; mitochondrial
1273	gi|301342201|gb|GU447618.1| Gallus gallus isolate DH38 Dloop, partial sequence; mitochondrial
1274	gi|301342202|gb|GU447619.1| Gallus gallus isolate DH36 Dloop, partial sequence; mitochondrial
1275	gi|301342203|gb|GU447620.1| Gallus gallus isolate DH34 Dloop, partial sequence; mitochondrial
1276	gi|301342204|gb|GU447621.1| Gallus gallus isolate DH33 Dloop, partial sequence; mitochondrial
1277	gi|301342205|gb|GU447622.1| Gallus gallus isolate DH31 Dloop, partial sequence; mitochondrial
1278	gi|301342206|gb|GU447623.1| Gallus gallus isolate DH27 Dloop, partial sequence; mitochondrial
1279	gi|301342207|gb|GU447624.1| Gallus gallus isolate DH26 Dloop, partial sequence; mitochondrial
1280	gi|301342208|gb|GU447625.1| Gallus gallus isolate DH25 Dloop, partial sequence; mitochondrial
1281	gi|301342209|gb|GU447626.1| Gallus gallus isolate DH24 Dloop, partial sequence; mitochondrial
1282	gi|301342210|gb|GU447627.1| Gallus gallus isolate DH22 Dloop, partial sequence; mitochondrial
1283	gi|301342211|gb|GU447628.1| Gallus gallus isolate DH21 Dloop, partial sequence; mitochondrial
1284	gi|301342212|gb|GU447629.1| Gallus gallus isolate DH19 Dloop, partial sequence; mitochondrial
1285	gi|301342213|gb|GU447630.1| Gallus gallus isolate DH17 Dloop, partial sequence; mitochondrial
1286	gi|301342214|gb|GU447631.1| Gallus gallus isolate DH16 Dloop, partial sequence; mitochondrial
1287	gi|301342215|gb|GU447632.1| Gallus gallus isolate DH15 Dloop, partial sequence; mitochondrial
1288	gi|301342216|gb|GU447633.1| Gallus gallus isolate DH14 Dloop, partial sequence; mitochondrial
1289	gi|301342217|gb|GU447634.1| Gallus gallus isolate DH10 Dloop, partial sequence; mitochondrial
1290	gi|301342218|gb|GU447635.1| Gallus gallus isolate DH6 Dloop, partial sequence; mitochondrial
1291	gi|301342219|gb|GU447636.1| Gallus gallus isolate DC10 Dloop, partial sequence; mitochondrial
1292	gi|301342220|gb|GU447637.1| Gallus gallus isolate D54 Dloop, partial sequence; mitochondrial
1293	gi|301342221|gb|GU447638.1| Gallus gallus isolate D45 Dloop, partial sequence; mitochondrial
1294	gi|301342222|gb|GU447639.1| Gallus gallus isolate D44 Dloop, partial sequence; mitochondrial
1295	gi|301342223|gb|GU447640.1| Gallus gallus isolate D42 Dloop, partial sequence; mitochondrial
1296	gi|301342224|gb|GU447641.1| Gallus gallus isolate D36 Dloop, partial sequence; mitochondrial
1297	gi|301342225|gb|GU447642.1| Gallus gallus isolate D35 Dloop, partial sequence; mitochondrial
1298	gi|301342226|gb|GU447643.1| Gallus gallus isolate 12101 Dloop, partial sequence; mitochondrial
1299	gi|301342227|gb|GU447644.1| Gallus gallus isolate 12102 Dloop, partial sequence; mitochondrial
1300	gi|301342228|gb|GU447645.1| Gallus gallus isolate BA1 Dloop, partial sequence; mitochondrial
1301	gi|301342229|gb|GU447646.1| Gallus gallus isolate BA2 Dloop, partial sequence; mitochondrial
1302	gi|301342230|gb|GU447647.1| Gallus gallus isolate BA3 Dloop, partial sequence; mitochondrial
1303	gi|301342231|gb|GU447648.1| Gallus gallus isolate BA5 Dloop, partial sequence; mitochondrial
1304	gi|301342232|gb|GU447649.1| Gallus gallus isolate BA6 Dloop, partial sequence; mitochondrial
1305	gi|301342233|gb|GU447650.1| Gallus gallus isolate BA7 Dloop, partial sequence; mitochondrial
1306	gi|301342234|gb|GU447651.1| Gallus gallus isolate BA8 Dloop, partial sequence; mitochondrial
1307	gi|301342235|gb|GU447652.1| Gallus gallus isolate BA9 Dloop, partial sequence; mitochondrial
1308	gi|301342236|gb|GU447653.1| Gallus gallus isolate BA10 Dloop, partial sequence; mitochondrial
1309	gi|301342237|gb|GU447654.1| Gallus gallus isolate BA11 Dloop, partial sequence; mitochondrial
1310	gi|301342238|gb|GU447655.1| Gallus gallus isolate BA12 Dloop, partial sequence; mitochondrial
1311	gi|301342239|gb|GU447656.1| Gallus gallus isolate BA13 Dloop, partial sequence; mitochondrial
1312	gi|301342240|gb|GU447657.1| Gallus gallus isolate BA14 Dloop, partial sequence; mitochondrial
1313	gi|301342241|gb|GU447658.1| Gallus gallus isolate BA18 Dloop, partial sequence; mitochondrial
1314	gi|301342242|gb|GU447659.1| Gallus gallus isolate BN2 Dloop, partial sequence; mitochondrial
1315	gi|301342243|gb|GU447660.1| Gallus gallus isolate BN4 Dloop, partial sequence; mitochondrial
1316	gi|301342244|gb|GU447661.1| Gallus gallus isolate BN6 Dloop, partial sequence; mitochondrial
1317	gi|301342245|gb|GU447662.1| Gallus gallus isolate BN8 Dloop, partial sequence; mitochondrial
1318	gi|301342246|gb|GU447663.1| Gallus gallus isolate BN10 Dloop, partial sequence; mitochondrial
1319	gi|301342247|gb|GU447664.1| Gallus gallus isolate BN12 Dloop, partial sequence; mitochondrial
1320	gi|301342248|gb|GU447665.1| Gallus gallus isolate BN14 Dloop, partial sequence; mitochondrial
1321	gi|301342249|gb|GU447666.1| Gallus gallus isolate BN16 Dloop, partial sequence; mitochondrial
1322	gi|301342250|gb|GU447667.1| Gallus gallus isolate BN20 Dloop, partial sequence; mitochondrial
1323	gi|301342251|gb|GU447668.1| Gallus gallus isolate BN22 Dloop, partial sequence; mitochondrial
1324	gi|301342252|gb|GU447669.1| Gallus gallus isolate BN33 Dloop, partial sequence; mitochondrial
1325	gi|301342253|gb|GU447670.1| Gallus gallus isolate BN34 Dloop, partial sequence; mitochondrial
1326	gi|301342254|gb|GU447671.1| Gallus gallus isolate BN36 Dloop, partial sequence; mitochondrial
1327	gi|301342255|gb|GU447672.1| Gallus gallus isolate BN37 Dloop, partial sequence; mitochondrial
1328	gi|301342256|gb|GU447673.1| Gallus gallus isolate BN39 Dloop, partial sequence; mitochondrial
1329	gi|301342257|gb|GU447674.1| Gallus gallus isolate BN41 Dloop, partial sequence; mitochondrial
1330	gi|301342258|gb|GU447675.1| Gallus gallus isolate BN42 Dloop, partial sequence; mitochondrial
1331	gi|301342259|gb|GU447676.1| Gallus gallus isolate BN43 Dloop, partial sequence; mitochondrial
1332	gi|301342260|gb|GU447677.1| Gallus gallus isolate BN44 Dloop, partial sequence; mitochondrial
1333	gi|301342261|gb|GU447678.1| Gallus gallus isolate BN46 Dloop, partial sequence; mitochondrial
1334	gi|301342262|gb|GU447679.1| Gallus gallus isolate BN48 Dloop, partial sequence; mitochondrial
1335	gi|301342263|gb|GU447680.1| Gallus gallus isolate BN49 Dloop, partial sequence; mitochondrial
1336	gi|301342264|gb|GU447681.1| Gallus gallus isolate BN50 Dloop, partial sequence; mitochondrial
1337	gi|301342265|gb|GU447682.1| Gallus gallus isolate BN51 Dloop, partial sequence; mitochondrial
1338	gi|301342266|gb|GU447683.1| Gallus gallus isolate BN52 Dloop, partial sequence; mitochondrial
1339	gi|301342267|gb|GU447684.1| Gallus gallus isolate BN53 Dloop, partial sequence; mitochondrial
1340	gi|301342268|gb|GU447685.1| Gallus gallus isolate BN54 Dloop, partial sequence; mitochondrial
1341	gi|301342269|gb|GU447686.1| Gallus gallus isolate BN56 Dloop, partial sequence; mitochondrial
1342	gi|301342270|gb|GU447687.1| Gallus gallus isolate BN57 Dloop, partial sequence; mitochondrial
1343	gi|301342271|gb|GU447688.1| Gallus gallus isolate Boai6 Dloop, partial sequence; mitochondrial
1344	gi|301342272|gb|GU447689.1| Gallus gallus isolate Boai7 Dloop, partial sequence; mitochondrial
1345	gi|301342273|gb|GU447690.1| Gallus gallus isolate Boai8 Dloop, partial sequence; mitochondrial
1346	gi|301342274|gb|GU447691.1| Gallus gallus isolate BS1 Dloop, partial sequence; mitochondrial
1347	gi|301342275|gb|GU447692.1| Gallus gallus isolate BSY1 Dloop, partial sequence; mitochondrial
1348	gi|301342276|gb|GU447693.1| Gallus gallus isolate C25 Dloop, partial sequence; mitochondrial
1349	gi|301342277|gb|GU447694.1| Gallus gallus isolate C26 Dloop, partial sequence; mitochondrial
1350	gi|301342278|gb|GU447695.1| Gallus gallus isolate C27 Dloop, partial sequence; mitochondrial
1351	gi|301342279|gb|GU447696.1| Gallus gallus isolate chah01 Dloop, partial sequence; mitochondrial
1352	gi|301342280|gb|GU447697.1| Gallus gallus isolate chah02 Dloop, partial sequence; mitochondrial
1353	gi|301342281|gb|GU447698.1| Gallus gallus isolate chah03 Dloop, partial sequence; mitochondrial
1354	gi|301342282|gb|GU447699.1| Gallus gallus isolate chah04 Dloop, partial sequence; mitochondrial
1355	gi|301342283|gb|GU447700.1| Gallus gallus isolate chah05 Dloop, partial sequence; mitochondrial
1356	gi|301342284|gb|GU447701.1| Gallus gallus isolate chah06 Dloop, partial sequence; mitochondrial
1357	gi|301342285|gb|GU447702.1| Gallus gallus isolate chah07 Dloop, partial sequence; mitochondrial
1358	gi|301342286|gb|GU447703.1| Gallus gallus isolate chah08 Dloop, partial sequence; mitochondrial
1359	gi|301342287|gb|GU447704.1| Gallus gallus isolate chah09 Dloop, partial sequence; mitochondrial
1360	gi|301342288|gb|GU447705.1| Gallus gallus isolate chah10 Dloop, partial sequence; mitochondrial
1361	gi|301342289|gb|GU447706.1| Gallus gallus isolate chah11 Dloop, partial sequence; mitochondrial
1362	gi|301342290|gb|GU447707.1| Gallus gallus isolate chah12 Dloop, partial sequence; mitochondrial
1363	gi|301342291|gb|GU447708.1| Gallus gallus isolate chah13 Dloop, partial sequence; mitochondrial
1364	gi|301342292|gb|GU447709.1| Gallus gallus isolate chah14 Dloop, partial sequence; mitochondrial
1365	gi|301342293|gb|GU447710.1| Gallus gallus isolate chah15 Dloop, partial sequence; mitochondrial
1366	gi|301342294|gb|GU447711.1| Gallus gallus isolate chah16 Dloop, partial sequence; mitochondrial
1367	gi|301342295|gb|GU447712.1| Gallus gallus isolate chah17 Dloop, partial sequence; mitochondrial
1368	gi|301342296|gb|GU447713.1| Gallus gallus isolate chah18 Dloop, partial sequence; mitochondrial
1369	gi|301342297|gb|GU447714.1| Gallus gallus isolate chah19 Dloop, partial sequence; mitochondrial
1370	gi|301342298|gb|GU447715.1| Gallus gallus isolate chah20 Dloop, partial sequence; mitochondrial
1371	gi|301342299|gb|GU447716.1| Gallus gallus isolate chah21 Dloop, partial sequence; mitochondrial
1372	gi|301342300|gb|GU447717.1| Gallus gallus isolate chah22 Dloop, partial sequence; mitochondrial
1373	gi|301342301|gb|GU447718.1| Gallus gallus isolate chah23 Dloop, partial sequence; mitochondrial
1374	gi|301342302|gb|GU447719.1| Gallus gallus isolate chah24 Dloop, partial sequence; mitochondrial
1375	gi|301342303|gb|GU447720.1| Gallus gallus isolate chah25 Dloop, partial sequence; mitochondrial
1376	gi|301342304|gb|GU447721.1| Gallus gallus isolate chah26 Dloop, partial sequence; mitochondrial
1377	gi|301342305|gb|GU447722.1| Gallus gallus isolate chah27 Dloop, partial sequence; mitochondrial
1378	gi|301342306|gb|GU447723.1| Gallus gallus isolate chah28 Dloop, partial sequence; mitochondrial
1379	gi|301342307|gb|GU447724.1| Gallus gallus isolate chah29 Dloop, partial sequence; mitochondrial
1380	gi|301342308|gb|GU447725.1| Gallus gallus isolate chah30 Dloop, partial sequence; mitochondrial
1381	gi|301342309|gb|GU447726.1| Gallus gallus isolate chah31 Dloop, partial sequence; mitochondrial
1382	gi|301342310|gb|GU447727.1| Gallus gallus isolate chah32 Dloop, partial sequence; mitochondrial
1383	gi|301342311|gb|GU447728.1| Gallus gallus isolate chah33 Dloop, partial sequence; mitochondrial
1384	gi|301342312|gb|GU447729.1| Gallus gallus isolate chah34 Dloop, partial sequence; mitochondrial
1385	gi|301342313|gb|GU447730.1| Gallus gallus isolate chah35 Dloop, partial sequence; mitochondrial
1386	gi|301342314|gb|GU447731.1| Gallus gallus isolate CL1 Dloop, partial sequence; mitochondrial
1387	gi|301342315|gb|GU447732.1| Gallus gallus isolate CL2 Dloop, partial sequence; mitochondrial
1388	gi|301342316|gb|GU447733.1| Gallus gallus isolate CL3 Dloop, partial sequence; mitochondrial
1389	gi|301342317|gb|GU447734.1| Gallus gallus isolate CL4 Dloop, partial sequence; mitochondrial
1390	gi|301342318|gb|GU447735.1| Gallus gallus isolate CL5 Dloop, partial sequence; mitochondrial
1391	gi|301342319|gb|GU447736.1| Gallus gallus isolate CL6 Dloop, partial sequence; mitochondrial
1392	gi|301342320|gb|GU447737.1| Gallus gallus isolate CL7 Dloop, partial sequence; mitochondrial
1393	gi|301342321|gb|GU447738.1| Gallus gallus isolate CL8 Dloop, partial sequence; mitochondrial
1394	gi|301342322|gb|GU447739.1| Gallus gallus isolate CL9 Dloop, partial sequence; mitochondrial
1395	gi|301342323|gb|GU447740.1| Gallus gallus isolate CL10 Dloop, partial sequence; mitochondrial
1396	gi|301342324|gb|GU447741.1| Gallus gallus isolate CL11 Dloop, partial sequence; mitochondrial
1397	gi|301342325|gb|GU447742.1| Gallus gallus isolate CL12 Dloop, partial sequence; mitochondrial
1398	gi|301342326|gb|GU447743.1| Gallus gallus isolate CN2 Dloop, partial sequence; mitochondrial
1399	gi|301342327|gb|GU447744.1| Gallus gallus isolate CN3 Dloop, partial sequence; mitochondrial
1400	gi|301342328|gb|GU447745.1| Gallus gallus isolate CN4 Dloop, partial sequence; mitochondrial
1401	gi|301342329|gb|GU447746.1| Gallus gallus isolate D2 Dloop, partial sequence; mitochondrial
1402	gi|301342330|gb|GU447747.1| Gallus gallus isolate D3 Dloop, partial sequence; mitochondrial
1403	gi|301342331|gb|GU447748.1| Gallus gallus isolate D4 Dloop, partial sequence; mitochondrial
1404	gi|301342332|gb|GU447749.1| Gallus gallus isolate D7 Dloop, partial sequence; mitochondrial
1405	gi|301342333|gb|GU447750.1| Gallus gallus isolate D11 Dloop, partial sequence; mitochondrial
1406	gi|301342334|gb|GU447751.1| Gallus gallus isolate D14 Dloop, partial sequence; mitochondrial
1407	gi|301342335|gb|GU447752.1| Gallus gallus isolate D15 Dloop, partial sequence; mitochondrial
1408	gi|301342336|gb|GU447753.1| Gallus gallus isolate D17 Dloop, partial sequence; mitochondrial
1409	gi|301342337|gb|GU447754.1| Gallus gallus isolate D18 Dloop, partial sequence; mitochondrial
1410	gi|301342338|gb|GU447755.1| Gallus gallus isolate D19 Dloop, partial sequence; mitochondrial
1411	gi|301342339|gb|GU447756.1| Gallus gallus isolate D23 Dloop, partial sequence; mitochondrial
1412	gi|301342340|gb|GU447757.1| Gallus gallus isolate D24 Dloop, partial sequence; mitochondrial
1413	gi|301342341|gb|GU447758.1| Gallus gallus isolate BN18 Dloop, partial sequence; mitochondrial
1414	gi|301342342|gb|GU447759.1| Gallus gallus isolate HHL20 Dloop, partial sequence; mitochondrial
1415	gi|301342343|gb|GU447760.1| Gallus gallus isolate HHL15 Dloop, partial sequence; mitochondrial
1416	gi|301342344|gb|GU447761.1| Gallus gallus isolate D22 Dloop, partial sequence; mitochondrial
1417	gi|301342345|gb|GU447762.1| Gallus gallus isolate HHL39 Dloop, partial sequence; mitochondrial
1418	gi|301342346|gb|GU447763.1| Gallus gallus isolate D30 Dloop, partial sequence; mitochondrial
1419	gi|301342347|gb|GU447764.1| Gallus gallus isolate GY7 Dloop, partial sequence; mitochondrial
1420	gi|301342348|gb|GU447765.1| Gallus gallus isolate D10 Dloop, partial sequence; mitochondrial
1421	gi|301342349|gb|GU447766.1| Gallus gallus isolate GY16 Dloop, partial sequence; mitochondrial
1422	gi|301342350|gb|GU447767.1| Gallus gallus isolate ML19 Dloop, partial sequence; mitochondrial
1423	gi|301342351|gb|GU447768.1| Gallus gallus isolate JG2 Dloop, partial sequence; mitochondrial
1424	gi|301342352|gb|GU447769.1| Gallus gallus isolate JG3 Dloop, partial sequence; mitochondrial
1425	gi|301342353|gb|GU447770.1| Gallus gallus isolate JG4 Dloop, partial sequence; mitochondrial
1426	gi|301342354|gb|GU447771.1| Gallus gallus isolate JG5 Dloop, partial sequence; mitochondrial
1427	gi|301342355|gb|GU447772.1| Gallus gallus isolate JG6 Dloop, partial sequence; mitochondrial
1428	gi|301342356|gb|GU447773.1| Gallus gallus isolate JG7 Dloop, partial sequence; mitochondrial
1429	gi|301342357|gb|GU447774.1| Gallus gallus isolate JG8 Dloop, partial sequence; mitochondrial
1430	gi|301342358|gb|GU447775.1| Gallus gallus isolate JG9 Dloop, partial sequence; mitochondrial
1431	gi|301342359|gb|GU447776.1| Gallus gallus isolate JG10 Dloop, partial sequence; mitochondrial
1432	gi|301342360|gb|GU447777.1| Gallus gallus isolate JG11 Dloop, partial sequence; mitochondrial
1433	gi|301342361|gb|GU447778.1| Gallus gallus isolate JH2 Dloop, partial sequence; mitochondrial
1434	gi|301342362|gb|GU447779.1| Gallus gallus isolate JJ1 Dloop, partial sequence; mitochondrial
1435	gi|301342363|gb|GU447780.1| Gallus gallus isolate JJ2 Dloop, partial sequence; mitochondrial
1436	gi|301342364|gb|GU447781.1| Gallus gallus isolate JJ4 Dloop, partial sequence; mitochondrial
1437	gi|301342365|gb|GU447782.1| Gallus gallus isolate JJ6 Dloop, partial sequence; mitochondrial
1438	gi|301342366|gb|GU447783.1| Gallus gallus isolate JJ7 Dloop, partial sequence; mitochondrial
1439	gi|301342367|gb|GU447784.1| Gallus gallus isolate JJ8 Dloop, partial sequence; mitochondrial
1440	gi|301342368|gb|GU447785.1| Gallus gallus isolate JJ9 Dloop, partial sequence; mitochondrial
1441	gi|301342369|gb|GU447786.1| Gallus gallus isolate JJ10 Dloop, partial sequence; mitochondrial
1442	gi|301342370|gb|GU447787.1| Gallus gallus isolate JJ11 Dloop, partial sequence; mitochondrial
1443	gi|301342371|gb|GU447788.1| Gallus gallus isolate JJ12 Dloop, partial sequence; mitochondrial
1444	gi|301342372|gb|GU447789.1| Gallus gallus isolate JJ13 Dloop, partial sequence; mitochondrial
1445	gi|301342373|gb|GU447790.1| Gallus gallus isolate JJ14 Dloop, partial sequence; mitochondrial
1446	gi|301342374|gb|GU447791.1| Gallus gallus isolate JJ15 Dloop, partial sequence; mitochondrial
1447	gi|301342375|gb|GU447792.1| Gallus gallus isolate JJ16 Dloop, partial sequence; mitochondrial
1448	gi|301342376|gb|GU447793.1| Gallus gallus isolate JJ17 Dloop, partial sequence; mitochondrial
1449	gi|301342377|gb|GU447794.1| Gallus gallus isolate JJ19 Dloop, partial sequence; mitochondrial
1450	gi|301342378|gb|GU447795.1| Gallus gallus isolate JN2 Dloop, partial sequence; mitochondrial
1451	gi|301342379|gb|GU447796.1| Gallus gallus isolate JN4 Dloop, partial sequence; mitochondrial
1452	gi|301342380|gb|GU447797.1| Gallus gallus isolate JN6 Dloop, partial sequence; mitochondrial
1453	gi|301342381|gb|GU447798.1| Gallus gallus isolate JN7 Dloop, partial sequence; mitochondrial
1454	gi|301342382|gb|GU447799.1| Gallus gallus isolate JN10 Dloop, partial sequence; mitochondrial
1455	gi|301342383|gb|GU447800.1| Gallus gallus isolate JN18 Dloop, partial sequence; mitochondrial
1456	gi|301342384|gb|GU447801.1| Gallus gallus isolate JN20 Dloop, partial sequence; mitochondrial
1457	gi|301342385|gb|GU447802.1| Gallus gallus isolate JN25 Dloop, partial sequence; mitochondrial
1458	gi|301342386|gb|GU447803.1| Gallus gallus isolate KF1 Dloop, partial sequence; mitochondrial
1459	gi|301342387|gb|GU447804.1| Gallus gallus isolate KF2 Dloop, partial sequence; mitochondrial
1460	gi|301342388|gb|GU447805.1| Gallus gallus isolate LD1 Dloop, partial sequence; mitochondrial
1461	gi|301342389|gb|GU447806.1| Gallus gallus isolate LD2 Dloop, partial sequence; mitochondrial
1462	gi|301342390|gb|GU447807.1| Gallus gallus isolate LD3 Dloop, partial sequence; mitochondrial
1463	gi|301342391|gb|GU447808.1| Gallus gallus isolate LD4 Dloop, partial sequence; mitochondrial
1464	gi|301342392|gb|GU447809.1| Gallus gallus isolate LD7 Dloop, partial sequence; mitochondrial
1465	gi|301342393|gb|GU447810.1| Gallus gallus isolate LD8 Dloop, partial sequence; mitochondrial
1466	gi|301342394|gb|GU447811.1| Gallus gallus isolate LD9 Dloop, partial sequence; mitochondrial
1467	gi|301342395|gb|GU447812.1| Gallus gallus isolate LD10 Dloop, partial sequence; mitochondrial
1468	gi|301342396|gb|GU447813.1| Gallus gallus isolate LD12 Dloop, partial sequence; mitochondrial
1469	gi|301342397|gb|GU447814.1| Gallus gallus isolate LD13 Dloop, partial sequence; mitochondrial
1470	gi|301342398|gb|GU447815.1| Gallus gallus isolate LD14 Dloop, partial sequence; mitochondrial
1471	gi|301342399|gb|GU447816.1| Gallus gallus isolate LD15 Dloop, partial sequence; mitochondrial
1472	gi|301342400|gb|GU447817.1| Gallus gallus isolate LD17 Dloop, partial sequence; mitochondrial
1473	gi|301342401|gb|GU447818.1| Gallus gallus isolate LD21 Dloop, partial sequence; mitochondrial
1474	gi|301342402|gb|GU447819.1| Gallus gallus isolate LD22 Dloop, partial sequence; mitochondrial
1475	gi|301342403|gb|GU447820.1| Gallus gallus isolate LJ1 Dloop, partial sequence; mitochondrial
1476	gi|301342404|gb|GU447821.1| Gallus gallus isolate LJ2 Dloop, partial sequence; mitochondrial
1477	gi|301342405|gb|GU447822.1| Gallus gallus isolate LJ3 Dloop, partial sequence; mitochondrial
1478	gi|301342406|gb|GU447823.1| Gallus gallus isolate LJ4 Dloop, partial sequence; mitochondrial
1479	gi|301342407|gb|GU447824.1| Gallus gallus isolate LJ5 Dloop, partial sequence; mitochondrial
1480	gi|301342408|gb|GU447825.1| Gallus gallus isolate LJ6 Dloop, partial sequence; mitochondrial
1481	gi|301342409|gb|GU447826.1| Gallus gallus isolate LJ7 Dloop, partial sequence; mitochondrial
1482	gi|301342410|gb|GU447827.1| Gallus gallus isolate LJ8 Dloop, partial sequence; mitochondrial
1483	gi|301342411|gb|GU447828.1| Gallus gallus isolate LJ9 Dloop, partial sequence; mitochondrial
1484	gi|301342412|gb|GU447829.1| Gallus gallus isolate LJ10 Dloop, partial sequence; mitochondrial
1485	gi|301342413|gb|GU447830.1| Gallus gallus isolate LJ11 Dloop, partial sequence; mitochondrial
1486	gi|301342414|gb|GU447831.1| Gallus gallus isolate LJ12 Dloop, partial sequence; mitochondrial
1487	gi|301342415|gb|GU447832.1| Gallus gallus isolate LJ13 Dloop, partial sequence; mitochondrial
1488	gi|301342416|gb|GU447833.1| Gallus gallus isolate LJ14 Dloop, partial sequence; mitochondrial
1489	gi|301342417|gb|GU447834.1| Gallus gallus isolate LJ15 Dloop, partial sequence; mitochondrial
1490	gi|301342418|gb|GU447835.1| Gallus gallus isolate LJ16 Dloop, partial sequence; mitochondrial
1491	gi|301342419|gb|GU447836.1| Gallus gallus isolate LJ17 Dloop, partial sequence; mitochondrial
1492	gi|301342420|gb|GU447837.1| Gallus gallus isolate LJ18 Dloop, partial sequence; mitochondrial
1493	gi|301342421|gb|GU447838.1| Gallus gallus isolate LJ19 Dloop, partial sequence; mitochondrial
1494	gi|301342422|gb|GU447839.1| Gallus gallus isolate LJ20 Dloop, partial sequence; mitochondrial
1495	gi|301342423|gb|GU447840.1| Gallus gallus isolate LJ21 Dloop, partial sequence; mitochondrial
1496	gi|301342424|gb|GU447841.1| Gallus gallus isolate LJ22 Dloop, partial sequence; mitochondrial
1497	gi|301342425|gb|GU447842.1| Gallus gallus isolate LJ23 Dloop, partial sequence; mitochondrial
1498	gi|301342426|gb|GU447843.1| Gallus gallus isolate LJ24 Dloop, partial sequence; mitochondrial
1499	gi|301342427|gb|GU447844.1| Gallus gallus isolate LJ25 Dloop, partial sequence; mitochondrial
1500	gi|301342428|gb|GU447845.1| Gallus gallus isolate LJ26 Dloop, partial sequence; mitochondrial
1501	gi|301342429|gb|GU447846.1| Gallus gallus isolate LJ27 Dloop, partial sequence; mitochondrial
1502	gi|301342430|gb|GU447847.1| Gallus gallus isolate LJ28 Dloop, partial sequence; mitochondrial
1503	gi|301342431|gb|GU447848.1| Gallus gallus isolate LJ30 Dloop, partial sequence; mitochondrial
1504	gi|301342432|gb|GU447849.1| Gallus gallus isolate LJ31 Dloop, partial sequence; mitochondrial
1505	gi|301342433|gb|GU447850.1| Gallus gallus isolate LJ32 Dloop, partial sequence; mitochondrial
1506	gi|301342434|gb|GU447851.1| Gallus gallus isolate LJ33 Dloop, partial sequence; mitochondrial
1507	gi|301342435|gb|GU447852.1| Gallus gallus isolate LJ34 Dloop, partial sequence; mitochondrial
1508	gi|301342436|gb|GU447853.1| Gallus gallus isolate LJ35 Dloop, partial sequence; mitochondrial
1509	gi|301342437|gb|GU447854.1| Gallus gallus isolate LJ36 Dloop, partial sequence; mitochondrial
1510	gi|301342438|gb|GU447855.1| Gallus gallus isolate LJ37 Dloop, partial sequence; mitochondrial
1511	gi|301342439|gb|GU447856.1| Gallus gallus isolate LJ38 Dloop, partial sequence; mitochondrial
1512	gi|301342440|gb|GU447857.1| Gallus gallus isolate LJ39 Dloop, partial sequence; mitochondrial
1513	gi|301342441|gb|GU447858.1| Gallus gallus isolate LJ40 Dloop, partial sequence; mitochondrial
1514	gi|301342442|gb|GU447859.1| Gallus gallus isolate LJ41 Dloop, partial sequence; mitochondrial
1515	gi|301342443|gb|GU447860.1| Gallus gallus isolate LJ42 Dloop, partial sequence; mitochondrial
1516	gi|301342444|gb|GU447861.1| Gallus gallus isolate LJ43 Dloop, partial sequence; mitochondrial
1517	gi|301342445|gb|GU447862.1| Gallus gallus isolate LJ44 Dloop, partial sequence; mitochondrial
1518	gi|301342446|gb|GU447863.1| Gallus gallus isolate LJ45 Dloop, partial sequence; mitochondrial
1519	gi|301342447|gb|GU447864.1| Gallus gallus isolate LJ46 Dloop, partial sequence; mitochondrial
1520	gi|301342448|gb|GU447865.1| Gallus gallus isolate LJ47 Dloop, partial sequence; mitochondrial
1521	gi|301342449|gb|GU447866.1| Gallus gallus isolate LJ48 Dloop, partial sequence; mitochondrial
1522	gi|301342450|gb|GU447867.1| Gallus gallus isolate LJ49 Dloop, partial sequence; mitochondrial
1523	gi|301342451|gb|GU447868.1| Gallus gallus isolate LJ50 Dloop, partial sequence; mitochondrial
1524	gi|301342452|gb|GU447869.1| Gallus gallus isolate LJ51 Dloop, partial sequence; mitochondrial
1525	gi|301342453|gb|GU447870.1| Gallus gallus isolate LJ52 Dloop, partial sequence; mitochondrial
1526	gi|301342454|gb|GU447871.1| Gallus gallus isolate LJ53 Dloop, partial sequence; mitochondrial
1527	gi|301342455|gb|GU447872.1| Gallus gallus isolate LJ54 Dloop, partial sequence; mitochondrial
1528	gi|301342456|gb|GU447873.1| Gallus gallus isolate LP3 Dloop, partial sequence; mitochondrial
1529	gi|301342457|gb|GU447874.1| Gallus gallus isolate LP4 Dloop, partial sequence; mitochondrial
1530	gi|301342458|gb|GU447875.1| Gallus gallus isolate LP5 Dloop, partial sequence; mitochondrial
1531	gi|301342459|gb|GU447876.1| Gallus gallus isolate LP6 Dloop, partial sequence; mitochondrial
1532	gi|301342460|gb|GU447877.1| Gallus gallus isolate LP8 Dloop, partial sequence; mitochondrial
1533	gi|301342461|gb|GU447878.1| Gallus gallus isolate LY1 Dloop, partial sequence; mitochondrial
1534	gi|301342462|gb|GU447879.1| Gallus gallus isolate LY2 Dloop, partial sequence; mitochondrial
1535	gi|301342463|gb|GU447880.1| Gallus gallus isolate LY6 Dloop, partial sequence; mitochondrial
1536	gi|301342464|gb|GU447881.1| Gallus gallus isolate LY8 Dloop, partial sequence; mitochondrial
1537	gi|301342465|gb|GU447882.1| Gallus gallus isolate LY11 Dloop, partial sequence; mitochondrial
1538	gi|301342466|gb|GU447883.1| Gallus gallus isolate LY13 Dloop, partial sequence; mitochondrial
1539	gi|301342467|gb|GU447884.1| Gallus gallus isolate LY17 Dloop, partial sequence; mitochondrial
1540	gi|301342468|gb|GU447885.1| Gallus gallus isolate LY19 Dloop, partial sequence; mitochondrial
1541	gi|301342469|gb|GU447886.1| Gallus gallus isolate LY20 Dloop, partial sequence; mitochondrial
1542	gi|301342470|gb|GU447887.1| Gallus gallus isolate LY21 Dloop, partial sequence; mitochondrial
1543	gi|301342471|gb|GU447888.1| Gallus gallus isolate LY22 Dloop, partial sequence; mitochondrial
1544	gi|301342472|gb|GU447889.1| Gallus gallus isolate LY23 Dloop, partial sequence; mitochondrial
1545	gi|301342473|gb|GU447890.1| Gallus gallus isolate LY24 Dloop, partial sequence; mitochondrial
1546	gi|301342474|gb|GU447891.1| Gallus gallus isolate LY25 Dloop, partial sequence; mitochondrial
1547	gi|301342475|gb|GU447892.1| Gallus gallus isolate MAN1 Dloop, partial sequence; mitochondrial
1548	gi|301342476|gb|GU447893.1| Gallus gallus isolate MAN2 Dloop, partial sequence; mitochondrial
1549	gi|301342477|gb|GU447894.1| Gallus gallus isolate MAN13 Dloop, partial sequence; mitochondrial
1550	gi|301342478|gb|GU447895.1| Gallus gallus isolate MD1 Dloop, partial sequence; mitochondrial
1551	gi|301342479|gb|GU447896.1| Gallus gallus isolate MD2 Dloop, partial sequence; mitochondrial
1552	gi|301342480|gb|GU447897.1| Gallus gallus isolate MD3 Dloop, partial sequence; mitochondrial
1553	gi|301342481|gb|GU447898.1| Gallus gallus isolate MD4 Dloop, partial sequence; mitochondrial
1554	gi|301342482|gb|GU447899.1| Gallus gallus isolate MD5 Dloop, partial sequence; mitochondrial
1555	gi|301342483|gb|GU447900.1| Gallus gallus isolate MD6 Dloop, partial sequence; mitochondrial
1556	gi|301342484|gb|GU447901.1| Gallus gallus isolate MD7 Dloop, partial sequence; mitochondrial
1557	gi|301342485|gb|GU447902.1| Gallus gallus isolate MD8 Dloop, partial sequence; mitochondrial
1558	gi|301342486|gb|GU447903.1| Gallus gallus isolate MD9 Dloop, partial sequence; mitochondrial
1559	gi|301342487|gb|GU447904.1| Gallus gallus isolate MD10 Dloop, partial sequence; mitochondrial
1560	gi|301342488|gb|GU447905.1| Gallus gallus isolate MD11 Dloop, partial sequence; mitochondrial
1561	gi|301342489|gb|GU447906.1| Gallus gallus isolate MD12 Dloop, partial sequence; mitochondrial
1562	gi|301342490|gb|GU447907.1| Gallus gallus isolate MD13 Dloop, partial sequence; mitochondrial
1563	gi|301342491|gb|GU447908.1| Gallus gallus isolate MD14 Dloop, partial sequence; mitochondrial
1564	gi|301342492|gb|GU447909.1| Gallus gallus isolate MD15 Dloop, partial sequence; mitochondrial
1565	gi|301342493|gb|GU447910.1| Gallus gallus isolate MD16 Dloop, partial sequence; mitochondrial
1566	gi|301342494|gb|GU447911.1| Gallus gallus isolate ML1 Dloop, partial sequence; mitochondrial
1567	gi|301342495|gb|GU447912.1| Gallus gallus isolate ML23 Dloop, partial sequence; mitochondrial
1568	gi|301342496|gb|GU447913.1| Gallus gallus isolate ML24 Dloop, partial sequence; mitochondrial
1569	gi|301342497|gb|GU447914.1| Gallus gallus isolate ML28 Dloop, partial sequence; mitochondrial
1570	gi|301342498|gb|GU447915.1| Gallus gallus isolate ML29 Dloop, partial sequence; mitochondrial
1571	gi|301342499|gb|GU447916.1| Gallus gallus isolate Nvn1 Dloop, partial sequence; mitochondrial
1572	gi|301342500|gb|GU447917.1| Gallus gallus isolate Nvn2 Dloop, partial sequence; mitochondrial
1573	gi|301342501|gb|GU447918.1| Gallus gallus isolate Nvn4 Dloop, partial sequence; mitochondrial
1574	gi|301342502|gb|GU447919.1| Gallus gallus isolate Nvn7 Dloop, partial sequence; mitochondrial
1575	gi|301342503|gb|GU447920.1| Gallus gallus isolate Nvn8 Dloop, partial sequence; mitochondrial
1576	gi|301342504|gb|GU447921.1| Gallus gallus isolate Nvn10 Dloop, partial sequence; mitochondrial
1577	gi|301342505|gb|GU447922.1| Gallus gallus isolate Nvn13 Dloop, partial sequence; mitochondrial
1578	gi|301342506|gb|GU447923.1| Gallus gallus isolate Nvn14 Dloop, partial sequence; mitochondrial
1579	gi|301342507|gb|GU447924.1| Gallus gallus isolate Nvn15 Dloop, partial sequence; mitochondrial
1580	gi|301342508|gb|GU447925.1| Gallus gallus isolate Nvn16 Dloop, partial sequence; mitochondrial
1581	gi|301342509|gb|GU447926.1| Gallus gallus isolate Nvn18 Dloop, partial sequence; mitochondrial
1582	gi|301342510|gb|GU447927.1| Gallus gallus isolate Nvn19 Dloop, partial sequence; mitochondrial
1583	gi|301342511|gb|GU447928.1| Gallus gallus isolate Nvn20 Dloop, partial sequence; mitochondrial
1584	gi|301342512|gb|GU447929.1| Gallus gallus isolate Nvn21 Dloop, partial sequence; mitochondrial
1585	gi|301342513|gb|GU447930.1| Gallus gallus isolate Nvn22 Dloop, partial sequence; mitochondrial
1586	gi|301342514|gb|GU447931.1| Gallus gallus isolate Nvn23 Dloop, partial sequence; mitochondrial
1587	gi|301342515|gb|GU447932.1| Gallus gallus isolate Nvn24 Dloop, partial sequence; mitochondrial
1588	gi|301342516|gb|GU447933.1| Gallus gallus isolate Nvn25 Dloop, partial sequence; mitochondrial
1589	gi|301342517|gb|GU447934.1| Gallus gallus isolate Nvn26 Dloop, partial sequence; mitochondrial
1590	gi|301342518|gb|GU447935.1| Gallus gallus isolate Nvn27 Dloop, partial sequence; mitochondrial
1591	gi|301342519|gb|GU447936.1| Gallus gallus isolate Nvn28 Dloop, partial sequence; mitochondrial
1592	gi|301342520|gb|GU447937.1| Gallus gallus isolate Nvn30 Dloop, partial sequence; mitochondrial
1593	gi|301342521|gb|GU447938.1| Gallus gallus isolate PB1 Dloop, partial sequence; mitochondrial
1594	gi|301342522|gb|GU447939.1| Gallus gallus isolate PB2 Dloop, partial sequence; mitochondrial
1595	gi|301342523|gb|GU447940.1| Gallus gallus isolate PB3 Dloop, partial sequence; mitochondrial
1596	gi|301342524|gb|GU447941.1| Gallus gallus isolate PB4 Dloop, partial sequence; mitochondrial
1597	gi|301342525|gb|GU447942.1| Gallus gallus isolate PB5 Dloop, partial sequence; mitochondrial
1598	gi|301342526|gb|GU447943.1| Gallus gallus isolate PB6 Dloop, partial sequence; mitochondrial
1599	gi|301342527|gb|GU447944.1| Gallus gallus isolate PB7 Dloop, partial sequence; mitochondrial
1600	gi|301342528|gb|GU447945.1| Gallus gallus isolate PB8 Dloop, partial sequence; mitochondrial
1601	gi|301342529|gb|GU447946.1| Gallus gallus isolate PB9 Dloop, partial sequence; mitochondrial
1602	gi|301342530|gb|GU447947.1| Gallus gallus isolate qh1 Dloop, partial sequence; mitochondrial
1603	gi|301342531|gb|GU447948.1| Gallus gallus isolate qh2 Dloop, partial sequence; mitochondrial
1604	gi|301342532|gb|GU447949.1| Gallus gallus isolate qh3 Dloop, partial sequence; mitochondrial
1605	gi|301342533|gb|GU447950.1| Gallus gallus isolate qh7 Dloop, partial sequence; mitochondrial
1606	gi|301342534|gb|GU447951.1| Gallus gallus isolate qh17 Dloop, partial sequence; mitochondrial
1607	gi|301342535|gb|GU447952.1| Gallus gallus isolate qh30 Dloop, partial sequence; mitochondrial
1608	gi|301342536|gb|GU447953.1| Gallus gallus isolate WGJ01 Dloop, partial sequence; mitochondrial
1609	gi|301342537|gb|GU447954.1| Gallus gallus isolate qh49 Dloop, partial sequence; mitochondrial
1610	gi|301342538|gb|GU447955.1| Gallus gallus isolate WGJ06 Dloop, partial sequence; mitochondrial
1611	gi|301342539|gb|GU447956.1| Gallus gallus isolate WGJ18 Dloop, partial sequence; mitochondrial
1612	gi|301342540|gb|GU447957.1| Gallus gallus isolate WGJ21 Dloop, partial sequence; mitochondrial
1613	gi|301342541|gb|GU447958.1| Gallus gallus isolate WGJ26 Dloop, partial sequence; mitochondrial
1614	gi|301342542|gb|GU447959.1| Gallus gallus isolate WGJ27 Dloop, partial sequence; mitochondrial
1615	gi|301342543|gb|GU447960.1| Gallus gallus isolate WGJ28 Dloop, partial sequence; mitochondrial
1616	gi|301342544|gb|GU447961.1| Gallus gallus isolate QL2 Dloop, partial sequence; mitochondrial
1617	gi|301342545|gb|GU447962.1| Gallus gallus isolate QL5 Dloop, partial sequence; mitochondrial
1618	gi|301342546|gb|GU447963.1| Gallus gallus isolate QL7 Dloop, partial sequence; mitochondrial
1619	gi|301342547|gb|GU447964.1| Gallus gallus isolate QL8 Dloop, partial sequence; mitochondrial
1620	gi|301342548|gb|GU447965.1| Gallus gallus isolate QL9 Dloop, partial sequence; mitochondrial
1621	gi|301342549|gb|GU447966.1| Gallus gallus isolate WGJ36 Dloop, partial sequence; mitochondrial
1622	gi|301342550|gb|GU447967.1| Gallus gallus isolate WGJ41 Dloop, partial sequence; mitochondrial
1623	gi|301342551|gb|GU447968.1| Gallus gallus isolate WGJ48 Dloop, partial sequence; mitochondrial
1624	gi|301342552|gb|GU447969.1| Gallus gallus isolate WGJ52 Dloop, partial sequence; mitochondrial
1625	gi|301342553|gb|GU447970.1| Gallus gallus isolate WGJ61 Dloop, partial sequence; mitochondrial
1626	gi|301342554|gb|GU447971.1| Gallus gallus isolate QP8 Dloop, partial sequence; mitochondrial
1627	gi|301342555|gb|GU447972.1| Gallus gallus isolate QP9 Dloop, partial sequence; mitochondrial
1628	gi|301342556|gb|GU447973.1| Gallus gallus isolate SD3 Dloop, partial sequence; mitochondrial
1629	gi|301342557|gb|GU447974.1| Gallus gallus isolate SD4 Dloop, partial sequence; mitochondrial
1630	gi|301342558|gb|GU447975.1| Gallus gallus isolate SD5 Dloop, partial sequence; mitochondrial
1631	gi|301342559|gb|GU447976.1| Gallus gallus isolate SD8 Dloop, partial sequence; mitochondrial
1632	gi|301342560|gb|GU447977.1| Gallus gallus isolate SD9 Dloop, partial sequence; mitochondrial
1633	gi|301342561|gb|GU447978.1| Gallus gallus isolate SD10 Dloop, partial sequence; mitochondrial
1634	gi|301342562|gb|GU447979.1| Gallus gallus isolate SD13 Dloop, partial sequence; mitochondrial
1635	gi|301342563|gb|GU447980.1| Gallus gallus isolate SD14 Dloop, partial sequence; mitochondrial
1636	gi|301342564|gb|GU447981.1| Gallus gallus isolate SD15 Dloop, partial sequence; mitochondrial
1637	gi|301342565|gb|GU447982.1| Gallus gallus isolate SD16 Dloop, partial sequence; mitochondrial
1638	gi|301342566|gb|GU447983.1| Gallus gallus isolate SD17 Dloop, partial sequence; mitochondrial
1639	gi|301342567|gb|GU447984.1| Gallus gallus isolate SD18 Dloop, partial sequence; mitochondrial
1640	gi|301342568|gb|GU447985.1| Gallus gallus isolate SD19 Dloop, partial sequence; mitochondrial
1641	gi|301342569|gb|GU447986.1| Gallus gallus isolate SD20 Dloop, partial sequence; mitochondrial
1642	gi|301342570|gb|GU447987.1| Gallus gallus isolate SD21 Dloop, partial sequence; mitochondrial
1643	gi|301342571|gb|GU447988.1| Gallus gallus isolate SG1 Dloop, partial sequence; mitochondrial
1644	gi|301342572|gb|GU447989.1| Gallus gallus isolate SG2 Dloop, partial sequence; mitochondrial
1645	gi|301342573|gb|GU447990.1| Gallus gallus isolate SG5 Dloop, partial sequence; mitochondrial
1646	gi|301342574|gb|GU447991.1| Gallus gallus isolate SG6 Dloop, partial sequence; mitochondrial
1647	gi|301342575|gb|GU447992.1| Gallus gallus isolate SG11 Dloop, partial sequence; mitochondrial
1648	gi|301342576|gb|GU447993.1| Gallus gallus isolate SG12 Dloop, partial sequence; mitochondrial
1649	gi|301342577|gb|GU447994.1| Gallus gallus isolate SG13 Dloop, partial sequence; mitochondrial
1650	gi|301342578|gb|GU447995.1| Gallus gallus isolate SG15 Dloop, partial sequence; mitochondrial
1651	gi|301342579|gb|GU447996.1| Gallus gallus isolate SH1 Dloop, partial sequence; mitochondrial
1652	gi|301342580|gb|GU447997.1| Gallus gallus isolate SH4 Dloop, partial sequence; mitochondrial
1653	gi|301342581|gb|GU447998.1| Gallus gallus isolate SH7 Dloop, partial sequence; mitochondrial
1654	gi|301342582|gb|GU447999.1| Gallus gallus isolate SH16 Dloop, partial sequence; mitochondrial
1655	gi|301342583|gb|GU448000.1| Gallus gallus isolate SH19 Dloop, partial sequence; mitochondrial
1656	gi|301342584|gb|GU448001.1| Gallus gallus isolate SH22 Dloop, partial sequence; mitochondrial
1657	gi|301342585|gb|GU448002.1| Gallus gallus isolate SH30 Dloop, partial sequence; mitochondrial
1658	gi|301342586|gb|GU448003.1| Gallus gallus isolate SH39 Dloop, partial sequence; mitochondrial
1659	gi|301342587|gb|GU448004.1| Gallus gallus isolate SH45 Dloop, partial sequence; mitochondrial
1660	gi|301342588|gb|GU448005.1| Gallus gallus isolate SH47 Dloop, partial sequence; mitochondrial
1661	gi|301342589|gb|GU448006.1| Gallus gallus isolate SH49 Dloop, partial sequence; mitochondrial
1662	gi|301342590|gb|GU448007.1| Gallus gallus isolate SH51 Dloop, partial sequence; mitochondrial
1663	gi|301342591|gb|GU448008.1| Gallus gallus isolate SH55 Dloop, partial sequence; mitochondrial
1664	gi|301342592|gb|GU448009.1| Gallus gallus isolate SH57 Dloop, partial sequence; mitochondrial
1665	gi|301342593|gb|GU448010.1| Gallus gallus isolate SH61 Dloop, partial sequence; mitochondrial
1666	gi|301342594|gb|GU448011.1| Gallus gallus isolate SM1 Dloop, partial sequence; mitochondrial
1667	gi|301342595|gb|GU448012.1| Gallus gallus isolate SM2 Dloop, partial sequence; mitochondrial
1668	gi|301342596|gb|GU448013.1| Gallus gallus isolate SM3 Dloop, partial sequence; mitochondrial
1669	gi|301342597|gb|GU448014.1| Gallus gallus isolate SM4 Dloop, partial sequence; mitochondrial
1670	gi|301342598|gb|GU448015.1| Gallus gallus isolate SM6 Dloop, partial sequence; mitochondrial
1671	gi|301342599|gb|GU448016.1| Gallus gallus isolate SM7 Dloop, partial sequence; mitochondrial
1672	gi|301342600|gb|GU448017.1| Gallus gallus isolate SM8 Dloop, partial sequence; mitochondrial
1673	gi|301342601|gb|GU448018.1| Gallus gallus isolate SM9 Dloop, partial sequence; mitochondrial
1674	gi|301342602|gb|GU448019.1| Gallus gallus isolate SM10 Dloop, partial sequence; mitochondrial
1675	gi|301342603|gb|GU448020.1| Gallus gallus isolate SM11 Dloop, partial sequence; mitochondrial
1676	gi|301342604|gb|GU448021.1| Gallus gallus isolate SM12 Dloop, partial sequence; mitochondrial
1677	gi|301342605|gb|GU448022.1| Gallus gallus isolate SM13 Dloop, partial sequence; mitochondrial
1678	gi|301342606|gb|GU448023.1| Gallus gallus isolate SM14 Dloop, partial sequence; mitochondrial
1679	gi|301342607|gb|GU448024.1| Gallus gallus isolate SM15 Dloop, partial sequence; mitochondrial
1680	gi|301342608|gb|GU448025.1| Gallus gallus isolate SQ1 Dloop, partial sequence; mitochondrial
1681	gi|301342609|gb|GU448026.1| Gallus gallus isolate SX2 Dloop, partial sequence; mitochondrial
1682	gi|301342610|gb|GU448027.1| Gallus gallus isolate xyun10 Dloop, partial sequence; mitochondrial
1683	gi|301342611|gb|GU448028.1| Gallus gallus isolate TH1 Dloop, partial sequence; mitochondrial
1684	gi|301342612|gb|GU448029.1| Gallus gallus isolate TH2 Dloop, partial sequence; mitochondrial
1685	gi|301342613|gb|GU448030.1| Gallus gallus isolate TH3 Dloop, partial sequence; mitochondrial
1686	gi|301342614|gb|GU448031.1| Gallus gallus isolate TH4 Dloop, partial sequence; mitochondrial
1687	gi|301342615|gb|GU448032.1| Gallus gallus isolate TH5 Dloop, partial sequence; mitochondrial
1688	gi|301342616|gb|GU448033.1| Gallus gallus isolate TH7 Dloop, partial sequence; mitochondrial
1689	gi|301342617|gb|GU448034.1| Gallus gallus isolate TH8 Dloop, partial sequence; mitochondrial
1690	gi|301342618|gb|GU448035.1| Gallus gallus isolate TH9 Dloop, partial sequence; mitochondrial
1691	gi|301342619|gb|GU448036.1| Gallus gallus isolate THW1 Dloop, partial sequence; mitochondrial
1692	gi|301342620|gb|GU448037.1| Gallus gallus isolate THW2 Dloop, partial sequence; mitochondrial
1693	gi|301342621|gb|GU448038.1| Gallus gallus isolate THW4 Dloop, partial sequence; mitochondrial
1694	gi|301342622|gb|GU448039.1| Gallus gallus isolate THW6 Dloop, partial sequence; mitochondrial
1695	gi|301342623|gb|GU448040.1| Gallus gallus isolate THW7 Dloop, partial sequence; mitochondrial
1696	gi|301342624|gb|GU448041.1| Gallus gallus isolate THW9 Dloop, partial sequence; mitochondrial
1697	gi|301342625|gb|GU448042.1| Gallus gallus isolate THW13 Dloop, partial sequence; mitochondrial
1698	gi|301342626|gb|GU448043.1| Gallus gallus isolate THW17 Dloop, partial sequence; mitochondrial
1699	gi|301342627|gb|GU448044.1| Gallus gallus isolate THW21 Dloop, partial sequence; mitochondrial
1700	gi|301342628|gb|GU448045.1| Gallus gallus isolate THW25 Dloop, partial sequence; mitochondrial
1701	gi|301342629|gb|GU448046.1| Gallus gallus isolate THW29 Dloop, partial sequence; mitochondrial
1702	gi|301342630|gb|GU448047.1| Gallus gallus isolate THW33 Dloop, partial sequence; mitochondrial
1703	gi|301342631|gb|GU448048.1| Gallus gallus isolate THW39 Dloop, partial sequence; mitochondrial
1704	gi|301342632|gb|GU448049.1| Gallus gallus isolate THW44 Dloop, partial sequence; mitochondrial
1705	gi|301342633|gb|GU448050.1| Gallus gallus isolate THW45 Dloop, partial sequence; mitochondrial
1706	gi|301342634|gb|GU448051.1| Gallus gallus isolate TP1 Dloop, partial sequence; mitochondrial
1707	gi|301342635|gb|GU448052.1| Gallus gallus isolate TP2 Dloop, partial sequence; mitochondrial
1708	gi|301342636|gb|GU448053.1| Gallus gallus isolate TP3 Dloop, partial sequence; mitochondrial
1709	gi|301342637|gb|GU448054.1| Gallus gallus isolate TP4 Dloop, partial sequence; mitochondrial
1710	gi|301342638|gb|GU448055.1| Gallus gallus isolate TP5 Dloop, partial sequence; mitochondrial
1711	gi|301342639|gb|GU448056.1| Gallus gallus isolate TP7 Dloop, partial sequence; mitochondrial
1712	gi|301342640|gb|GU448057.1| Gallus gallus isolate TP8 Dloop, partial sequence; mitochondrial
1713	gi|301342641|gb|GU448058.1| Gallus gallus isolate TP9 Dloop, partial sequence; mitochondrial
1714	gi|301342642|gb|GU448059.1| Gallus gallus isolate TP13 Dloop, partial sequence; mitochondrial
1715	gi|301342643|gb|GU448060.1| Gallus gallus isolate TP14 Dloop, partial sequence; mitochondrial
1716	gi|301342644|gb|GU448061.1| Gallus gallus isolate TP15 Dloop, partial sequence; mitochondrial
1717	gi|301342645|gb|GU448062.1| Gallus gallus isolate TP16 Dloop, partial sequence; mitochondrial
1718	gi|301342646|gb|GU448063.1| Gallus gallus isolate TP17 Dloop, partial sequence; mitochondrial
1719	gi|301342647|gb|GU448064.1| Gallus gallus isolate VN1 Dloop, partial sequence; mitochondrial
1720	gi|301342648|gb|GU448065.1| Gallus gallus isolate VN2 Dloop, partial sequence; mitochondrial
1721	gi|301342649|gb|GU448066.1| Gallus gallus isolate VN3 Dloop, partial sequence; mitochondrial
1722	gi|301342650|gb|GU448067.1| Gallus gallus isolate VN4 Dloop, partial sequence; mitochondrial
1723	gi|301342651|gb|GU448068.1| Gallus gallus isolate VN5 Dloop, partial sequence; mitochondrial
1724	gi|301342652|gb|GU448069.1| Gallus gallus isolate WD4 Dloop, partial sequence; mitochondrial
1725	gi|301342653|gb|GU448070.1| Gallus gallus isolate WD5 Dloop, partial sequence; mitochondrial
1726	gi|301342654|gb|GU448071.1| Gallus gallus isolate WD7 Dloop, partial sequence; mitochondrial
1727	gi|301342655|gb|GU448072.1| Gallus gallus isolate WD9 Dloop, partial sequence; mitochondrial
1728	gi|301342656|gb|GU448073.1| Gallus gallus isolate WD11 Dloop, partial sequence; mitochondrial
1729	gi|301342657|gb|GU448074.1| Gallus gallus isolate WD12 Dloop, partial sequence; mitochondrial
1730	gi|301342658|gb|GU448075.1| Gallus gallus isolate WD17 Dloop, partial sequence; mitochondrial
1731	gi|301342659|gb|GU448076.1| Gallus gallus isolate WD20 Dloop, partial sequence; mitochondrial
1732	gi|301342660|gb|GU448077.1| Gallus gallus isolate WD23 Dloop, partial sequence; mitochondrial
1733	gi|301342661|gb|GU448078.1| Gallus gallus isolate WD24 Dloop, partial sequence; mitochondrial
1734	gi|301342662|gb|GU448079.1| Gallus gallus isolate WD25 Dloop, partial sequence; mitochondrial
1735	gi|301342663|gb|GU448080.1| Gallus gallus isolate WD26 Dloop, partial sequence; mitochondrial
1736	gi|301342664|gb|GU448081.1| Gallus gallus isolate WD29 Dloop, partial sequence; mitochondrial
1737	gi|301342665|gb|GU448082.1| Gallus gallus isolate WD31 Dloop, partial sequence; mitochondrial
1738	gi|301342666|gb|GU448083.1| Gallus gallus isolate WD32 Dloop, partial sequence; mitochondrial
1739	gi|301342667|gb|GU448084.1| Gallus gallus isolate WD36 Dloop, partial sequence; mitochondrial
1740	gi|301342668|gb|GU448085.1| Gallus gallus isolate WD37 Dloop, partial sequence; mitochondrial
1741	gi|301342669|gb|GU448086.1| Gallus gallus isolate WD38 Dloop, partial sequence; mitochondrial
1742	gi|301342670|gb|GU448087.1| Gallus gallus isolate WD40 Dloop, partial sequence; mitochondrial
1743	gi|301342671|gb|GU448088.1| Gallus gallus isolate WD41 Dloop, partial sequence; mitochondrial
1744	gi|301342672|gb|GU448089.1| Gallus gallus isolate WD48 Dloop, partial sequence; mitochondrial
1745	gi|301342673|gb|GU448090.1| Gallus gallus isolate WD51 Dloop, partial sequence; mitochondrial
1746	gi|301342674|gb|GU448091.1| Gallus gallus isolate WD52 Dloop, partial sequence; mitochondrial
1747	gi|301342675|gb|GU448092.1| Gallus gallus isolate WD56 Dloop, partial sequence; mitochondrial
1748	gi|301342676|gb|GU448093.1| Gallus gallus isolate WD60 Dloop, partial sequence; mitochondrial
1749	gi|301342677|gb|GU448094.1| Gallus gallus isolate WD65 Dloop, partial sequence; mitochondrial
1750	gi|301342678|gb|GU448095.1| Gallus gallus isolate WK2 Dloop, partial sequence; mitochondrial
1751	gi|301342679|gb|GU448096.1| Gallus gallus isolate WK3 Dloop, partial sequence; mitochondrial
1752	gi|301342680|gb|GU448097.1| Gallus gallus isolate WK4 Dloop, partial sequence; mitochondrial
1753	gi|301342681|gb|GU448098.1| Gallus gallus isolate WK5 Dloop, partial sequence; mitochondrial
1754	gi|301342682|gb|GU448099.1| Gallus gallus isolate WK10 Dloop, partial sequence; mitochondrial
1755	gi|301342683|gb|GU448100.1| Gallus gallus isolate WL2 Dloop, partial sequence; mitochondrial
1756	gi|301342684|gb|GU448101.1| Gallus gallus isolate WL3 Dloop, partial sequence; mitochondrial
1757	gi|301342685|gb|GU448102.1| Gallus gallus isolate WL4 Dloop, partial sequence; mitochondrial
1758	gi|301342686|gb|GU448103.1| Gallus gallus isolate WL5 Dloop, partial sequence; mitochondrial
1759	gi|301342687|gb|GU448104.1| Gallus gallus isolate WL6 Dloop, partial sequence; mitochondrial
1760	gi|301342688|gb|GU448105.1| Gallus gallus isolate WL7 Dloop, partial sequence; mitochondrial
1761	gi|301342689|gb|GU448106.1| Gallus gallus isolate WL10 Dloop, partial sequence; mitochondrial
1762	gi|301342690|gb|GU448107.1| Gallus gallus isolate WL12 Dloop, partial sequence; mitochondrial
1763	gi|301342691|gb|GU448108.1| Gallus gallus isolate WL14 Dloop, partial sequence; mitochondrial
1764	gi|301342692|gb|GU448109.1| Gallus gallus isolate WL16 Dloop, partial sequence; mitochondrial
1765	gi|301342693|gb|GU448110.1| Gallus gallus isolate XA4 Dloop, partial sequence; mitochondrial
1766	gi|301342694|gb|GU448111.1| Gallus gallus isolate XA5 Dloop, partial sequence; mitochondrial
1767	gi|301342695|gb|GU448112.1| Gallus gallus isolate XA6 Dloop, partial sequence; mitochondrial
1768	gi|301342696|gb|GU448113.1| Gallus gallus isolate XA7 Dloop, partial sequence; mitochondrial
1769	gi|301342697|gb|GU448114.1| Gallus gallus isolate XB1 Dloop, partial sequence; mitochondrial
1770	gi|301342698|gb|GU448115.1| Gallus gallus isolate XB2 Dloop, partial sequence; mitochondrial
1771	gi|301342699|gb|GU448116.1| Gallus gallus isolate XC1 Dloop, partial sequence; mitochondrial
1772	gi|301342700|gb|GU448117.1| Gallus gallus isolate XC2 Dloop, partial sequence; mitochondrial
1773	gi|301342701|gb|GU448118.1| Gallus gallus isolate XC3 Dloop, partial sequence; mitochondrial
1774	gi|301342702|gb|GU448119.1| Gallus gallus isolate XC4 Dloop, partial sequence; mitochondrial
1775	gi|301342703|gb|GU448120.1| Gallus gallus isolate XC5 Dloop, partial sequence; mitochondrial
1776	gi|301342704|gb|GU448121.1| Gallus gallus isolate XC6 Dloop, partial sequence; mitochondrial
1777	gi|301342705|gb|GU448122.1| Gallus gallus isolate XC7 Dloop, partial sequence; mitochondrial
1778	gi|301342706|gb|GU448123.1| Gallus gallus isolate XC8 Dloop, partial sequence; mitochondrial
1779	gi|301342707|gb|GU448124.1| Gallus gallus isolate XC9 Dloop, partial sequence; mitochondrial
1780	gi|301342708|gb|GU448125.1| Gallus gallus isolate XC10 Dloop, partial sequence; mitochondrial
1781	gi|301342709|gb|GU448126.1| Gallus gallus isolate XC11 Dloop, partial sequence; mitochondrial
1782	gi|301342710|gb|GU448127.1| Gallus gallus isolate XC12 Dloop, partial sequence; mitochondrial
1783	gi|301342711|gb|GU448128.1| Gallus gallus isolate XC13 Dloop, partial sequence; mitochondrial
1784	gi|301342712|gb|GU448129.1| Gallus gallus isolate XC14 Dloop, partial sequence; mitochondrial
1785	gi|301342713|gb|GU448130.1| Gallus gallus isolate XC15 Dloop, partial sequence; mitochondrial
1786	gi|301342714|gb|GU448131.1| Gallus gallus isolate XC16 Dloop, partial sequence; mitochondrial
1787	gi|301342715|gb|GU448132.1| Gallus gallus isolate XC17 Dloop, partial sequence; mitochondrial
1788	gi|301342716|gb|GU448133.1| Gallus gallus isolate XC18 Dloop, partial sequence; mitochondrial
1789	gi|301342717|gb|GU448134.1| Gallus gallus isolate XC19 Dloop, partial sequence; mitochondrial
1790	gi|301342718|gb|GU448135.1| Gallus gallus isolate XC20 Dloop, partial sequence; mitochondrial
1791	gi|301342719|gb|GU448136.1| Gallus gallus isolate XC21 Dloop, partial sequence; mitochondrial
1792	gi|301342720|gb|GU448137.1| Gallus gallus isolate XC22 Dloop, partial sequence; mitochondrial
1793	gi|301342721|gb|GU448138.1| Gallus gallus isolate XCJ1 Dloop, partial sequence; mitochondrial
1794	gi|301342722|gb|GU448139.1| Gallus gallus isolate XCJ2 Dloop, partial sequence; mitochondrial
1795	gi|301342723|gb|GU448140.1| Gallus gallus isolate XCJ3 Dloop, partial sequence; mitochondrial
1796	gi|301342724|gb|GU448141.1| Gallus gallus isolate XCJ4 Dloop, partial sequence; mitochondrial
1797	gi|301342725|gb|GU448142.1| Gallus gallus isolate XCJ5 Dloop, partial sequence; mitochondrial
1798	gi|301342726|gb|GU448143.1| Gallus gallus isolate XCJ6 Dloop, partial sequence; mitochondrial
1799	gi|301342727|gb|GU448144.1| Gallus gallus isolate XCJ7 Dloop, partial sequence; mitochondrial
1800	gi|301342728|gb|GU448145.1| Gallus gallus isolate XCJ8 Dloop, partial sequence; mitochondrial
1801	gi|301342729|gb|GU448146.1| Gallus gallus isolate XCJ9 Dloop, partial sequence; mitochondrial
1802	gi|301342730|gb|GU448147.1| Gallus gallus isolate XCJ10 Dloop, partial sequence; mitochondrial
1803	gi|301342731|gb|GU448148.1| Gallus gallus isolate XCJ11 Dloop, partial sequence; mitochondrial
1804	gi|301342732|gb|GU448149.1| Gallus gallus isolate XCJ12 Dloop, partial sequence; mitochondrial
1805	gi|301342733|gb|GU448150.1| Gallus gallus isolate XCJ13 Dloop, partial sequence; mitochondrial
1806	gi|301342734|gb|GU448151.1| Gallus gallus isolate XCJ16 Dloop, partial sequence; mitochondrial
1807	gi|301342735|gb|GU448152.1| Gallus gallus isolate XCJ17 Dloop, partial sequence; mitochondrial
1808	gi|301342736|gb|GU448153.1| Gallus gallus isolate XCJ18 Dloop, partial sequence; mitochondrial
1809	gi|301342737|gb|GU448154.1| Gallus gallus isolate XCJ20 Dloop, partial sequence; mitochondrial
1810	gi|301342738|gb|GU448155.1| Gallus gallus isolate XCJ21 Dloop, partial sequence; mitochondrial
1811	gi|301342739|gb|GU448156.1| Gallus gallus isolate XCJ22 Dloop, partial sequence; mitochondrial
1812	gi|301342740|gb|GU448157.1| Gallus gallus isolate XCJ23 Dloop, partial sequence; mitochondrial
1813	gi|301342741|gb|GU448158.1| Gallus gallus isolate XCJ24 Dloop, partial sequence; mitochondrial
1814	gi|301342742|gb|GU448159.1| Gallus gallus isolate XCJ25 Dloop, partial sequence; mitochondrial
1815	gi|301342743|gb|GU448160.1| Gallus gallus isolate XCJ26 Dloop, partial sequence; mitochondrial
1816	gi|301342744|gb|GU448161.1| Gallus gallus isolate XCJ27 Dloop, partial sequence; mitochondrial
1817	gi|301342745|gb|GU448162.1| Gallus gallus isolate XCJ28 Dloop, partial sequence; mitochondrial
1818	gi|301342746|gb|GU448163.1| Gallus gallus isolate XCJ29 Dloop, partial sequence; mitochondrial
1819	gi|301342747|gb|GU448164.1| Gallus gallus isolate XCJ30 Dloop, partial sequence; mitochondrial
1820	gi|301342748|gb|GU448165.1| Gallus gallus isolate XCJ31 Dloop, partial sequence; mitochondrial
1821	gi|301342749|gb|GU448166.1| Gallus gallus isolate XCJ32 Dloop, partial sequence; mitochondrial
1822	gi|301342750|gb|GU448167.1| Gallus gallus isolate XCJ33 Dloop, partial sequence; mitochondrial
1823	gi|301342751|gb|GU448168.1| Gallus gallus isolate XCJ35 Dloop, partial sequence; mitochondrial
1824	gi|301342752|gb|GU448169.1| Gallus gallus isolate XCJ36 Dloop, partial sequence; mitochondrial
1825	gi|301342753|gb|GU448170.1| Gallus gallus isolate XCJ37 Dloop, partial sequence; mitochondrial
1826	gi|301342754|gb|GU448171.1| Gallus gallus isolate XCJ38 Dloop, partial sequence; mitochondrial
1827	gi|301342755|gb|GU448172.1| Gallus gallus isolate XCJ39 Dloop, partial sequence; mitochondrial
1828	gi|301342756|gb|GU448173.1| Gallus gallus isolate XCJ40 Dloop, partial sequence; mitochondrial
1829	gi|301342757|gb|GU448174.1| Gallus gallus isolate XCJ41 Dloop, partial sequence; mitochondrial
1830	gi|301342758|gb|GU448175.1| Gallus gallus isolate XCJ42 Dloop, partial sequence; mitochondrial
1831	gi|301342759|gb|GU448176.1| Gallus gallus isolate XCJ43 Dloop, partial sequence; mitochondrial
1832	gi|301342760|gb|GU448177.1| Gallus gallus isolate XCJ44 Dloop, partial sequence; mitochondrial
1833	gi|301342761|gb|GU448178.1| Gallus gallus isolate XF1 Dloop, partial sequence; mitochondrial
1834	gi|301342762|gb|GU448179.1| Gallus gallus isolate XF3 Dloop, partial sequence; mitochondrial
1835	gi|301342763|gb|GU448180.1| Gallus gallus isolate XF16 Dloop, partial sequence; mitochondrial
1836	gi|301342764|gb|GU448181.1| Gallus gallus isolate XF18 Dloop, partial sequence; mitochondrial
1837	gi|301342765|gb|GU448182.1| Gallus gallus isolate XF21 Dloop, partial sequence; mitochondrial
1838	gi|301342766|gb|GU448183.1| Gallus gallus isolate XF23 Dloop, partial sequence; mitochondrial
1839	gi|301342767|gb|GU448184.1| Gallus gallus isolate XF25 Dloop, partial sequence; mitochondrial
1840	gi|301342768|gb|GU448185.1| Gallus gallus isolate XF32 Dloop, partial sequence; mitochondrial
1841	gi|301342769|gb|GU448186.1| Gallus gallus isolate XF34 Dloop, partial sequence; mitochondrial
1842	gi|301342770|gb|GU448187.1| Gallus gallus isolate XF49 Dloop, partial sequence; mitochondrial
1843	gi|301342771|gb|GU448188.1| Gallus gallus isolate XF51 Dloop, partial sequence; mitochondrial
1844	gi|301342772|gb|GU448189.1| Gallus gallus isolate XF52 Dloop, partial sequence; mitochondrial
1845	gi|301342773|gb|GU448190.1| Gallus gallus isolate XF56 Dloop, partial sequence; mitochondrial
1846	gi|301342774|gb|GU448191.1| Gallus gallus isolate XF58 Dloop, partial sequence; mitochondrial
1847	gi|301342775|gb|GU448192.1| Gallus gallus isolate xilin Dloop, partial sequence; mitochondrial
1848	gi|301342776|gb|GU448193.1| Gallus gallus isolate xinc1 Dloop, partial sequence; mitochondrial
1849	gi|301342777|gb|GU448194.1| Gallus gallus isolate xinc2 Dloop, partial sequence; mitochondrial
1850	gi|301342778|gb|GU448195.1| Gallus gallus isolate xinc4 Dloop, partial sequence; mitochondrial
1851	gi|301342779|gb|GU448196.1| Gallus gallus isolate xinc5 Dloop, partial sequence; mitochondrial
1852	gi|301342780|gb|GU448197.1| Gallus gallus isolate xinc6 Dloop, partial sequence; mitochondrial
1853	gi|301342781|gb|GU448198.1| Gallus gallus isolate xinc7 Dloop, partial sequence; mitochondrial
1854	gi|301342782|gb|GU448199.1| Gallus gallus isolate xinc8 Dloop, partial sequence; mitochondrial
1855	gi|301342783|gb|GU448200.1| Gallus gallus isolate xinc9 Dloop, partial sequence; mitochondrial
1856	gi|301342784|gb|GU448201.1| Gallus gallus isolate xinc10 Dloop, partial sequence; mitochondrial
1857	gi|301342785|gb|GU448202.1| Gallus gallus isolate XP1 Dloop, partial sequence; mitochondrial
1858	gi|301342786|gb|GU448203.1| Gallus gallus isolate XP2 Dloop, partial sequence; mitochondrial
1859	gi|301342787|gb|GU448204.1| Gallus gallus isolate XP3 Dloop, partial sequence; mitochondrial
1860	gi|301342788|gb|GU448205.1| Gallus gallus isolate XP4 Dloop, partial sequence; mitochondrial
1861	gi|301342789|gb|GU448206.1| Gallus gallus isolate XP5 Dloop, partial sequence; mitochondrial
1862	gi|301342790|gb|GU448207.1| Gallus gallus isolate XP6 Dloop, partial sequence; mitochondrial
1863	gi|301342791|gb|GU448208.1| Gallus gallus isolate XP7 Dloop, partial sequence; mitochondrial
1864	gi|301342792|gb|GU448209.1| Gallus gallus isolate XP8 Dloop, partial sequence; mitochondrial
1865	gi|301342793|gb|GU448210.1| Gallus gallus isolate XP9 Dloop, partial sequence; mitochondrial
1866	gi|301342794|gb|GU448211.1| Gallus gallus isolate XP10 Dloop, partial sequence; mitochondrial
1867	gi|301342795|gb|GU448212.1| Gallus gallus isolate XQ1 Dloop, partial sequence; mitochondrial
1868	gi|301342796|gb|GU448213.1| Gallus gallus isolate XQ2 Dloop, partial sequence; mitochondrial
1869	gi|301342797|gb|GU448214.1| Gallus gallus isolate XQ3 Dloop, partial sequence; mitochondrial
1870	gi|301342798|gb|GU448215.1| Gallus gallus isolate XQ4 Dloop, partial sequence; mitochondrial
1871	gi|301342799|gb|GU448216.1| Gallus gallus isolate XQ5 Dloop, partial sequence; mitochondrial
1872	gi|301342800|gb|GU448217.1| Gallus gallus isolate XQ6 Dloop, partial sequence; mitochondrial
1873	gi|301342801|gb|GU448218.1| Gallus gallus isolate XX1 Dloop, partial sequence; mitochondrial
1874	gi|301342802|gb|GU448219.1| Gallus gallus isolate XX2 Dloop, partial sequence; mitochondrial
1875	gi|301342803|gb|GU448220.1| Gallus gallus isolate xyun1 Dloop, partial sequence; mitochondrial
1876	gi|301342804|gb|GU448221.1| Gallus gallus isolate xyun2 Dloop, partial sequence; mitochondrial
1877	gi|301342805|gb|GU448222.1| Gallus gallus isolate xyun4 Dloop, partial sequence; mitochondrial
1878	gi|301342806|gb|GU448223.1| Gallus gallus isolate xyun5 Dloop, partial sequence; mitochondrial
1879	gi|301342807|gb|GU448224.1| Gallus gallus isolate xyun6 Dloop, partial sequence; mitochondrial
1880	gi|301342808|gb|GU448225.1| Gallus gallus isolate xyun7 Dloop, partial sequence; mitochondrial
1881	gi|301342809|gb|GU448226.1| Gallus gallus isolate xyun8 Dloop, partial sequence; mitochondrial
1882	gi|301342810|gb|GU448227.1| Gallus gallus isolate xyun9 Dloop, partial sequence; mitochondrial
1883	gi|301342811|gb|GU448228.1| Gallus gallus isolate SX5 Dloop, partial sequence; mitochondrial
1884	gi|301342812|gb|GU448229.1| Gallus gallus isolate JG1 Dloop, partial sequence; mitochondrial
1885	gi|301342813|gb|GU448230.1| Gallus gallus isolate LJ29 Dloop, partial sequence; mitochondrial
1886	gi|301342814|gb|GU448231.1| Gallus gallus isolate ML17 Dloop, partial sequence; mitochondrial
1887	gi|301342815|gb|GU448232.1| Gallus gallus isolate ML18 Dloop, partial sequence; mitochondrial
1888	gi|301342816|gb|GU448233.1| Gallus gallus isolate ML20 Dloop, partial sequence; mitochondrial
1889	gi|301342817|gb|GU448234.1| Gallus gallus isolate ML21 Dloop, partial sequence; mitochondrial
1890	gi|301342818|gb|GU448235.1| Gallus gallus isolate ML22 Dloop, partial sequence; mitochondrial
1891	gi|301342819|gb|GU448236.1| Gallus gallus isolate ML25 Dloop, partial sequence; mitochondrial
1892	gi|301342820|gb|GU448237.1| Gallus gallus isolate ML26 Dloop, partial sequence; mitochondrial
1893	gi|301342821|gb|GU448238.1| Gallus gallus isolate ML27 Dloop, partial sequence; mitochondrial
1894	gi|301342822|gb|GU448239.1| Gallus gallus isolate Nvn17 Dloop, partial sequence; mitochondrial
1895	gi|301342823|gb|GU448240.1| Gallus gallus isolate SG3 Dloop, partial sequence; mitochondrial
1896	gi|301342824|gb|GU448241.1| Gallus gallus isolate SG4 Dloop, partial sequence; mitochondrial
1897	gi|301342825|gb|GU448242.1| Gallus gallus isolate SG7 Dloop, partial sequence; mitochondrial
1898	gi|301342826|gb|GU448243.1| Gallus gallus isolate SG8 Dloop, partial sequence; mitochondrial
1899	gi|301342827|gb|GU448244.1| Gallus gallus isolate SG9 Dloop, partial sequence; mitochondrial
1900	gi|301342828|gb|GU448245.1| Gallus gallus isolate SG10 Dloop, partial sequence; mitochondrial
1901	gi|301342829|gb|GU448246.1| Gallus gallus isolate SG14 Dloop, partial sequence; mitochondrial
1902	gi|301342830|gb|GU448247.1| Gallus gallus isolate SG16 Dloop, partial sequence; mitochondrial
1903	gi|301342831|gb|GU448248.1| Gallus gallus isolate WD15 Dloop, partial sequence; mitochondrial
1904	gi|301342832|gb|GU448249.1| Gallus gallus isolate XCJ14 Dloop, partial sequence; mitochondrial
1905	gi|301342833|gb|GU448250.1| Gallus gallus isolate XCJ15 Dloop, partial sequence; mitochondrial
1906	gi|301342834|gb|GU448251.1| Gallus gallus isolate XCJ19 Dloop, partial sequence; mitochondrial
1907	gi|301342835|gb|GU448252.1| Gallus gallus isolate XCJ34 Dloop, partial sequence; mitochondrial
1908	gi|301342836|gb|GU448253.1| Gallus gallus isolate xinc3 Dloop, partial sequence; mitochondrial
1909	gi|301342837|gb|GU448254.1| Gallus gallus isolate XA1 Dloop, partial sequence; mitochondrial
1910	gi|301342838|gb|GU448255.1| Gallus gallus isolate XY4 Dloop, partial sequence; mitochondrial
1911	gi|301342839|gb|GU448256.1| Gallus gallus isolate TP12 Dloop, partial sequence; mitochondrial
1912	gi|301342840|gb|GU448257.1| Gallus gallus isolate Nvn11 Dloop, partial sequence; mitochondrial
1913	gi|301342841|gb|GU448258.1| Gallus gallus isolate Nvn12 Dloop, partial sequence; mitochondrial
1914	gi|301342842|gb|GU448259.1| Gallus gallus isolate YP58 Dloop, partial sequence; mitochondrial
1915	gi|301342843|gb|GU448260.1| Gallus gallus isolate YP65 Dloop, partial sequence; mitochondrial
1916	gi|301342844|gb|GU448261.1| Gallus gallus isolate YP18742 Dloop, partial sequence; mitochondrial
1917	gi|301342845|gb|GU448262.1| Gallus gallus isolate YP19311 Dloop, partial sequence; mitochondrial
1918	gi|301342846|gb|GU448263.1| Gallus gallus isolate YP19305 Dloop, partial sequence; mitochondrial
1919	gi|301342847|gb|GU448264.1| Gallus gallus isolate YP19303 Dloop, partial sequence; mitochondrial
1920	gi|301342848|gb|GU448265.1| Gallus gallus isolate YP19302 Dloop, partial sequence; mitochondrial
1921	gi|301342849|gb|GU448266.1| Gallus gallus isolate YP19299 Dloop, partial sequence; mitochondrial
1922	gi|301342850|gb|GU448267.1| Gallus gallus isolate YP67 Dloop, partial sequence; mitochondrial
1923	gi|301342851|gb|GU448268.1| Gallus gallus isolate YP64 Dloop, partial sequence; mitochondrial
1924	gi|301342852|gb|GU448269.1| Gallus gallus isolate YP61 Dloop, partial sequence; mitochondrial
1925	gi|301342853|gb|GU448270.1| Gallus gallus isolate YP59 Dloop, partial sequence; mitochondrial
1926	gi|301342854|gb|GU448271.1| Gallus gallus isolate YP20 Dloop, partial sequence; mitochondrial
1927	gi|301342855|gb|GU448272.1| Gallus gallus isolate YP30 Dloop, partial sequence; mitochondrial
1928	gi|301342856|gb|GU448273.1| Gallus gallus isolate YP42 Dloop, partial sequence; mitochondrial
1929	gi|301342857|gb|GU448274.1| Gallus gallus isolate YP19304 Dloop, partial sequence; mitochondrial
1930	gi|301342858|gb|GU448275.1| Gallus gallus isolate YP41 Dloop, partial sequence; mitochondrial
1931	gi|301342859|gb|GU448276.1| Gallus gallus isolate YP66 Dloop, partial sequence; mitochondrial
1932	gi|301342860|gb|GU448277.1| Gallus gallus isolate YP57 Dloop, partial sequence; mitochondrial
1933	gi|301342861|gb|GU448278.1| Gallus gallus isolate y347 Dloop, partial sequence; mitochondrial
1934	gi|301342862|gb|GU448279.1| Gallus gallus isolate yongchen 8 Dloop, partial sequence; mitochondrial
1935	gi|301342863|gb|GU448280.1| Gallus gallus isolate yongchen7 Dloop, partial sequence; mitochondrial
1936	gi|301342864|gb|GU448281.1| Gallus gallus isolate YL5 Dloop, partial sequence; mitochondrial
1937	gi|301342865|gb|GU448282.1| Gallus gallus isolate YL4 Dloop, partial sequence; mitochondrial
1938	gi|301342866|gb|GU448283.1| Gallus gallus isolate YL3 Dloop, partial sequence; mitochondrial
1939	gi|301342867|gb|GU448284.1| Gallus gallus isolate YL2 Dloop, partial sequence; mitochondrial
1940	gi|301342868|gb|GU448285.1| Gallus gallus isolate YL1 Dloop, partial sequence; mitochondrial
1941	gi|301342869|gb|GU448286.1| Gallus gallus isolate YJ71 Dloop, partial sequence; mitochondrial
1942	gi|301342870|gb|GU448287.1| Gallus gallus isolate YJ70 Dloop, partial sequence; mitochondrial
1943	gi|301342871|gb|GU448288.1| Gallus gallus isolate YJ69 Dloop, partial sequence; mitochondrial
1944	gi|301342872|gb|GU448289.1| Gallus gallus isolate YJ68 Dloop, partial sequence; mitochondrial
1945	gi|301342873|gb|GU448290.1| Gallus gallus isolate YJ67 Dloop, partial sequence; mitochondrial
1946	gi|301342874|gb|GU448291.1| Gallus gallus isolate YJ66 Dloop, partial sequence; mitochondrial
1947	gi|301342875|gb|GU448292.1| Gallus gallus isolate YJ65 Dloop, partial sequence; mitochondrial
1948	gi|301342876|gb|GU448293.1| Gallus gallus isolate YJ64 Dloop, partial sequence; mitochondrial
1949	gi|301342877|gb|GU448294.1| Gallus gallus isolate YJ63 Dloop, partial sequence; mitochondrial
1950	gi|301342878|gb|GU448295.1| Gallus gallus isolate YJ62 Dloop, partial sequence; mitochondrial
1951	gi|301342879|gb|GU448296.1| Gallus gallus isolate YJ61 Dloop, partial sequence; mitochondrial
1952	gi|301342880|gb|GU448297.1| Gallus gallus isolate YJ60 Dloop, partial sequence; mitochondrial
1953	gi|301342881|gb|GU448298.1| Gallus gallus isolate YJ59 Dloop, partial sequence; mitochondrial
1954	gi|301342882|gb|GU448299.1| Gallus gallus isolate YJ58 Dloop, partial sequence; mitochondrial
1955	gi|301342883|gb|GU448300.1| Gallus gallus isolate YJ57 Dloop, partial sequence; mitochondrial
1956	gi|301342884|gb|GU448301.1| Gallus gallus isolate YJ56 Dloop, partial sequence; mitochondrial
1957	gi|301342885|gb|GU448302.1| Gallus gallus isolate YJ55 Dloop, partial sequence; mitochondrial
1958	gi|301342886|gb|GU448303.1| Gallus gallus isolate YJ54 Dloop, partial sequence; mitochondrial
1959	gi|301342887|gb|GU448304.1| Gallus gallus isolate YJ53 Dloop, partial sequence; mitochondrial
1960	gi|301342888|gb|GU448305.1| Gallus gallus isolate YJ52 Dloop, partial sequence; mitochondrial
1961	gi|301342889|gb|GU448306.1| Gallus gallus isolate YJ51 Dloop, partial sequence; mitochondrial
1962	gi|301342890|gb|GU448307.1| Gallus gallus isolate YJ50 Dloop, partial sequence; mitochondrial
1963	gi|301342891|gb|GU448308.1| Gallus gallus isolate YJ49 Dloop, partial sequence; mitochondrial
1964	gi|301342892|gb|GU448309.1| Gallus gallus isolate YJ48 Dloop, partial sequence; mitochondrial
1965	gi|301342893|gb|GU448310.1| Gallus gallus isolate YJ47 Dloop, partial sequence; mitochondrial
1966	gi|301342894|gb|GU448311.1| Gallus gallus isolate YJ46 Dloop, partial sequence; mitochondrial
1967	gi|301342895|gb|GU448312.1| Gallus gallus isolate YJ45 Dloop, partial sequence; mitochondrial
1968	gi|301342896|gb|GU448313.1| Gallus gallus isolate YJ44 Dloop, partial sequence; mitochondrial
1969	gi|301342897|gb|GU448314.1| Gallus gallus isolate YJ43 Dloop, partial sequence; mitochondrial
1970	gi|301342898|gb|GU448315.1| Gallus gallus isolate YJ42 Dloop, partial sequence; mitochondrial
1971	gi|301342899|gb|GU448316.1| Gallus gallus isolate YJ41 Dloop, partial sequence; mitochondrial
1972	gi|301342900|gb|GU448317.1| Gallus gallus isolate YJ40 Dloop, partial sequence; mitochondrial
1973	gi|301342901|gb|GU448318.1| Gallus gallus isolate YJ39 Dloop, partial sequence; mitochondrial
1974	gi|301342902|gb|GU448319.1| Gallus gallus isolate YJ38 Dloop, partial sequence; mitochondrial
1975	gi|301342903|gb|GU448320.1| Gallus gallus isolate YJ37 Dloop, partial sequence; mitochondrial
1976	gi|301342904|gb|GU448321.1| Gallus gallus isolate YJ36 Dloop, partial sequence; mitochondrial
1977	gi|301342905|gb|GU448322.1| Gallus gallus isolate YJ35 Dloop, partial sequence; mitochondrial
1978	gi|301342906|gb|GU448323.1| Gallus gallus isolate YJ34 Dloop, partial sequence; mitochondrial
1979	gi|301342907|gb|GU448324.1| Gallus gallus isolate YJ33 Dloop, partial sequence; mitochondrial
1980	gi|301342908|gb|GU448325.1| Gallus gallus isolate YJ32 Dloop, partial sequence; mitochondrial
1981	gi|301342909|gb|GU448326.1| Gallus gallus isolate YJ31 Dloop, partial sequence; mitochondrial
1982	gi|301342910|gb|GU448327.1| Gallus gallus isolate YJ30 Dloop, partial sequence; mitochondrial
1983	gi|301342911|gb|GU448328.1| Gallus gallus isolate YJ29 Dloop, partial sequence; mitochondrial
1984	gi|301342912|gb|GU448329.1| Gallus gallus isolate YJ28 Dloop, partial sequence; mitochondrial
1985	gi|301342913|gb|GU448330.1| Gallus gallus isolate YJ27 Dloop, partial sequence; mitochondrial
1986	gi|301342914|gb|GU448331.1| Gallus gallus isolate YJ26 Dloop, partial sequence; mitochondrial
1987	gi|301342915|gb|GU448332.1| Gallus gallus isolate YJ25 Dloop, partial sequence; mitochondrial
1988	gi|301342916|gb|GU448333.1| Gallus gallus isolate YJ24 Dloop, partial sequence; mitochondrial
1989	gi|301342917|gb|GU448334.1| Gallus gallus isolate YJ23 Dloop, partial sequence; mitochondrial
1990	gi|301342918|gb|GU448335.1| Gallus gallus isolate YJ22 Dloop, partial sequence; mitochondrial
1991	gi|301342919|gb|GU448336.1| Gallus gallus isolate YJ21 Dloop, partial sequence; mitochondrial
1992	gi|301342920|gb|GU448337.1| Gallus gallus isolate YJ20 Dloop, partial sequence; mitochondrial
1993	gi|301342921|gb|GU448338.1| Gallus gallus isolate YJ19 Dloop, partial sequence; mitochondrial
1994	gi|301342922|gb|GU448339.1| Gallus gallus isolate YJ18 Dloop, partial sequence; mitochondrial
1995	gi|301342923|gb|GU448340.1| Gallus gallus isolate YJ17 Dloop, partial sequence; mitochondrial
1996	gi|301342924|gb|GU448341.1| Gallus gallus isolate YJ16 Dloop, partial sequence; mitochondrial
1997	gi|301342925|gb|GU448342.1| Gallus gallus isolate YJ15 Dloop, partial sequence; mitochondrial
1998	gi|301342926|gb|GU448343.1| Gallus gallus isolate YJ14 Dloop, partial sequence; mitochondrial
[truncated: 1,065 more rows]

## Sheet: Table S2B
Supplementary Table S2B: List of sequences used in the 200bp dataset
1	Caoke_(AF512091)_Sichuan_China		No. of sequences	Publication analysed in
2	Caoke_(AF512092)_Sichuan_China		1-987	Dataset used by Gongora et al. [9]
3	Caoke_(AF512093)_Sichuan_China		988-2767	Miao et al. [17]
4	Caoke_(AF512094)_Sichuan_China		2768-2902	Berthouly-Salazar et al. [7]
5	Caoke_(AF512095)_Sichuan_China		2903-2933	Lee et al. [14]
6	Caoke_(AF512099)_Sichuan_China		2934-3005	Kanginakudru et al.[5]
7	Caoke_(AF512100)_Sichuan_China		3006-3080	Present study
8	Caoke_(AF512102)_Sichuan_China		3081-3090	Razafindraibe et al. [16]
9	Caoke_(AF512104)_Sichuan_China		3091-3137	Dancause et al. [8]
10	Caoke_(AF512105)_Sichuan_China		3138-3202	Sulandari et al. [18]*
11	Caoke_(AF512106)_Sichuan_China		3203-3207	Storey et al. [11]
12	Sichuan_Mt_Wugu_(AF512267)_Sichuan_China		3208	Storey et al. [20]
13	Sichuan_Mt_Wugu_(AF512268)_Sichuan_China		3209-3223	Storey et al. [19]
14	ChengduBlackSilky(AF512071)Sichuan_China		* Sequences from Sulandari et al. [18] where retrieved directly from the published paper.
15	Chengdu_Silky_(AF512060)_Sichuan_China
16	Chengdu_Silky_(AF512062)_Sichuan_China
17	Chengdu_Silky_(AF512063)_Sichuan_China
18	Chengdu_Silky_(AF512065)_Sichuan_China
19	Yaan_Wugu_(AF512331)_Sichuan_China
20	Yaan_nonWugu_(AF512317)_Sichuan_China
21	Yaan_nonWugu_(AF512318)_Sichuan_China
22	Yaan_nonWugu_(A512320)_Sichuan_China
23	Yaan_nonWugu_(AF512323)_Sichuan_China
24	Guizhou_Mt_Wugu_(AF512129)_Guizhou_China
25	Guizhou_Mt_Wugu_(AF512130)_Guizhou_China
26	Guizhou_Mt_Wugu_(AF512131)_Guizhou_China
27	Guizhou_Mt_Wugu_(AF512134)_Guizhou_China
28	Guizhou_Mt_Wugu_(AF512137)Guizhou_China
29	Dwarf_Wugu_(AF512119)_Guizhou_China
30	Dwarf_Wugu_(AF512120)_Guizhou_China
31	Dwarf_Wugu_(AF512122)_Guizhou_China
32	Luke_(AF512238)_Guangxi_China
33	Luke_(AF512239)_Guangxi_China
34	Luke_(AF512240)_Guangxi_China
35	Chahua_(AF512076)_Yunnan_China
36	Shenggou_(AF512059)_Yunnan_China
37	Chahua_(AF512080)_Yunnan_China
38	Chahua_(AF512081)_YUnnan_China
39	Nixi_(AF512252)_Yunnan_China
40	Nixi_(AF512253)_Yunnan_china
41	Nixi_(AY392291)_Yunnan_China
42	Wuding_(AF512294)_Yunnan_China
43	Wuding_(AF512298)_Yunnan_China
44	Douji_(AF512113)_Yunnan_China
45	Yanjing_(AY465998)_Yunnan_China
46	Wenshanshandi_(AY392341)_Yunnan_China
47	Wenshanshandi_(AY392343)_Yunnan_China
48	Wenshanshandi_(AY392350)_Yunnan_China
49	Wenshanshandi_(AY392363)_Yunnan_China
50	Wenshanshandi_(AY392364)_Yunnan_China
51	Wenshanshandi_(AY392368)_Yunnan_China
52	Wenshanshandi_(AY392372)_Yunnan_China
53	Wenshanshandi_(AY392375)_Yunnan_China
54	Chigulu_(AY392180)_Yunnan_China
55	Chigulu_(AY392181)_Yunnan_China
56	Chigulu_(AY392182)_Yunnan_China
57	Chigulu_(AY392184)_Yunnan_China
58	Chigulu_(AY392186)_Yunnan_China
59	Chigulu_(AY392190)_Yunnan_China
60	Chigulu_(AY392202)_Yunnan_China
61	Chigulu_(AY392203)_Yunnan_China
62	Chigulu_(AY392204)_Yunnan_China
63	Lverwu_(AY392247)_Yunnan_China
64	Lverwu_(AY392254)_Yunnan_china
65	Lverwu_(AY392256)_Yunnan_china
66	Lverwu_(AY392258)_Yunnan_China
67	Lverwu_(AY392259)_Yunnan_China
68	Tenchongxue_(AY392298)_Yunnan_China
69	Tenchongxue_(AY392299)_Yunnan_China
70	Tenchongxue_(AY392300)_Yunnan_China
71	Tenchongxue_(AY392302)_Yunnan_China
72	Tenchongxue_(AY392307)_Yunnan_China
73	Tenchongxue_(AY392308)_Yunnan_China
74	Tenchongxue_(AY392323)_Yunnan_China
75	Tenchongxue_(AY392324)_Yunnan_China
76	Tenchongxue_(AY392325)_Yunnan_China
77	Tenchongxue_(AY392326)_Yunnan_China
78	Tenchongxue_(AY392332)_Yunnan_China
79	Tenchongxue_(AY392333)_Yunnan_China
80	Tenchongxue_(AY392340)_Yunnan_China
81	Taihe_Silky_(AF512278)_Jiangxi_China
82	Taihe_Silky_(AF512279)_Jiangxi_China
83	Taihe_Silky_(AF512282)_Jiangxi_China
84	Taihe_Silky_(AY465988)_Jiangxi_China
85	Taihe_Silky_(AY465989)_Jiangxi_China
86	Jiangsu_Silky_(AF512229)_Jiangsu_China
87	Hubei_Silky_(AF512189)_Hubei_China
88	Hubei_Silky_(AF512195)_Hubei_China
89	Hubei_Silky_(AF512198)_Hubei_China
90	Hubei_Silky_(AF512199)_Hubei_China
91	Hubei_Black_Silky_(AF512202)_Hubei_China
92	Hubei_Black_Silky_(AF512203)_Hubei_China
93	Hubei_Black_Silky_(AF512208)_Hubei_China
94	Hybrid_Silky_(AF512236)_Hubei_China
95	Xiaoshan_(AF128340)_Zhejiang_China
96	Xiaoshan_(AF128343)_Zhejiang_China
97	Peking_Bantam_(AB007749)_China_A1
98	Youkei_(AY465980)_Beijing_China
99	Youkei_(AY465982)_Beijing_China
100	Domestic_(AB009448)_Laos_A1
101	Chabo_(AB009428)_Japan
102	Satsumadori_(AB007755)_Japan
103	Nagoyadori_(AB007748)_Japan
104	Shamo_(AB098643)_Honshu_Kyushu_Japan
105	Shamo_(AB098645)_Honshu_Kyushu_Japan
106	Shamo_(AB098650)_Honshu_Kyushu_Japan
107	Shamo_(AB098683)_Honshu_Kyushu_Japan
108	Koshamo_(AB098671)_Japan
109	Koshamo_(AB098676)_Japan
110	Koshamo_(AB098677)_Japan
111	Koshamo_(AB098687)_Japan
112	UzuraChabo_(AB114069)_Japan_A1
113	Kawachiyakko_(AB114083)_Japan
114	Domestic_(AY704723)_Western Asia
115	Domestic_(AY645006)_Europe
116	Domestic_(AY704694)_Europe
117	Domestic_(AB009445)_Unknown_Locality
118	G._gallus_(AB268516)_Japan_B1
119	G._gallus_(AB268517)_Japan_B2
120	Jitokko_(AB294233)_Ibaraki_Japan_B8
121	Caoke_(AF512096)_Sichuan_China
122	Yaan_Wugu_(AF512328)_Sichuan_China
123	Tibetan_(AY465960)_Tibetan_China_A24
124	Tibetan_(AY465961)_Tibetan_China_A24
125	Tibetan_(AY465962)_Tibetan_China_A24
126	Tibetan_(AY465963)_Tibetan_China_A24
127	Chahua_(AY392379)_Yunnan_China
128	Chahua_(AY392380)_Yunnan_China
129	Chahua_(AY392381)_Yunnan_China
130	Chahua_(AY392388)_Yunnan_China
131	Chahua_(AY392394)_Yunnan_China
132	Chahua_(AY392395)_Yunnan_China
133	Chahua_(AY392396)_Yunnan_China
134	Chahua_(AY392400)_Yunnan_China
135	Chahua_(AY392404)_Yunnan_China
136	Chahua_(AY465972)_Yunnan_China
137	Chahua_(AY465974)_Yunnan_China
138	Chahua_(AY465975)_Yunnan_China
139	Big_Bone_(AY465977)_Lianing_China
140	Chahua_(AF512077)_Yunnan_China
141	Chahua_(AF512078)_Yunnan_China
142	Chahua_(AF512079)_Yunnan_CHina
143	Chahua_(AF512083)_Yunnan_China
144	Chahua_(AF512086)_Yunnan_China
145	Chahua_(AF512090)_Yunnan_China
146	Gushi_(AF512140)_Henan_China
147	Gushi_(AF512147)_Henan_china
148	Gushi_(AF512149)_Henan_China
149	Souguang_(AY465987)_Shangdong_China
150	Chabo_(AB114073)_Japan
151	Kawachiyakko_(AB114081)_Japan
152	Koshamo_(AB098673)_Japan
153	Satsumadori_(AB114084)_Japan
154	Satsumadori_(AB114085)_Japan
155	Tulufan_(AY588609)_Xinjiang_China
156	Luxi_(AY588623)_Shangdong_China
157	Koshamo_(AB098672)_Japan
158	ChengduBlackSilky(AF512070)Sichuan_China
159	ChengduBlackSilky(AF512074)Sichuan_China
160	Guizhou_Mt_Wugu_(AF512138)_Guizhou_China
161	Gushi_(AF512143)_Henan_China
162	Gushi_(AF512145)_Henan_China
163	Yaan_nonWugu_(AF512321)_Sichuan_China
164	Heikang_Layer_(AF512211)_Sichuan_China
165	Heikang_Layer_(AF512212)_Sichuan_China
166	Heikang_Layer_(AF512213)_Sichuan_China
167	Hinaidori_(AB007758)_Japan_A2
168	Domestic_(AB009444)_Western Asia
169	Domestic_(AY644980)_Europe
170	G._gallus_(AB268521)_Japan_B6
171	Araucana_(CHL5)_Chile
172	Araucana_(CHL31)_Chile
173	Wenshanshandi_(AY392347)_Yunnan_China
174	Wenshanshandi_(AY392356)_Yunnan_China
175	Tenchongxue_(AY392301)_YUnnan_China
176	Yugan_Wugu_(AY465994)_Jiangxi_China
177	AizuJidori_(AB268520)_Fukushima_Japan_B5
178	Jiangsu_Silky_(AF512232)_Jiangsu_China
179	Hubei_Black_Silky_(AF512201)_Hubei_China
180	Satsumadori_(AB007731)_Japan
181	Satsumadori_(AB007751)_Japan
182	Shamo_(AB098691)_Honshu_Kyushu_Japan
183	Minohididori_(AB114079)_Japan
184	Minohididori_(AB114080)_Japan
185	Domestic_(AB009447)_Unknown_Locality
186	G._gallus_(AB268518)_Japan_B3
187	G._gallus_(AB268519)_Japan_B4
188	Minohididori_(AB114078)_Japan
189	Koshamo_(AB098670)_Japan
190	Nagoyadori_(AB007722)_Japan
191	Nagoyadori_(AB007730)_Japan
192	Domestic_(AY645000)_Europe
193	Caoke_(AF512103)_Sichuan_China
194	Sichuan_Mt_Wugu_(AF512266)_Sichuan_China
195	Cockfight_(AY588614)_Henan_China
196	Cockfight_(AY588617)_Henan_China
197	Cockfight_(AY588618)_Henan_China
198	Luxi_(AY588621)_Shangdong_China
199	Luxi_(AY588622)_Shangdong_China
200	Luxi_(AY588627)_Shangdong_China
201	Luxi_(AY588628)_Shangdong_China
202	Tulufan_(AY588608)_Xinjiang_China
203	Caoke_(AF512097)_Sichuan_China
204	Caoke_(AF512101)_Sichuan_China
205	ChengduBlackSilky(AF512073)Sichuan_China
206	Chengdu_Silky_(AF512066)_Sichuan_China
207	Wangfeng_Wugu_(AF512283)_Guangxi_China
208	Wangfeng_Wugu_(AF512286)_Guangxu_China
209	Wangfeng_Wugu_(AF512287)_Guangxi_China
210	Wangfeng_Wugu_(AF512289)_Guangxi_China
211	Nixi_(AF512247)_Yunnan_China
212	Yunxian_Wugu_(AF512314)_Hubei_China
213	Yunxian_Wugu_(AF512315)_Hubei_China
214	Xiaoshan_(AF128341)_Zhejiang_China
215	G._g._spadiceus_(AF512182)_Myanmar
216	Douji_(AB098666)_Yunnan_China
217	Lverwu_(AY392248)_Yunnan_China
218	Lverwu_(AY392233)_Yunnan_China
219	Jiangsu_Silky_(AF512222)_Jiangsu_China
220	Jiangsu_Silky_(AF512226)_Jiangsu_Silky
221	Jiangsu_Silky_(AF512231)_Jiangsu_China
222	Silky_(AB007735)_Japan
223	Kisyu_(AB007736)_Japan_A6
224	Ukokkei_(AB294232)_REIB_Japan_B7
225	Guizhou_Mt_Wugu_(AF512128)_Guizhou_China
226	Luke_(AF512237)_Guangxi_China
227	Yaan_Wugu_(AF512332)_Sichuan_China
228	Yaan_Wugu_(AF512335)_Sichuan_China
229	Yaan_nonWugu_(AF512319)_Sichuan_China
230	Yaan_nonWugu_(AF512322)_Sichuan_China
231	Luxi_(AY588626)_Shangdong_China
232	G._g._jabouilei_(AF512151)_Yunnan_China
233	Caoke_(AF512098)_Sichuan_China
234	Silky_(AF512061)_Sichuan_China
235	Wenshanshandi_(AY392374)_Yunnan_China
236	Youkei_(AY465981)_Beijing_China
237	Luxi_(AY588624)_Shangdong_China
238	Sichuan_Mt_Wugu_(AF512261)_Sichuan_China
239	ChengduBlackSilky(AF512069)Sichuan_China
240	ChengduBlackSilky(AF512075)Sichuan_China
241	Yaan_Wugu_(AF512336)_Sichuan_China
242	Dwarf_Wugu_(AF512125)_Guizhou_China
243	Dwarf_Wugu_(AF512127)_Guizhou_China
244	Gushi_(AF512150)_Henan_China
245	Jiangsu_Silky_(AF512221)_Jiangsu_China
246	Jiangsu_Silky_(AF512223)_Jiangsu_China
247	Jiangsu_Silky_(AF512228)_Jiangsu_China
248	Hubei_Silky_(AF512190)_Hubei_China
249	Hubei_Silky_(AF512192)_Hubei_China
250	Hubei_Silky_(AF512194)_Hubei_China
251	Hubei_Black_Silky_(AF512200)_Hubei_China
252	Hubei_Black_Silky_(AF512205)_Hubei_China
253	Hubei_Black_Silky_(AF512206)_Hubei_China
254	Hubei_Black_Silky_(AF512207)_Hubei_China
255	Zhejiang_Wugu_(AF128336)_Zhejiang_China
256	Zhejiang_Wugu_(AF128337)_Zhejiang_China
257	Zhejiang_Wugu_(AF128338)_Zhejiang_China
258	Zhejiang_Wugu_(AF128339)_Zhejiang_China
259	ChengduBlackSilky(AF512068)Sichuan_China
260	ChengduBlackSilky(AF512072)Sichuan_China
261	Chengdu_Silky_(AF512064)_Sichuan_China
262	Yaan_Wugu_(AF512334)_Sichuan_China
263	Dwarf_Wugu_(AF512124)_Guizhou_China
264	Wumeng_Wugu_(AY466002)_Guizhou_China
265	Wumeng_Wugu_(AY466003)_Guizhou_China
266	Luke_(AF512243)_Guangxi_China
267	Wangfeng_Wugu_(AF512290)_Guangxi_China
268	Chahua_(AF512084)_Yunnan_China
269	Chahua_(AF512087)_Yunnan_China
270	Chahua_(AF512088)_Yunnan_China
271	Chahua_(AY392378)_Yunnan_China
272	Chahua_(AY392385)_Yunnan_China
273	Chahua_(AY392386)_Yunnan_China
274	Chahua_(AY392387)_Yunnan_China
275	Chahua_(AY392389)_Yunnan_China
276	Chahua_(AY392390)_Yunnan_China
277	Chahua_(AY392391)_Yunnan_China
278	Chahua_(AY392392)_Yunnan_China
279	Chahua_(AY392401)_Yunnan_China
280	Chahua_(AY392402)_Yunnan_China
281	Chahua_(AY392406)_Yunnan_China
282	Nixi_(AF512251)_Yunnan_China
283	Wuding_(AF512295)_YunnanChina
284	Wuding_(AF512296)_Yunnan_China
285	Wuding_(AF512297)_Yunnan_China
286	Douji_(AF512109)_Yunnan_China
287	Douji_(AF512110)_Yunnan_China
288	Douji_(AF512111)_Yunnan_China
289	Douji_(AF512115)_Yunnan_China
290	Douji_(AF512116)_Yunnan_China
291	Jiangbian_(AY392217)_Yunnan_China
292	Jiangbian_(AY392219)_Yunnan_China
293	Wenshanshandi_(AY392349)_Yunnan_China
294	Wenshanshandi_(AY392365)_Yunnan_China
295	Wenshanshandi_(AY392366)_Yunnan_China
296	Wenshanshandi_(AY392367)_Yunnan_China
297	Wenshanshandi_(AY392373)_YUnnan_China
298	Wenshanshandi_(AY392376)_Yunnan_China
299	Chigulu_(AY392174)_Yunnan_China
300	Chigulu_(AY392175)_Yunnan_China
301	Chigulu_(AY392177)_Yunnan_China
302	Chigulu_(AY392179)_Yunnan_China
303	Chigulu_(AY392183)_Yunnan_China
304	Chigulu_(AY392188)_Yunnan_China
305	Chigulu_(AY392189)_Yunnan_China
306	Chigulu_(AY392191)_Yunnan_China
307	Chigulu_(AY392195)_Yunnan_China
308	Chigulu_(AY392198)_Yunnan_China
309	Qinyuan_(AY465964)_Guangdong_China
310	Qinyuan_(AY465965)_Guangdong_China
311	Qinyuan_(AY465966)_Guangdong_China
312	Cockfight_(AY465968)_Henan_China
313	Cockfight_(AY465969)_Henan_china
314	Cockfight_(AY465970)_Henan_China
315	Cockfight_(AY465971)_Henan_China
316	Taihe_Silky_(AF512273)_Jiangxi_China
317	Taihe_Silky_(AF512275)_Jiangxi_China
318	Taihe_Silky_(AF512277)_Jiangxi_China
319	Taihe_Silky_(AF512280)_Jiangxi_China
320	Taihe_Silky_(AF512281)_Jiangxi_China
321	Taihe_Silky_(AY465990)_Jiangxi_China
322	Taihe_Silky_(AY465991)_Jiangxi_China
323	Yugan_Wugu_(AY465995)_Jiangxi_China
324	Langshan_(AY466004)_Jiangsu_China_B1
325	Langshan_(AY466005)_Jiangsu_China_B1
326	Langshan_(AY466006)_Jiangsu_China_B1
327	Langshan_(AY466007)_Jiangsu_China_B1
328	Hubei_Silky_(AF512191)_Hubei_China
329	Hubei_Silky_(AF512196)_Hubei_China
330	Hubei_Black_Silky_(AF512204)_Hubei_China
331	Hubei_Black_Silky_(AF512209)_Hubei_China
332	Hybrid_Silky_(AF512234)_Hubei_China
333	Hybrid_Silky_(AF512235)_Hubei_Silky
334	Xuefeng_(AF512300)_Hunan_China
335	Xuefeng_(AF512303)_Hunan_China
336	Xuefeng_(AF512304)_Hunan_China
337	Xuefeng_(AF512305)_Hunan_China
338	Xuefeng_(AF512306)_Hunan_China
339	Linkun_(AF128330)_Zhejiang_China
340	Linkun_(AF128332)_Zhejiang_China
341	Linkun_(AF128333)_Zhejiang_China
342	Linkun_(AF128334)_Zhejiang_China
343	Baiyiner_(AF128320)_Zhejiang_China
344	Baiyiner_(AF128323)_Zhejiang_China
345	Baiyiner_(AF128324)_zhejiang_China
346	Youkei_(AY465983)_Beijing_China
347	Souguang_(AY465984)_Shangdong_China
348	Souguang_(AY465986)_Shangdong_China
349	Big_Bone_(AY465976)_Liaoning_China
350	Big_Bone_(AY465978)_Liaoning_China
351	Big_Bone_(AY465979)_Liaoning_China
352	Domestic_(AY642127)_Bali_Indonesia
353	Domestic_(AY642128)_Bali_Indonesia
354	Domestic_(AY642129)_Bali_Indonesia
355	G._g._gallus_(AB009442)_Laos_B1
356	Thai_Bantam_(AB007724)_Thailand_B1
357	Domestic_(AY644972)_India
358	Satsumadori_(AB007732)_Japan
359	Satsumadori_(AB114086)_Japan
360	Shamo_(AB098652)_Okinawa_Japan
361	Shamo_(AB098658)_Okinawa_Japan
362	Shamo_(AB098682)_Honshu_Kyushu_Japan
363	Shamo_(AB098684)_Honshu_Kyushu_Japan
364	Shamo_(AB098685)_Honshu_Kyushu_Japan
365	Kawachiyakko_(AB114082)_Japan
366	Ryukyudori_(AB007744)_Japan_B1
367	Domestic_(AY704720)_Western Asia
368	Domestic_(AY704729)_Western Asia
369	G._g._gallus_(AB007753)_Unknown_Locality
370	G._g._gallus_(AB007757)_Unknown_Locality
371	Shamo_(AB268539)_Japan_E1
372	Fighting_(AB268540)_Bogor_Indonesia_E2
373	Shamo_(AB268541)_Okinawa_Japan_E3
374	Shamo_(AB268542)_Okinawa_Japan_E4
375	Araucana_(CHL1)_Chile
376	Araucana_(CHL6)_Chile
377	Araucana_(CHL17)_Chile
378	Araucana_(CHL36)_Chile
379	Araucana_(CHL37)_Chile
380	Yanjing_(AF512326)_Yunnan_China
381	Wenshanshandi_(AY392358)_YUnnan_China
382	Douji_(AY588629)_Yunnan_China
383	Douji_(AY588632)_Yunnan_China
384	Cockfight_(AY588613)_Henan_China
385	Cockfight_(AY588620)_Henan_China
386	Tulufan_(AY588611)_Xinjiang_China
387	Cockfight_(AY588616)_Henan_China
388	Domestic_(D82922)_Thailand
389	Xiaoshan_(AF128342)_Zhejiang_China
390	Luke_(AF512245)_Guangxi_China
391	Chahua_(AF512089)_Yunnan_China
392	Nixi_(AF512250)_Yunnan_China
393	Wuding_(AF512293)_YUnnan_China
394	Douji_(AF512114)_Yunnan_China
395	Wenshanshandi_(AY392361)_Yunnan_China
396	Wenshanshandi_(AY392362)_Yunnan_China
397	Araucana_(CHL44)_Chile
398	Wumeng_Wugu_(AY466000)_Guizhou_China
399	Wumeng_Wugu_(AY466001)_Guizhou_China
400	Wenshanshandi_(AY392371)_Yunnan_China
401	Xuefeng_(AF512299)_Hunan_China
402	Douji_(AB098665)_Yunnan_China
403	Chahua_(AY392377)_Yunnan_China
404	Chahua_(AY392382)_Yunnan_China
405	Chahua_(AY392383)_Yunnan_China
406	Chahua_(AY392384)_Yunnan_China
407	Chahua_(AY392393)_Yunnan_China
408	Chahua_(AY392397)_Yunnan_China
409	Chahua_(AY392398)_Yunnan_China
410	Chahua_(AY392399)_Yunnan_China
411	Chahua_(AY392405)_Yunnan_China
412	Chahua_(AY392407)_Yunnan_China
413	Chahua_(AY392403)_Yunnan_China
414	Chahua_(AY465973)_Yunnan_China
415	Nixi_(AF512254)_Yunnan_China
416	Douji_(AB098664)_Yunnan_China
417	Jiangbian_(AY392223)_Yunnan_China
418	Chigulu_(AY392187)_Yunnan_China
419	Lverwu_(AY392235)_Yunnan_China
420	Lverwu_(AY392240)_Yunnan_China
421	Lverwu_(AY392242)_Yunnan_China
422	Lverwu_(AY392243)_Yunnan_China
423	Tenchongxue_(AY392304)_Yunnan_China
424	Tenchongxue_(AY392306)_Yunnan_China
425	Tenchongxue_(AY392315)_Yunnan_China
426	G._g._spadiceus_(AF512167)_Yunnan_China
427	G._g._spadiceus_(AF512174)_Yunnan_China
428	Gamecock_(AB098668)_Myanmar
429	Douji_(AY588634)_Yunnan_China
430	Chahua_(AF512085)_Yunnan_China
431	G._g._spadiceus_(AF512154)_Yunnan_China
432	G._g._spadiceus_(AF512155)_Yunnan_China
433	G._g._spadiceus_(AF512159)_Yunnan_China
434	G._g._spadiceus_(AF512162)_Yunnan_China
435	G._g._spadiceus_(AF512164)_Yunnan_China
436	G._g._spadiceus_(AF512169)_Yunnan_China
437	G._g._spadiceus_(AF512170)_Yunnan_China
438	G._g._spadiceus_(AF512172)_Yunnan_China
439	G._g._spadiceus_(AF512173)_Yunnan_China
440	G._g._spadiceus_(AF512175)_Yunnan_China
441	G._g._spadiceus_(AF512176)_Yunnan_China
442	G._g._spadiceus_(AF512179)_Yunnan_China
443	G._g._spadiceus_(AF512180)_Myanmar
444	G._g._spadiceus_(AF512181)_Myanmar
445	G._g._spadiceus_(AF512184)_Myanmar
446	G._g._spadiceus_(AF512188)_Myanmar
447	Gamecock_(AB098667)_Myanmar
448	Douji_(AY588635)_Yunnan_China
449	Jiangbian_(AY392229)_Yunnan_China
450	Yunxian_Wugu_(AF512308)_Hubei_China
451	Yunxian_Wugu_(AF512312)_Hubei_China
452	Baiyiner_(AF128321)_Zhejiang_China
453	Baiyiner_(AF128322)_Zhejiang_China
454	Zhejiang_Wugu_(AF128335)_Zhejiang_China
455	Yunxian_Wugu_(AF512309)_Hubei_China
456	Souguang_(AY465985)_Shandong_China
457	Douji_(AY588633)_Yunnan_China
458	Tulufan_(AY588610)_Xinjiang_China
459	Chabo_(AB009427)_Japan
460	Chabo_(AB114074)_Japan
461	Shamo_(AB098689)_Honshu_Kyushu_Japan
462	Koshamo_(AB098674)_Japan
463	Koshamo_(AB098675)_Japan
464	Yamatogunkei_(AB098678)_Japan
465	Yamatogunkei_(AB098679)_Japan
466	Nankinshamo_(AB114067)_Japan_C6
467	Nankinshamo_(AB114068)_Japan_C6
468	Kosyama_(AB009446)_Japan_C6
469	Chabo_(AB268531)_Chiba_Japan_D2
470	Ko_Shamo_(AB268532)_Ehime_Japan_D3
471	Chabo_(AB114072)_Japan
472	Chabo_(AB114075)_Japan
473	Yamatogunkei_(AB098680)_Japan
474	Wangfeng_Wugu_(AF512284)_guangxi_China
475	Huxu_(AF512215)_Guangdong_China_C2
476	Huxu_(AF512216)_Guangdong_China_C2
477	Huxu_(AF512217)_Guangdong_China_C2
478	Huxu_(AF512218)_Guangdong_China_C2
479	Huxu_(AF512219)_Guangdong_China_C2
480	Huxu_(AF512220)_Guangdong_China_C2
481	Xuefeng_(AF512302)_Hunan_China
482	Qinyuan_(AF512255)_Quangdong_China
483	Qinyuan_(AF512256)_Guangdong_China
484	Qinyuan_(AF512257)_Guangdong_China
485	Qinyuan_(AF512258)_Quangdong_China
486	Qinyuan_(AF512259)_Guangdong_China
487	Qinyuan_(AF512260)_Guangdong_China
488	Chabo_(AB268530)_Chiba_Japan_D1
489	Sichuan_Mt_Wugu_(AF512263)_Sichuan_China
490	Sichuan_Mt_Wugu_(AF512264)_Sichuan_China
491	Sichuan_Mt_Wugu_(AF512270)_Sichuan_China
492	Yunxian_Wugu_(AF512311)_Hubei_China
493	Yunxian_Wugu_(AF512313)_Hubei_China
494	Heikang_Layer_(AF512210)_Sichuan_China
495	Heikang_Layer_(AF512214)_Sichuan_China
496	Guizhou_Mt_Wugu_(AF512133)_Guizhou_China
497	Guizhou_Mt_Wugu_(AF512136)_Guizhou_China
498	Luke_(AF512241)_Guangxi_China
499	Luke_(AF512242)_Guangxi_China
500	Luke_(AF512244)_Guangxi_China
501	Yanjing_(AY465999)_Yunnan_China
502	Wenshanshandi_(AY392344)_Yunnan_China
503	Lvwewu_(AY392244)_Yunnan_China
504	Taihe_Silky_(AF512274)_Jiangxi_China
505	Taihe_Silky_(AF512276)_Jiangxi_China
506	Jiangsu_Silky_(AF512224)_Jiangsu_China
507	Jiangsu_Silky_(AF512225)_Jiangsu_China
508	Jiangsu_Silky_(AF512227)_Jiangsu_China
509	Jiangsu_Silky_(AF512233)_Jiangsu_China
510	Hubei_Silky_(AF512193)_Hubei_China
511	Hubei_Silky_(AF512197)_Hubei_China
512	Yunxian_Wugu_(AF512307)_Hubei_China
513	Yunxian_Wugu_(AF512310)_Hubei_China
514	Yunxian_Wugu_(AF512316)_Hubei_China
515	Xiaoshan_(AF128344)_Zhejiang_China
516	Linkun_(AF128331)_Zhejiang_China
517	Silky_(AB007740)_Japan
518	Silky_(AB007746)_Japan
519	Onagadori_(AB007743)_Japan_C1
520	Shamo_(AB098657)_Okinawa_Japan
521	Shamo_(AB098690)_Honshu_Kyushu_Japan
522	Ukokkei_(AB114070)_Japan_C1
523	Ukokkei_(AB114071)_Japan_C1
524	Thotenkho_(AB007739)_Japan_C1
525	Chabo_(AB268533)_Ohita_Japan_D4
526	G._gallus_(AB268534)_Japan_D5
527	G._gallus_(AB268536)_Japan_D7
528	Shamo_(AB098636)_Honshu_Kyushu_Japan
529	Shamo_(AB098648)_Honshu_Kyushu_Japan
530	Tulufan_(AY588612)_Xinjiang_China
531	Shamo_(AB098642)_Honshu_Kyushu_Japan
532	Shamo_(AB268538)_Okinawa_Japan_D9
533	Satsumadori(AB007729)_Japan
534	Shamo_(AB098651)_Okinawa_Japan
535	Shamo_(AB098692)_Okinawa_Japan
536	Shamo_(AB098693)_Okinawa_Japan
537	Shamo_(AB098694)_Okinawa_Japan
538	Shamo_(AB098695)_Okinawa_Japan
539	Shamo_(AB098698)_Okinawa_Japan
540	Shamo_(AB098647)_Honshu_Kyushu_Japan
541	Shamo_(AB098681)_Honshu_Kyushu_Japan
542	Shamo_(AB098686)_Honshu_Kyushu_Japan
543	Syokoku_(AB007745)_Japan_C7
544	G._gallus_(AB268535)_Japan_D6
545	Shamo_(AB268537)_Japan_D8
546	Shamo_(AB098697)_Okinawa_Japan
547	Shamo_(AB098649)_Honshu_Kyushu_Japan
548	Shamo_(AB098644)_Honshu_Kyushu_Japan
549	Shamo_(AB098660)_Okinawa_Japan
550	Shamo_(AB098641)_Honshu_Kyushu_Japan
551	Shamo_(AB098637)_Honshu_Kyushu_Japan
552	Shamo_(AB098699)_Okinawa_Japan
553	Caoke_(AF512107)_Sichuan_China
554	Sichuan_Mt_Wugu_(AF512262)_Sichuan_China
555	Yaan_Wugu_(AF512337)_Sichuan_China
556	Guizhou_Mt_Wugu_(AF512132)_Guizhou_China
557	Dwarf_Wugu_(AF512118)_Guizhou_China
558	Jiangbian_(AY392227)_Yunnan_China
559	Tenchongxue_(AY392310)_Yunnan_China
560	Yugan_Wugu_(AY465992)_Jiangxi_China
561	Xianju_(AF128315)_Zhejiang_China
562	Xianju_(AF128316)_Zhejiang_China
563	Domestic_(AY642132)_Bali_Indonesia
564	Domestic_(AY642133)_Bali_Indonesia
565	Shamo_(AB007754)_Honshu_Kyushu_Japan
566	Tomaru_(AB114066)_Japan
567	Domestic_(AY645007)_Europe
568	Domestic_(AY645008)_Europe
569	Domestic_(AY645018)_Europe
570	Domestic_(AY645019)_Europe
571	Domestic_(AY704692)_Europe
572	Domestic_(AY704695)_Europe
573	G._gallus_(AB268509)_Japan_A4
574	G._gallus_(AB268514)_Japan_A9
575	Araucana_(CHL23)_Chile
576	Araucana_(CHL26)_Chile
577	Domestic_(AY642130)_Bali_Indonesia
578	Domestic_(AY642134)_Malaysia_E6
579	Domestic_(AY642131)_Bali_Indonesia
580	Sichuan_Mt_Wugu_(AF512265)_Sichuan_China
581	Sichuan_Mt_Wugu_(AF512269)_Sichuan_China
582	Sichuan_Mt_Wugu_(AF512272)_Sichuan_China
583	Yaan_Wugu_(AF512330)_Sichuan_China
584	Yaan_Wugu_(AF512333)_Sichuan_China
585	Guizhou_Mt_Wugu_(AF512135)_Guizhou_China
586	Dwarf_Wugu_(AF512117)_Guizhou_China
587	Dwarf_Wugu_(AF512121)_Guizhou_China
588	Dwarf_Wugu_(AF512123)_Guizhou_China
589	Chahua_(AF512082)_Yunnan_China
590	Nixi_(AY392269)_Yunnan_China
591	Lverwu_(AY392236)_Yunnan_China
592	Lverwu_(AY392238)_Yunnan_China
593	Lverwu_(AY392261)_Yunnan_China
594	Gushi_(AF512139)_Henan_China
595	Gushi_(AF512148)_Henan_China
596	Yugan_Wugu_(AY465993)_Jiangxi_China
597	Xianju_(AF128319)_Zhejiang_China
598	Buff_Cochin_(AB007734)_China_E1
599	Domestic_(AY644966)_India
600	Domestic_(AY644968)_India
601	Domestic_(AY704702)_India
602	Domestic_(AY704703)_India
603	Domestic_(AY704705)_India
604	Domestic_(AY704706)_India
605	Domestic_(AY704707)_India
606	Domestic_(AY704714)_India
607	Domestic_(AY704715)_India
608	Silky_(AB007747)_Japan
609	Satsumadori_(AB007728)_Japan
610	Satsumadori_(AB007750)_Japan
611	Koeyoshi_(AB114058)_Japan
612	Koeyoshi_(AB114060)_Japan
613	Totenko_(AB114062)_Japan_E1
614	Totenko_(AB114063)_Japan_E1
615	Totenko_(AB114064)_Japan_E1
616	Tomaru_(AB114065)_Japan
617	Skokoku_(AB114076)_Japan_E1
618	Shokoku_(AB114077)_Japan_E1
619	Domestic_(AY704721)_Western Asia
620	Domestic_(AY704722)_Western Asia
621	Domestic_(AY704724)_Western Asia
622	Domestic_(AY704725)_Western Asia
623	Domestic_(AY704726)_Western Asia
624	Domestic_(AY704727)_Western Asia
625	Domestic_(AY704697)_Western Asia
626	Domestic_(AY704698)_Western Asia
627	Domestic_(AY704699)_Western Asia
628	Domestic_(AY704700)_Western Asia
629	White_Leghorn_(AP003317)_UK
630	White_Plymouth_Rock_(AP003318)_UK
631	Barred_Plymouth_Rock_(AB007719)_UK_E1
632	Domestic_(AY644974)_Europe
633	Domestic_(AY644975)_Europe
634	Domestic_(AY644976)_Europe
635	Domestic_(AY644977)_Europe
636	Domestic_(AY644979)_Europe
637	Dometic_(AY644983)_Europe
638	Domestic_(AY644984)_Europe
639	Dometic_(AY644985)_Europe
640	Domestic_(AY644986)_Europe
641	Domestic_(AY644987)_Europe
642	Domestic_(AY644988)_Europe
643	Domestic_(AY644989)_Europe
644	Domestic_(AY644990)_Europe
645	Domestic_(AY644991)_Europe
646	Domestic_(AY644992)_Europe
647	Domestic_(AY644993)_Europe
648	Domestic_(AY644994)_Europe
649	Domestic_(AY644995)_Europe
650	Domestic_(AY644996)_Europe
651	Domestic_(AY644997)_Europe
652	Domestic_(AY644998)_Europe
653	Domestic_(AY644999)_Europe
654	Domestic_(AY645001)_Europe
655	Domestic_(AY645002)_Europe
656	Domestic_(AY645003)_Europe
657	Domestic_(AY645009)_Europe
658	Domestic_(AY645010)_Europe
659	Domestic_(AY645011)_Europe
660	Domestic_(AY645012)_Europe
661	Domestic_(AY645013)_Europe
662	Domestic_(AY645020)_Europe
663	Domestic_(AY704688)_Europe
664	Domestic_(AY704689)_Europe
665	Domestic_(AY704690)_Europe
666	G._g._gallus_(AB007752)_Unknown_Locality
667	G._gallus_(AB268508)_Japan_A3
668	Chabo_(AB268510)_Ohita_Japan_A5
669	G._gallus_(AB268513)_Japan_A8
670	Araucana_(CHL2)_Chile
671	Araucana_(CHL7)_Chile
672	Araucana_(CHL8)_Chile
673	Araucana_(CHL9)_Chile
674	Araucana_(CHL11)_Chile
675	Araucana_(CHL12)_Chile
676	Araucana_(CHL13)_Chile
677	Araucana_(CHL14)_Chile
678	Araucana_(CHL15)_Chile
679	Araucana_(CHL18)_Chile
680	Araucana_(CHL19)_Chile
681	Araucana_(CHL21)_Chile
682	Araucana_(CHL25)_Chile
683	Araucana_(CHL27)_Chile
684	Araucana_(CHL28)_Chile
685	Araucana_(CHL30)_Chile
686	Araucana_(CHL33)_Chile
687	Araucana_(CHL34)_Chile
688	Araucana_(CHL35)_Chile
689	Araucana_(CHL38)_Chile
690	Araucana_(CHL39)_Chile
691	Araucana_(CHL40)_Chile
692	Araucana_(CHL41)_Chile
693	Araucana_(CHL42)_Chile
694	Araucana_(CHL43)_Chile
695	Gushi_(AF512141)_Henan_China
696	Gushi_(AF512142)_Henan_China
697	Gushi_(AF512144)_Henan_China
698	Jiangsu_Silky_(AF512230)_Jiangsu_China
699	Domestic_(AY704713)_India
700	Domestic_(AY644978)_Europe
701	Domestic_(AY704712)_India
702	Tenchongxue_(AY392336)_Yunnan_China
703	Domestic_(AY645004)_Europe
704	Domestic_(AY645005)_Eruope
705	Domestic_(AY645017)_Europe
706	Domestic_(AY704691)_Europe
707	Hinai_Dori_(AB268507)_Ibaraki_Japan_A2
708	Cockfight_(AY588615)_Henan_China
709	Araucana_(CHL10)_Chile
710	Araucana_(CHL20)_Chile
711	Araucana_(CHL22)_Chile
712	Araucana_(CHL29)_Chile
713	Xuefeng_(AF512301)_Hunan_China
714	Xianju_(AF128318)_Zhejiang_China
715	Domestic_(AY704728)_Western Asia
716	Shokoku_(AB268515)_Japan_A10
717	New_Hampshire_(AY235571)_UK
718	Domestic_(AY645014)_Europe
719	Domestic_(AY645015)_Europe
720	Domestic_(AY645016)_Europe
721	Domestic_(AY704693)_Europe
722	Hinai_Dori_(AB268506)_Aomori_Japan_A1
723	Araucana_(CHL32)_Chile
724	Sichuan_Mt_Wugu_(AF512271)_Sichuan_China
725	Dwarf_Wugu_(AF512126)_Guizhou_China
726	Leghorn_(AF128325)_Zhejiang_China_E4
727	Leghorn_(AF128326)_Zhejiang_China_E4
728	Leghorn_(AF128328)_Zhejiang_China_E4
729	Leghorn_(AF128327)_Zhejiang_China_E4
730	Leghorn_(AF128329)_Zhejiang_China_E4
731	White_Leghorn_(AB007723)_Japan
732	Domestic_(AY644981)_Europe
733	Domestic_(AY644982)_Europe
734	Araucana_(CHL24)_Chile
735	White_Leghorn_(D82923)_Japan
736	Domestic_(AY644973)_India
737	Tokujidori_(AB007738)_Japan_E7
738	Rikutyudori_(AB007737)_Japan_E7
739	G._gallus_(AB268512)_Japan_A7
740	Domestic_(AY704708)_India
741	Koeyoshi_(AB114059)_Japan
742	Domestic_(AY704696)_Western Asia
743	G._gallus_(AB268511)_Japan_A6
744	White_Leghorn_(D82925)_Japan
745	Koeyoshi_(AB114061)_Japan
746	Douji_(AY588630)_Yunnan_China
747	Douji_(AY588631)_Yunnan_China
748	Domestic_(AY644967)_India
749	Domestic_(AY644969)_India
750	Chigulu_(AY392176)_Yunnan_China
751	Chigulu_(AY392178)_Yunnan_China
752	Chigulu_(AY392185)_Yunnan_china
753	Shamo_(AB098639)_Okinawa_Japan
754	Shamo_(AB098646)_Okinawa_Japan
755	Shamo_(AB098653)_Okinawa_Japan
756	Shamo_(AB098654)_Okinawa_Japan
757	Shamo_(AB098655)_Okinawa_Japan
758	Shamo_(AB098659)_Okinawa_Japan
759	Shamo_(AB098661)_Okinawa_Japan
760	Shamo_(AB098663)_Okinawa_Japan
761	Shamo_(AB268543)_Okinawa_Japan_F1
762	Shamo_(AB268544)_Okinawa_Japan_F2
763	Shamo_(AB098662)_Okinawa_Japan
764	Shamo_(AB098638)_Okinawa_Japan
765	Madagascar_Game_(AB007742)_Madagascar_D2
766	G._g._gallus_(AB007725)_Unknown_Locality
767	G._g._gallus_(D82901)_Thailand
768	G._g._jabouilei_(AF512152)_Yunnan_China
769	G._g._spadiceus_(AF512156)_Yunnan_China
770	Domestic_(AY704701)_India
771	Domestic_(AY704710)_India
772	Domestic_(AY704711)_India
773	Domestic_(AY704716)_India
774	Domestic_(AY704717)_India
775	Domestic_(AY704704)_India
776	AyamKokokBalenggek_(AB007726)_Indonesia
777	G._g._gallus_(AB009438)_Indonesia
778	Domestic_(AY704719)_India
779	Chabo_(AB009429)_Japan
780	Bantam_(AB268525)_Bogor_Indonesia_C4
781	AyamKokokBalenggek_(D82918)_Indonesia
782	G._g._gallus_(AB009436)_Indonesia
783	G._g._gallus_(AB009433)_Philippine_D13
784	Silky_(AB007733)_Japan
785	G._gallus_(AB268522)_Japan_C1
786	Chabo_(AB268523)_Chiba_Japan_C2
787	Luxi_(AY588625)_Shangdong_China
788	Ayam_Cemani_(D82916)_Indonesia_D13
789	Domestic_(AY704709)_India
790	G._g._gallus_(AB009437)_Indonesia
791	AyamKokokBalenggek_(D82917)_Indonesia
792	Zhangzhou_(AY588637)_Fujian_China
793	Zhangzhou_(AY588638)_Fujian_China
794	Zhangzhou_(AY588639)_Fujian_China
795	Zhangzhou_(AY588640)_Fujian_China
796	Zhangzhou_(AY588641)_Fujian_China
797	Zhangzhou_(AY588642)_Fujian_China
798	Fighting_(AB268527)_Bogor_Indonesia_C6
799	Fighting_(AB268528)_Bogor_Indonesia_C7
800	Ayam_Pelung_(D82919)_Indonesia_D14
801	G._g._gallus_(AB009441)_Thailand
802	G._g._gallus_(D82900)_Thailand
803	Chabo_(AB268524)_Chiba_Japan_C3
804	Bantam_(AB268526)_Bogor_Indonesia_C5
805	G._g._gallus_(AB009432)_Thailand
806	G._g._gallus_(D82902)_Japan
807	Xianju_(AF128317)_Zhejiang_China
808	G._g._spadiceus_(AF512158)_Yunnan_China
809	G._g._spadiceus_(AF512160)_Yunnan_China
810	G._g._spadiceus_(AF512165)_Yunnan_China
811	G._g._spadiceus_(AF512166)_Yunnan_China
812	G._g._spadiceus_(AF512168)_Yunnan_China
813	G._g._spadiceus_(AF512171)_Yunnan_China
814	G._g._spadiceus_(AF512177)_Yunnan_China
815	G._g._spadiceus_(AF512178)_Yunnan_China
816	G._g._spadiceus_(AF512183)_Myanmar
817	G._g._spadiceus_(AF512187)_Myanmar
818	Domestic_(AY644970)_India
819	Domestic_(AY704718)_India
820	Zhangzhou_(AY588636)_Fujian_China
821	Domestic_(AY644971)_India
822	Uthai_Chan_(AB007741)_Japan_D4
823	Uzura_Chabo_(AB268529)_Japan_C8
824	Yaan_Wugu_(AF512329)_Sichuan_China
825	Domestic_(AB009449)_Vietnam_I3
826	G._g._gallus_(AB007756)_Unknown_Locality
827	Fighting_(AB268545)_Bogor_Indonesia_G1
828	G._g._gallus_(AB009434)_Vietnam
829	Wangfeng_Wugu_(AF512285)_Guangxi_China
830	Nixi_(AF512248)_Yunnan_China
831	Nixi_(AY392278)_Yunnan_China
832	Nixi_(AY392294)_Yunnan_China
833	Douji_(AF512108)_Yunnan_China
834	Jiangbian_(AY392205)_Yunnan_China
835	Jiangbian_(AY392206)_Yunnan_China
836	Jiangbian_(AY392207)_Yunnan_China
837	Jiangbian_(AY392208)_Yunnan_China
838	Jiangbian_(AY392211)_Yunnan_China
839	Jiangbian_(AY392212)_Yunnan_China
840	Jiangbian_(AY392214)_Yunnan_China
841	Jiangbian_(AY392218)_Yunnan_China
842	Jiangbian_(AY392221)_Yunnan_China
843	Jiangbian_(AY392228)_Yunnan_China
844	Wenshanshandi_(AY392345)_Yunnan_China
845	Wenshanshandi_(AY392359)_Yunnan_China
846	Wenshanshandi_(AY392369)_Yunnan_China
847	Wenshanshandi_(AY392370)_Yunnan_China
848	Chigulu_(AY392192)_Yunnan_China
849	Chigulu_(AY392193)_Yunnan_China
850	Lverwu_(AY392245)_Yunnan_China
851	Lverwu_(AY392249)_Yunnan_China
852	Lverwu_(AY392250)_Yunnan_china
853	Lverwu_(AY392253)_Yunnan_China
854	Lverwu_(AY392257)_Yunnan_China
855	Tenchongxue_(AY392317)_Yunnan_China
856	Tenchongxue_(AY392319)_Yunnan_China
857	Tenchongxue_(AY392320)_Yunnan_China
858	Tenchongxue_(AY392322)_Yunnan_China
859	Wenshanshandi_(AY392354)_Yunnan_China
860	G._g._spadiceus_(AF512161)_Yunnan_China
861	Nixi_(AY392262)_Yunnan_China
862	Nixi_(AY392264)_Yunnan_China
863	Nixi_(AY392267)_Yunnan_China
864	Nixi_(AY392273)_Yunnan_China
865	Nixi_(AY392275)_Yunnan_China
866	Nixi_(AY392277)_Yunnan_China
867	Nixi_(AY392281)_Yunnan_China
868	Nixi_(AY392286)_Yunnan_China
869	Nixi_(AY392287)_Yunnan_China
870	Nixi_(AY392288)_Yunnan_China
871	Jiangbian_(AY392213)_Yunnan_China
872	Jiangbian_(AY392230)_Yunnan_China
873	Tenchongxue_(AY392297)_Yunnan_China
874	Tenchongxue_(AY392313)_Yunnan_China
875	Tenchongxue_(AY392337)_Yunnan_China
876	Tenchongxue_(AY392339)_Yunnan_China
877	G._g._spadiceus_(AF512163)_Yunnan_China
878	G._g._spadiceus_(AF512186)_Myanmar
879	Tenchongxue_(AY392309)_Yunnan_China
880	Tenchongxue_(AY392334)_Yunnan_China
881	Shenggou_(AF512057)_Yunnan_China
882	Shenggou_(AF512058)_Yunnan_China
883	Chigulu_(AY392173)_Yunnan_China
884	G._g._jabouilei_(AF512153)_Yunnan_China
885	G._g._spadiceus_(AF512185)_Myanmar
886	Tenchongxue_(AY392314)_Yunnan_China
887	Tenchongxue_(AY392311)_Yunnan_China
888	Tenchongxue_(AY392331)_Yunnan_China
889	Tenchongxue_(AY392305)_Yunnan_China
890	Tenchongxue_(AY392316)_Yunnan_China
891	G._g._spadiceus_(AF512157)_Yunnan_China
892	G._g._gallus_(AB009443)_Thailand
893	G._g._gallus_(AB007721)_Unknown_Locality
894	G._g._spadiceus_(D82907)_Thailand
895	G._g._spadiceus_(D82906)_Thailand
896	G._g._spadiceus_(D82908)_Thailand
897	Tenchongxue_(AY392312)_Yunnan_China
898	Tenchongxue_(AY392318)_Yunnan_China
899	Tenchongxue_(AY392321)_Yunnan_China
900	Tenchongxue_(AY392327)_Yunnan_China
901	Tenchongxue_(AY392329)_Yunnan_China
902	Tenchongxue_(AY392330)_Yunnan_China
903	Tenchongxue_(AY392338)_Yunnan_China
904	Tenchongxue_(AY392328)_Yunnan_China
905	G._g._gallus_(AB009435)_Vietnam
906	ChengduBlackSilky(AF512067)Sichuan_China
907	Nixi_(AY392283)_Yunnan_China
908	Nixi_(AY392285)_Yunnan_China
909	Nixi_(AY392295)_Yunnan_China
910	Gushi_(AF512146)_Henan_China
911	Wangfeng_Wugu_(AF512288)_Guangxi_China
912	Wangfeng_Wugu_(AF512291)_Guangxi_China
913	Nixi_(AY392265)_Yunnan_China
914	Nixi_(AY392266)_Yunnan_China
915	Nixi_(AY392268)_Yunnan_China
916	Nixi_(AY392272)_Yunnan_China
917	Nixi_(AY392280)_Yunnan_China
918	Nixi_(AY392284)_Yunnan_China
919	Nixi_(AY392293)_Yunnan_China
920	Yanjing_(AF512325)_Yunnan_China
921	Yanjing_(AF512327)_Yunnan_China
922	Jiangbian_(AY392210)_Yunnan_China
923	Jiangbian_(AY392222)_Yunnan_China
924	Jiangbian_(AY392226)_Yunnan_China
925	Jiangbian_(AY392231)_Yunnan_China
926	Wenshanshandi_(AY392342)_Yunnan_China
927	Wenshanshandi_(AY392352)_Yunnan_China
928	Wenshanshandi_(AY392353)_Yunnan_China
929	Wenshanshandi_(AY392355)_Yunnan_China
930	Wenshanshandi_(AY392357)_Yunnan_China
931	Wenshanshandi_(AY392360)_Yunnan_China
932	Chigulu_(AY392172)_Yunnan_China
933	Chigulu_(AY392194)_Yunnan_China
934	Chigulu_(AY392196)_Yunnan_china
935	Chigulu_(AY392197)_Yunnan_China
936	Chigulu_(AY392199)_Yunnan_China
937	Chigulu_(AY392200)_Yunnan_China
938	Chigulu_(AY392201)_Yunnan_china
939	Lverwu_(AY392234)_Yunnan_China
940	Lverwu_(AY392246)_Yunnan_China
941	Lverwu_(AY392255)_Yunnan_China
942	Yanjing_(AF512324)_Yunnan_China
943	Lverwu_(AY392241)_Yunnan_China
944	Nixi_(AY392263)_Yunnan_China
945	Nixi_(AY392270)_Yunnan_China
946	Nixi_(AY392271)_Yunnan_China
947	Nixi_(AY392274)_Yunnan_China
948	Nixi_(AY392276)_Yunnan_China
949	Nixi_(AY392279)_Yunnan_China
950	Nixi_(AY392289)_Yunnan_China
951	Jiangbian_(AY392232)_Yunnan_China
952	Nixi_(AY392292)_Yunnan_China
953	Tengchongxue_(AY392296)_Yunnan_China
954	Tenchongxue_(AY392303)_Yunnan_China
955	Jiangbian_(AY392209)_Yunnan_China
956	Lverwu_(AY392237)_Yunnan_China
957	Nixi_(AY392282)_Yunnan_China
958	Yanjing_(AY465997)_Yunnan_China
959	Nixi_(AF512249)_Yunnan_China
960	Wuding_(AF512292)_Yunnan_China
961	Lverwu_(AY392239)_Yunnan_China
962	Jiangbian_(AY392220)_Yunnan_China
963	Jiangbian_(AY392224)_Yunnan_China
964	Jiangbian_(AY392225)_Yunnan_China
965	Yanjing_(AY465996)_Yunnan_China
966	Wenshanshandi_(AY392351)_Yunnan_China
967	Lverwu_(AY392251)_Yunnan_china
968	Lverwu_(AY392252)_Yunnan_China
969	Lverwu_(AY392260)_Yunnan_China
970	Wenshanshandi_(AY392346)_Yunnan_China
971	Wenshanshandi_(AY392348)_Yunnan_China
972	Nixi_(AF512246)_Yunnan_China
973	Douji_(AF512112)_Yunnan_China
974	Jiangbian_(AY392215)_Yunnan_China
975	Jiangbian_(AY392216)_Yunnan_China
976	Nixi_(AY392290)_Yunnan_China
977	Tenchongxue_(AY392335)_Yunnan_China
978	G._g._gallus_(AB009439)_Indonesia
979	G._g._gallus_(D82904)_Indonesia
980	G._g._gallus_(AB007720)_Unknown_Locality
981	G._g._gallus_(D82903)_Indonesia
982	G._g._gallus_(AB009440)_Indonesia
983	G._g._gallus_(D82905)_Indonesia
984	Cockfight_(AY588619)_Henan_China
985	G._g._bankiva_(AB007718)_Indonesia
986	G._g._bankiva_(AB009430)_Indonesia
987	G._g._bankiva_(AB009431)_Indonesia
988	gi|301341904|gb|GU447321.1| Gallus gallus isolate HD19 Dloop, partial sequence; mitochondrial
989	gi|301341905|gb|GU447322.1| Gallus gallus isolate HD15 Dloop, partial sequence; mitochondrial
990	gi|301341906|gb|GU447323.1| Gallus gallus isolate HD09 Dloop, partial sequence; mitochondrial
991	gi|301341907|gb|GU447324.1| Gallus gallus isolate D8 Dloop, partial sequence; mitochondrial
992	gi|301341908|gb|GU447325.1| Gallus gallus isolate HHL21 Dloop, partial sequence; mitochondrial
993	gi|301341909|gb|GU447326.1| Gallus gallus isolate HX15 Dloop, partial sequence; mitochondrial
994	gi|301341910|gb|GU447327.1| Gallus gallus isolate HX14 Dloop, partial sequence; mitochondrial
995	gi|301341911|gb|GU447328.1| Gallus gallus isolate HX13 Dloop, partial sequence; mitochondrial
996	gi|301341912|gb|GU447329.1| Gallus gallus isolate HX12 Dloop, partial sequence; mitochondrial
997	gi|301341913|gb|GU447330.1| Gallus gallus isolate HX11 Dloop, partial sequence; mitochondrial
998	gi|301341914|gb|GU447331.1| Gallus gallus isolate HX10 Dloop, partial sequence; mitochondrial
999	gi|301341915|gb|GU447332.1| Gallus gallus isolate HX9 Dloop, partial sequence; mitochondrial
1000	gi|301341916|gb|GU447333.1| Gallus gallus isolate HX8 Dloop, partial sequence; mitochondrial
1001	gi|301341917|gb|GU447334.1| Gallus gallus isolate HX7 Dloop, partial sequence; mitochondrial
1002	gi|301341918|gb|GU447335.1| Gallus gallus isolate HX6 Dloop, partial sequence; mitochondrial
1003	gi|301341919|gb|GU447336.1| Gallus gallus isolate HX5 Dloop, partial sequence; mitochondrial
1004	gi|301341920|gb|GU447337.1| Gallus gallus isolate HX4 Dloop, partial sequence; mitochondrial
1005	gi|301341921|gb|GU447338.1| Gallus gallus isolate HX3 Dloop, partial sequence; mitochondrial
1006	gi|301341922|gb|GU447339.1| Gallus gallus isolate HX2 Dloop, partial sequence; mitochondrial
1007	gi|301341923|gb|GU447340.1| Gallus gallus isolate HX1 Dloop, partial sequence; mitochondrial
1008	gi|301341924|gb|GU447341.1| Gallus gallus isolate HN7 Dloop, partial sequence; mitochondrial
1009	gi|301341925|gb|GU447342.1| Gallus gallus isolate HN6 Dloop, partial sequence; mitochondrial
1010	gi|301341926|gb|GU447343.1| Gallus gallus isolate HN5 Dloop, partial sequence; mitochondrial
1011	gi|301341927|gb|GU447344.1| Gallus gallus isolate HN4 Dloop, partial sequence; mitochondrial
1012	gi|301341928|gb|GU447345.1| Gallus gallus isolate HN3 Dloop, partial sequence; mitochondrial
1013	gi|301341929|gb|GU447346.1| Gallus gallus isolate HN2 Dloop, partial sequence; mitochondrial
1014	gi|301341930|gb|GU447347.1| Gallus gallus isolate HN1 Dloop, partial sequence; mitochondrial
1015	gi|301341931|gb|GU447348.1| Gallus gallus isolate HHL50 Dloop, partial sequence; mitochondrial
1016	gi|301341932|gb|GU447349.1| Gallus gallus isolate HHL49 Dloop, partial sequence; mitochondrial
1017	gi|301341933|gb|GU447350.1| Gallus gallus isolate HHL48 Dloop, partial sequence; mitochondrial
1018	gi|301341934|gb|GU447351.1| Gallus gallus isolate HHL47 Dloop, partial sequence; mitochondrial
1019	gi|301341935|gb|GU447352.1| Gallus gallus isolate HHL46 Dloop, partial sequence; mitochondrial
1020	gi|301341936|gb|GU447353.1| Gallus gallus isolate HHL45 Dloop, partial sequence; mitochondrial
1021	gi|301341937|gb|GU447354.1| Gallus gallus isolate HHL44 Dloop, partial sequence; mitochondrial
1022	gi|301341938|gb|GU447355.1| Gallus gallus isolate HHL43 Dloop, partial sequence; mitochondrial
1023	gi|301341939|gb|GU447356.1| Gallus gallus isolate HHL42 Dloop, partial sequence; mitochondrial
1024	gi|301341940|gb|GU447357.1| Gallus gallus isolate HHL41 Dloop, partial sequence; mitochondrial
1025	gi|301341941|gb|GU447358.1| Gallus gallus isolate HHL40 Dloop, partial sequence; mitochondrial
1026	gi|301341942|gb|GU447359.1| Gallus gallus isolate HHL38 Dloop, partial sequence; mitochondrial
1027	gi|301341943|gb|GU447360.1| Gallus gallus isolate HHL37 Dloop, partial sequence; mitochondrial
1028	gi|301341944|gb|GU447361.1| Gallus gallus isolate HHL36 Dloop, partial sequence; mitochondrial
1029	gi|301341945|gb|GU447362.1| Gallus gallus isolate HHL35 Dloop, partial sequence; mitochondrial
1030	gi|301341946|gb|GU447363.1| Gallus gallus isolate HHL34 Dloop, partial sequence; mitochondrial
1031	gi|301341947|gb|GU447364.1| Gallus gallus isolate HHL33 Dloop, partial sequence; mitochondrial
1032	gi|301341948|gb|GU447365.1| Gallus gallus isolate HHL32 Dloop, partial sequence; mitochondrial
1033	gi|301341949|gb|GU447366.1| Gallus gallus isolate HHL31 Dloop, partial sequence; mitochondrial
1034	gi|301341950|gb|GU447367.1| Gallus gallus isolate HHL30 Dloop, partial sequence; mitochondrial
1035	gi|301341951|gb|GU447368.1| Gallus gallus isolate HHL29 Dloop, partial sequence; mitochondrial
1036	gi|301341952|gb|GU447369.1| Gallus gallus isolate HHL28 Dloop, partial sequence; mitochondrial
1037	gi|301341953|gb|GU447370.1| Gallus gallus isolate HHL27 Dloop, partial sequence; mitochondrial
1038	gi|301341954|gb|GU447371.1| Gallus gallus isolate HHL26 Dloop, partial sequence; mitochondrial
1039	gi|301341955|gb|GU447372.1| Gallus gallus isolate HHL25 Dloop, partial sequence; mitochondrial
1040	gi|301341956|gb|GU447373.1| Gallus gallus isolate HHL24 Dloop, partial sequence; mitochondrial
1041	gi|301341957|gb|GU447374.1| Gallus gallus isolate HHL23 Dloop, partial sequence; mitochondrial
1042	gi|301341958|gb|GU447375.1| Gallus gallus isolate HHL22 Dloop, partial sequence; mitochondrial
1043	gi|301341959|gb|GU447376.1| Gallus gallus isolate HHL19 Dloop, partial sequence; mitochondrial
1044	gi|301341960|gb|GU447377.1| Gallus gallus isolate HHL18 Dloop, partial sequence; mitochondrial
1045	gi|301341961|gb|GU447378.1| Gallus gallus isolate HHL17 Dloop, partial sequence; mitochondrial
1046	gi|301341962|gb|GU447379.1| Gallus gallus isolate HHL16 Dloop, partial sequence; mitochondrial
1047	gi|301341963|gb|GU447380.1| Gallus gallus isolate HHL14 Dloop, partial sequence; mitochondrial
1048	gi|301341964|gb|GU447381.1| Gallus gallus isolate HHL13 Dloop, partial sequence; mitochondrial
1049	gi|301341965|gb|GU447382.1| Gallus gallus isolate HHL12 Dloop, partial sequence; mitochondrial
1050	gi|301341966|gb|GU447383.1| Gallus gallus isolate HHL11 Dloop, partial sequence; mitochondrial
1051	gi|301341967|gb|GU447384.1| Gallus gallus isolate HHL10 Dloop, partial sequence; mitochondrial
1052	gi|301341968|gb|GU447385.1| Gallus gallus isolate HHL9 Dloop, partial sequence; mitochondrial
1053	gi|301341969|gb|GU447386.1| Gallus gallus isolate HHL8 Dloop, partial sequence; mitochondrial
1054	gi|301341970|gb|GU447387.1| Gallus gallus isolate HHL7 Dloop, partial sequence; mitochondrial
1055	gi|301341971|gb|GU447388.1| Gallus gallus isolate HHL6 Dloop, partial sequence; mitochondrial
1056	gi|301341972|gb|GU447389.1| Gallus gallus isolate HHL5 Dloop, partial sequence; mitochondrial
1057	gi|301341973|gb|GU447390.1| Gallus gallus isolate HHL4 Dloop, partial sequence; mitochondrial
1058	gi|301341974|gb|GU447391.1| Gallus gallus isolate HHL2 Dloop, partial sequence; mitochondrial
1059	gi|301341975|gb|GU447392.1| Gallus gallus isolate HHL1 Dloop, partial sequence; mitochondrial
1060	gi|301341976|gb|GU447393.1| Gallus gallus isolate HH240 Dloop, partial sequence; mitochondrial
1061	gi|301341977|gb|GU447394.1| Gallus gallus isolate HH239 Dloop, partial sequence; mitochondrial
1062	gi|301341978|gb|GU447395.1| Gallus gallus isolate HH238 Dloop, partial sequence; mitochondrial
1063	gi|301341979|gb|GU447396.1| Gallus gallus isolate HH235 Dloop, partial sequence; mitochondrial
1064	gi|301341980|gb|GU447397.1| Gallus gallus isolate HH210 Dloop, partial sequence; mitochondrial
1065	gi|301341981|gb|GU447398.1| Gallus gallus isolate HH208 Dloop, partial sequence; mitochondrial
1066	gi|301341982|gb|GU447399.1| Gallus gallus isolate HH207 Dloop, partial sequence; mitochondrial
1067	gi|301341983|gb|GU447400.1| Gallus gallus isolate HH205 Dloop, partial sequence; mitochondrial
1068	gi|301341984|gb|GU447401.1| Gallus gallus isolate HH204 Dloop, partial sequence; mitochondrial
1069	gi|301341985|gb|GU447402.1| Gallus gallus isolate HH199 Dloop, partial sequence; mitochondrial
1070	gi|301341986|gb|GU447403.1| Gallus gallus isolate HH198 Dloop, partial sequence; mitochondrial
1071	gi|301341987|gb|GU447404.1| Gallus gallus isolate HH197 Dloop, partial sequence; mitochondrial
1072	gi|301341988|gb|GU447405.1| Gallus gallus isolate HH195 Dloop, partial sequence; mitochondrial
1073	gi|301341989|gb|GU447406.1| Gallus gallus isolate HH194 Dloop, partial sequence; mitochondrial
1074	gi|301341990|gb|GU447407.1| Gallus gallus isolate HH193 Dloop, partial sequence; mitochondrial
1075	gi|301341991|gb|GU447408.1| Gallus gallus isolate HH192 Dloop, partial sequence; mitochondrial
1076	gi|301341992|gb|GU447409.1| Gallus gallus isolate HH191 Dloop, partial sequence; mitochondrial
1077	gi|301341993|gb|GU447410.1| Gallus gallus isolate HH190 Dloop, partial sequence; mitochondrial
1078	gi|301341994|gb|GU447411.1| Gallus gallus isolate HH189 Dloop, partial sequence; mitochondrial
1079	gi|301341995|gb|GU447412.1| Gallus gallus isolate HH188 Dloop, partial sequence; mitochondrial
1080	gi|301341996|gb|GU447413.1| Gallus gallus isolate HH187 Dloop, partial sequence; mitochondrial
1081	gi|301341997|gb|GU447414.1| Gallus gallus isolate HH179 Dloop, partial sequence; mitochondrial
1082	gi|301341998|gb|GU447415.1| Gallus gallus isolate HH175 Dloop, partial sequence; mitochondrial
1083	gi|301341999|gb|GU447416.1| Gallus gallus isolate HH170 Dloop, partial sequence; mitochondrial
1084	gi|301342000|gb|GU447417.1| Gallus gallus isolate HH169 Dloop, partial sequence; mitochondrial
1085	gi|301342001|gb|GU447418.1| Gallus gallus isolate HH168 Dloop, partial sequence; mitochondrial
1086	gi|301342002|gb|GU447419.1| Gallus gallus isolate HH167 Dloop, partial sequence; mitochondrial
1087	gi|301342003|gb|GU447420.1| Gallus gallus isolate HH166 Dloop, partial sequence; mitochondrial
1088	gi|301342004|gb|GU447421.1| Gallus gallus isolate HH165 Dloop, partial sequence; mitochondrial
1089	gi|301342005|gb|GU447422.1| Gallus gallus isolate HH164 Dloop, partial sequence; mitochondrial
1090	gi|301342006|gb|GU447423.1| Gallus gallus isolate HH163 Dloop, partial sequence; mitochondrial
1091	gi|301342007|gb|GU447424.1| Gallus gallus isolate HH162 Dloop, partial sequence; mitochondrial
1092	gi|301342008|gb|GU447425.1| Gallus gallus isolate HH161 Dloop, partial sequence; mitochondrial
1093	gi|301342009|gb|GU447426.1| Gallus gallus isolate HH160 Dloop, partial sequence; mitochondrial
1094	gi|301342010|gb|GU447427.1| Gallus gallus isolate HH159 Dloop, partial sequence; mitochondrial
1095	gi|301342011|gb|GU447428.1| Gallus gallus isolate HH158 Dloop, partial sequence; mitochondrial
1096	gi|301342012|gb|GU447429.1| Gallus gallus isolate HH157 Dloop, partial sequence; mitochondrial
1097	gi|301342013|gb|GU447430.1| Gallus gallus isolate HH156 Dloop, partial sequence; mitochondrial
1098	gi|301342014|gb|GU447431.1| Gallus gallus isolate HH155 Dloop, partial sequence; mitochondrial
1099	gi|301342015|gb|GU447432.1| Gallus gallus isolate HH154 Dloop, partial sequence; mitochondrial
1100	gi|301342016|gb|GU447433.1| Gallus gallus isolate HH153 Dloop, partial sequence; mitochondrial
1101	gi|301342017|gb|GU447434.1| Gallus gallus isolate HH149 Dloop, partial sequence; mitochondrial
1102	gi|301342018|gb|GU447435.1| Gallus gallus isolate HH144 Dloop, partial sequence; mitochondrial
1103	gi|301342019|gb|GU447436.1| Gallus gallus isolate HH139 Dloop, partial sequence; mitochondrial
1104	gi|301342020|gb|GU447437.1| Gallus gallus isolate HH135 Dloop, partial sequence; mitochondrial
1105	gi|301342021|gb|GU447438.1| Gallus gallus isolate HH134 Dloop, partial sequence; mitochondrial
1106	gi|301342022|gb|GU447439.1| Gallus gallus isolate HH133 Dloop, partial sequence; mitochondrial
1107	gi|301342023|gb|GU447440.1| Gallus gallus isolate HH132 Dloop, partial sequence; mitochondrial
1108	gi|301342024|gb|GU447441.1| Gallus gallus isolate HH131 Dloop, partial sequence; mitochondrial
1109	gi|301342025|gb|GU447442.1| Gallus gallus isolate HH129 Dloop, partial sequence; mitochondrial
1110	gi|301342026|gb|GU447443.1| Gallus gallus isolate HH127 Dloop, partial sequence; mitochondrial
1111	gi|301342027|gb|GU447444.1| Gallus gallus isolate HH126 Dloop, partial sequence; mitochondrial
1112	gi|301342028|gb|GU447445.1| Gallus gallus isolate HH125 Dloop, partial sequence; mitochondrial
1113	gi|301342029|gb|GU447446.1| Gallus gallus isolate HH124 Dloop, partial sequence; mitochondrial
1114	gi|301342030|gb|GU447447.1| Gallus gallus isolate HH123 Dloop, partial sequence; mitochondrial
1115	gi|301342031|gb|GU447448.1| Gallus gallus isolate HH122 Dloop, partial sequence; mitochondrial
1116	gi|301342032|gb|GU447449.1| Gallus gallus isolate HH121 Dloop, partial sequence; mitochondrial
1117	gi|301342033|gb|GU447450.1| Gallus gallus isolate HH120 Dloop, partial sequence; mitochondrial
1118	gi|301342034|gb|GU447451.1| Gallus gallus isolate HH119 Dloop, partial sequence; mitochondrial
1119	gi|301342035|gb|GU447452.1| Gallus gallus isolate HH116 Dloop, partial sequence; mitochondrial
1120	gi|301342036|gb|GU447453.1| Gallus gallus isolate HH115 Dloop, partial sequence; mitochondrial
1121	gi|301342037|gb|GU447454.1| Gallus gallus isolate HH114 Dloop, partial sequence; mitochondrial
1122	gi|301342038|gb|GU447455.1| Gallus gallus isolate HH111 Dloop, partial sequence; mitochondrial
1123	gi|301342039|gb|GU447456.1| Gallus gallus isolate HH110 Dloop, partial sequence; mitochondrial
1124	gi|301342040|gb|GU447457.1| Gallus gallus isolate HH109 Dloop, partial sequence; mitochondrial
1125	gi|301342041|gb|GU447458.1| Gallus gallus isolate HH108 Dloop, partial sequence; mitochondrial
1126	gi|301342042|gb|GU447459.1| Gallus gallus isolate HH107 Dloop, partial sequence; mitochondrial
1127	gi|301342043|gb|GU447460.1| Gallus gallus isolate HH106 Dloop, partial sequence; mitochondrial
1128	gi|301342044|gb|GU447461.1| Gallus gallus isolate HH105 Dloop, partial sequence; mitochondrial
1129	gi|301342045|gb|GU447462.1| Gallus gallus isolate HH104 Dloop, partial sequence; mitochondrial
1130	gi|301342046|gb|GU447463.1| Gallus gallus isolate HH103 Dloop, partial sequence; mitochondrial
1131	gi|301342047|gb|GU447464.1| Gallus gallus isolate HH102 Dloop, partial sequence; mitochondrial
1132	gi|301342048|gb|GU447465.1| Gallus gallus isolate HH101 Dloop, partial sequence; mitochondrial
1133	gi|301342049|gb|GU447466.1| Gallus gallus isolate HH100 Dloop, partial sequence; mitochondrial
1134	gi|301342050|gb|GU447467.1| Gallus gallus isolate HH99 Dloop, partial sequence; mitochondrial
1135	gi|301342051|gb|GU447468.1| Gallus gallus isolate HH98 Dloop, partial sequence; mitochondrial
1136	gi|301342052|gb|GU447469.1| Gallus gallus isolate HH95 Dloop, partial sequence; mitochondrial
1137	gi|301342053|gb|GU447470.1| Gallus gallus isolate HH92 Dloop, partial sequence; mitochondrial
1138	gi|301342054|gb|GU447471.1| Gallus gallus isolate HH85 Dloop, partial sequence; mitochondrial
1139	gi|301342055|gb|GU447472.1| Gallus gallus isolate HH84 Dloop, partial sequence; mitochondrial
1140	gi|301342056|gb|GU447473.1| Gallus gallus isolate HH83 Dloop, partial sequence; mitochondrial
1141	gi|301342057|gb|GU447474.1| Gallus gallus isolate HH82 Dloop, partial sequence; mitochondrial
1142	gi|301342058|gb|GU447475.1| Gallus gallus isolate HH81 Dloop, partial sequence; mitochondrial
1143	gi|301342059|gb|GU447476.1| Gallus gallus isolate HH80 Dloop, partial sequence; mitochondrial
1144	gi|301342060|gb|GU447477.1| Gallus gallus isolate HH79 Dloop, partial sequence; mitochondrial
1145	gi|301342061|gb|GU447478.1| Gallus gallus isolate HH78 Dloop, partial sequence; mitochondrial
1146	gi|301342062|gb|GU447479.1| Gallus gallus isolate HH77 Dloop, partial sequence; mitochondrial
1147	gi|301342063|gb|GU447480.1| Gallus gallus isolate HH76 Dloop, partial sequence; mitochondrial
1148	gi|301342064|gb|GU447481.1| Gallus gallus isolate HH75 Dloop, partial sequence; mitochondrial
1149	gi|301342065|gb|GU447482.1| Gallus gallus isolate HH74 Dloop, partial sequence; mitochondrial
1150	gi|301342066|gb|GU447483.1| Gallus gallus isolate HH17 Dloop, partial sequence; mitochondrial
1151	gi|301342067|gb|GU447484.1| Gallus gallus isolate HH16 Dloop, partial sequence; mitochondrial
1152	gi|301342068|gb|GU447485.1| Gallus gallus isolate in24 Dloop, partial sequence; mitochondrial
1153	gi|301342069|gb|GU447486.1| Gallus gallus isolate HH13 Dloop, partial sequence; mitochondrial
1154	gi|301342070|gb|GU447487.1| Gallus gallus isolate HH11 Dloop, partial sequence; mitochondrial
1155	gi|301342071|gb|GU447488.1| Gallus gallus isolate HH9 Dloop, partial sequence; mitochondrial
1156	gi|301342072|gb|GU447489.1| Gallus gallus isolate HH8 Dloop, partial sequence; mitochondrial
1157	gi|301342073|gb|GU447490.1| Gallus gallus isolate in7 Dloop, partial sequence; mitochondrial
1158	gi|301342074|gb|GU447491.1| Gallus gallus isolate in6 Dloop, partial sequence; mitochondrial
1159	gi|301342075|gb|GU447492.1| Gallus gallus isolate in25 Dloop, partial sequence; mitochondrial
1160	gi|301342076|gb|GU447493.1| Gallus gallus isolate HH4 Dloop, partial sequence; mitochondrial
1161	gi|301342077|gb|GU447494.1| Gallus gallus isolate HH3 Dloop, partial sequence; mitochondrial
1162	gi|301342078|gb|GU447495.1| Gallus gallus isolate in3 Dloop, partial sequence; mitochondrial
1163	gi|301342079|gb|GU447496.1| Gallus gallus isolate HD44 Dloop, partial sequence; mitochondrial
1164	gi|301342080|gb|GU447497.1| Gallus gallus isolate HD43 Dloop, partial sequence; mitochondrial
1165	gi|301342081|gb|GU447498.1| Gallus gallus isolate HD42 Dloop, partial sequence; mitochondrial
1166	gi|301342082|gb|GU447499.1| Gallus gallus isolate HD41 Dloop, partial sequence; mitochondrial
1167	gi|301342083|gb|GU447500.1| Gallus gallus isolate HD40 Dloop, partial sequence; mitochondrial
1168	gi|301342084|gb|GU447501.1| Gallus gallus isolate HD39 Dloop, partial sequence; mitochondrial
1169	gi|301342085|gb|GU447502.1| Gallus gallus isolate HD38 Dloop, partial sequence; mitochondrial
1170	gi|301342086|gb|GU447503.1| Gallus gallus isolate HD37 Dloop, partial sequence; mitochondrial
1171	gi|301342087|gb|GU447504.1| Gallus gallus isolate HD36 Dloop, partial sequence; mitochondrial
1172	gi|301342088|gb|GU447505.1| Gallus gallus isolate HD35 Dloop, partial sequence; mitochondrial
1173	gi|301342089|gb|GU447506.1| Gallus gallus isolate HD34 Dloop, partial sequence; mitochondrial
1174	gi|301342090|gb|GU447507.1| Gallus gallus isolate HD33 Dloop, partial sequence; mitochondrial
1175	gi|301342091|gb|GU447508.1| Gallus gallus isolate HD32 Dloop, partial sequence; mitochondrial
1176	gi|301342092|gb|GU447509.1| Gallus gallus isolate HD31 Dloop, partial sequence; mitochondrial
1177	gi|301342093|gb|GU447510.1| Gallus gallus isolate HD30 Dloop, partial sequence; mitochondrial
1178	gi|301342094|gb|GU447511.1| Gallus gallus isolate HD29 Dloop, partial sequence; mitochondrial
1179	gi|301342095|gb|GU447512.1| Gallus gallus isolate HD28 Dloop, partial sequence; mitochondrial
1180	gi|301342096|gb|GU447513.1| Gallus gallus isolate HD27 Dloop, partial sequence; mitochondrial
1181	gi|301342097|gb|GU447514.1| Gallus gallus isolate HD26 Dloop, partial sequence; mitochondrial
1182	gi|301342098|gb|GU447515.1| Gallus gallus isolate HD25 Dloop, partial sequence; mitochondrial
1183	gi|301342099|gb|GU447516.1| Gallus gallus isolate HD24 Dloop, partial sequence; mitochondrial
1184	gi|301342100|gb|GU447517.1| Gallus gallus isolate HD23 Dloop, partial sequence; mitochondrial
1185	gi|301342101|gb|GU447518.1| Gallus gallus isolate HD22 Dloop, partial sequence; mitochondrial
1186	gi|301342102|gb|GU447519.1| Gallus gallus isolate HD21 Dloop, partial sequence; mitochondrial
1187	gi|301342103|gb|GU447520.1| Gallus gallus isolate HD20 Dloop, partial sequence; mitochondrial
1188	gi|301342104|gb|GU447521.1| Gallus gallus isolate HD18 Dloop, partial sequence; mitochondrial
1189	gi|301342105|gb|GU447522.1| Gallus gallus isolate HD17 Dloop, partial sequence; mitochondrial
1190	gi|301342106|gb|GU447523.1| Gallus gallus isolate HD16 Dloop, partial sequence; mitochondrial
1191	gi|301342107|gb|GU447524.1| Gallus gallus isolate HD14 Dloop, partial sequence; mitochondrial
1192	gi|301342108|gb|GU447525.1| Gallus gallus isolate HD13 Dloop, partial sequence; mitochondrial
1193	gi|301342109|gb|GU447526.1| Gallus gallus isolate HD12 Dloop, partial sequence; mitochondrial
1194	gi|301342110|gb|GU447527.1| Gallus gallus isolate HD11 Dloop, partial sequence; mitochondrial
1195	gi|301342111|gb|GU447528.1| Gallus gallus isolate HD10 Dloop, partial sequence; mitochondrial
1196	gi|301342112|gb|GU447529.1| Gallus gallus isolate HD08 Dloop, partial sequence; mitochondrial
1197	gi|301342113|gb|GU447530.1| Gallus gallus isolate HD7 Dloop, partial sequence; mitochondrial
1198	gi|301342114|gb|GU447531.1| Gallus gallus isolate HD06 Dloop, partial sequence; mitochondrial
1199	gi|301342115|gb|GU447532.1| Gallus gallus isolate HD05 Dloop, partial sequence; mitochondrial
1200	gi|301342116|gb|GU447533.1| Gallus gallus isolate HD04 Dloop, partial sequence; mitochondrial
1201	gi|301342117|gb|GU447534.1| Gallus gallus isolate HD03 Dloop, partial sequence; mitochondrial
1202	gi|301342118|gb|GU447535.1| Gallus gallus isolate HD02 Dloop, partial sequence; mitochondrial
1203	gi|301342119|gb|GU447536.1| Gallus gallus isolate HD01 Dloop, partial sequence; mitochondrial
1204	gi|301342120|gb|GU447537.1| Gallus gallus isolate henan wang6 Dloop, partial sequence; mitochondrial
1205	gi|301342121|gb|GU447538.1| Gallus gallus isolate henan wang5 Dloop, partial sequence; mitochondrial
1206	gi|301342122|gb|GU447539.1| Gallus gallus isolate henan wang4 Dloop, partial sequence; mitochondrial
1207	gi|301342123|gb|GU447540.1| Gallus gallus isolate henan wang3 Dloop, partial sequence; mitochondrial
1208	gi|301342124|gb|GU447541.1| Gallus gallus isolate henan wang2 Dloop, partial sequence; mitochondrial
1209	gi|301342125|gb|GU447542.1| Gallus gallus isolate henan wang1 Dloop, partial sequence; mitochondrial
1210	gi|301342126|gb|GU447543.1| Gallus gallus isolate henan chen14 Dloop, partial sequence; mitochondrial
1211	gi|301342127|gb|GU447544.1| Gallus gallus isolate henan chen13 Dloop, partial sequence; mitochondrial
1212	gi|301342128|gb|GU447545.1| Gallus gallus isolate henan chen12 Dloop, partial sequence; mitochondrial
1213	gi|301342129|gb|GU447546.1| Gallus gallus isolate henan chen11 Dloop, partial sequence; mitochondrial
1214	gi|301342130|gb|GU447547.1| Gallus gallus isolate henan chen10 Dloop, partial sequence; mitochondrial
1215	gi|301342131|gb|GU447548.1| Gallus gallus isolate henan chen9 Dloop, partial sequence; mitochondrial
1216	gi|301342132|gb|GU447549.1| Gallus gallus isolate henan chen8 Dloop, partial sequence; mitochondrial
1217	gi|301342133|gb|GU447550.1| Gallus gallus isolate henan chen7 Dloop, partial sequence; mitochondrial
1218	gi|301342134|gb|GU447551.1| Gallus gallus isolate henan chen6 Dloop, partial sequence; mitochondrial
1219	gi|301342135|gb|GU447552.1| Gallus gallus isolate henan chen5 Dloop, partial sequence; mitochondrial
1220	gi|301342136|gb|GU447553.1| Gallus gallus isolate henan chen4 Dloop, partial sequence; mitochondrial
1221	gi|301342137|gb|GU447554.1| Gallus gallus isolate henan chen3 Dloop, partial sequence; mitochondrial
1222	gi|301342138|gb|GU447555.1| Gallus gallus isolate henan chen2 Dloop, partial sequence; mitochondrial
1223	gi|301342139|gb|GU447556.1| Gallus gallus isolate henan chen1 Dloop, partial sequence; mitochondrial
1224	gi|301342140|gb|GU447557.1| Gallus gallus isolate GY20 Dloop, partial sequence; mitochondrial
1225	gi|301342141|gb|GU447558.1| Gallus gallus isolate GY19 Dloop, partial sequence; mitochondrial
1226	gi|301342142|gb|GU447559.1| Gallus gallus isolate GY18 Dloop, partial sequence; mitochondrial
1227	gi|301342143|gb|GU447560.1| Gallus gallus isolate GY17 Dloop, partial sequence; mitochondrial
1228	gi|301342144|gb|GU447561.1| Gallus gallus isolate GY15 Dloop, partial sequence; mitochondrial
1229	gi|301342145|gb|GU447562.1| Gallus gallus isolate GY14 Dloop, partial sequence; mitochondrial
1230	gi|301342146|gb|GU447563.1| Gallus gallus isolate GY13 Dloop, partial sequence; mitochondrial
1231	gi|301342147|gb|GU447564.1| Gallus gallus isolate GY12 Dloop, partial sequence; mitochondrial
1232	gi|301342148|gb|GU447565.1| Gallus gallus isolate GY11 Dloop, partial sequence; mitochondrial
1233	gi|301342149|gb|GU447566.1| Gallus gallus isolate GY10 Dloop, partial sequence; mitochondrial
1234	gi|301342150|gb|GU447567.1| Gallus gallus isolate GY9 Dloop, partial sequence; mitochondrial
1235	gi|301342151|gb|GU447568.1| Gallus gallus isolate GY8 Dloop, partial sequence; mitochondrial
1236	gi|301342152|gb|GU447569.1| Gallus gallus isolate GY6 Dloop, partial sequence; mitochondrial
1237	gi|301342153|gb|GU447570.1| Gallus gallus isolate GY5 Dloop, partial sequence; mitochondrial
1238	gi|301342154|gb|GU447571.1| Gallus gallus isolate GY4 Dloop, partial sequence; mitochondrial
1239	gi|301342155|gb|GU447572.1| Gallus gallus isolate GY3 Dloop, partial sequence; mitochondrial
1240	gi|301342156|gb|GU447573.1| Gallus gallus isolate GY2 Dloop, partial sequence; mitochondrial
1241	gi|301342157|gb|GU447574.1| Gallus gallus isolate GY1 Dloop, partial sequence; mitochondrial
1242	gi|301342158|gb|GU447575.1| Gallus gallus isolate GM6 Dloop, partial sequence; mitochondrial
1243	gi|301342159|gb|GU447576.1| Gallus gallus isolate GM5 Dloop, partial sequence; mitochondrial
1244	gi|301342160|gb|GU447577.1| Gallus gallus isolate GM4 Dloop, partial sequence; mitochondrial
1245	gi|301342161|gb|GU447578.1| Gallus gallus isolate GM3 Dloop, partial sequence; mitochondrial
1246	gi|301342162|gb|GU447579.1| Gallus gallus isolate GM2 Dloop, partial sequence; mitochondrial
1247	gi|301342163|gb|GU447580.1| Gallus gallus isolate GM1 Dloop, partial sequence; mitochondrial
1248	gi|301342164|gb|GU447581.1| Gallus gallus isolate ggm9 Dloop, partial sequence; mitochondrial
1249	gi|301342165|gb|GU447582.1| Gallus gallus isolate ggm8 Dloop, partial sequence; mitochondrial
1250	gi|301342166|gb|GU447583.1| Gallus gallus isolate ggm7 Dloop, partial sequence; mitochondrial
1251	gi|301342167|gb|GU447584.1| Gallus gallus isolate ggm6 Dloop, partial sequence; mitochondrial
1252	gi|301342168|gb|GU447585.1| Gallus gallus isolate ggm5 Dloop, partial sequence; mitochondrial
1253	gi|301342169|gb|GU447586.1| Gallus gallus isolate ggm4 Dloop, partial sequence; mitochondrial
1254	gi|301342170|gb|GU447587.1| Gallus gallus isolate ggm3 Dloop, partial sequence; mitochondrial
1255	gi|301342171|gb|GU447588.1| Gallus gallus isolate ggm2 Dloop, partial sequence; mitochondrial
1256	gi|301342172|gb|GU447589.1| Gallus gallus isolate ggm1 Dloop, partial sequence; mitochondrial
1257	gi|301342173|gb|GU447590.1| Gallus gallus isolate FY6 Dloop, partial sequence; mitochondrial
1258	gi|301342174|gb|GU447591.1| Gallus gallus isolate FY5 Dloop, partial sequence; mitochondrial
1259	gi|301342175|gb|GU447592.1| Gallus gallus isolate FY4 Dloop, partial sequence; mitochondrial
1260	gi|301342176|gb|GU447593.1| Gallus gallus isolate FY3 Dloop, partial sequence; mitochondrial
1261	gi|301342177|gb|GU447594.1| Gallus gallus isolate FY2 Dloop, partial sequence; mitochondrial
1262	gi|301342178|gb|GU447595.1| Gallus gallus isolate FY1 Dloop, partial sequence; mitochondrial
1263	gi|301342179|gb|GU447596.1| Gallus gallus isolate DHZ3 Dloop, partial sequence; mitochondrial
1264	gi|301342180|gb|GU447597.1| Gallus gallus isolate DHZ2 Dloop, partial sequence; mitochondrial
1265	gi|301342181|gb|GU447598.1| Gallus gallus isolate DHZ1 Dloop, partial sequence; mitochondrial
1266	gi|301342182|gb|GU447599.1| Gallus gallus isolate DHJ16 Dloop, partial sequence; mitochondrial
1267	gi|301342183|gb|GU447600.1| Gallus gallus isolate DHJ14 Dloop, partial sequence; mitochondrial
1268	gi|301342184|gb|GU447601.1| Gallus gallus isolate DHJ13 Dloop, partial sequence; mitochondrial
1269	gi|301342185|gb|GU447602.1| Gallus gallus isolate DHJ12 Dloop, partial sequence; mitochondrial
1270	gi|301342186|gb|GU447603.1| Gallus gallus isolate DHJ11 Dloop, partial sequence; mitochondrial
1271	gi|301342187|gb|GU447604.1| Gallus gallus isolate DHJ10 Dloop, partial sequence; mitochondrial
1272	gi|301342188|gb|GU447605.1| Gallus gallus isolate DHJ9 Dloop, partial sequence; mitochondrial
1273	gi|301342189|gb|GU447606.1| Gallus gallus isolate DHJ8 Dloop, partial sequence; mitochondrial
1274	gi|301342190|gb|GU447607.1| Gallus gallus isolate DHJ6 Dloop, partial sequence; mitochondrial
1275	gi|301342191|gb|GU447608.1| Gallus gallus isolate DHJ3 Dloop, partial sequence; mitochondrial
1276	gi|301342192|gb|GU447609.1| Gallus gallus isolate DHJ2 Dloop, partial sequence; mitochondrial
1277	gi|301342193|gb|GU447610.1| Gallus gallus isolate DHJ1 Dloop, partial sequence; mitochondrial
1278	gi|301342194|gb|GU447611.1| Gallus gallus isolate DH51 Dloop, partial sequence; mitochondrial
1279	gi|301342195|gb|GU447612.1| Gallus gallus isolate DH49 Dloop, partial sequence; mitochondrial
1280	gi|301342196|gb|GU447613.1| Gallus gallus isolate DH47 Dloop, partial sequence; mitochondrial
1281	gi|301342197|gb|GU447614.1| Gallus gallus isolate DH46 Dloop, partial sequence; mitochondrial
1282	gi|301342198|gb|GU447615.1| Gallus gallus isolate DH45 Dloop, partial sequence; mitochondrial
1283	gi|301342199|gb|GU447616.1| Gallus gallus isolate DH42 Dloop, partial sequence; mitochondrial
1284	gi|301342200|gb|GU447617.1| Gallus gallus isolate DH40 Dloop, partial sequence; mitochondrial
1285	gi|301342201|gb|GU447618.1| Gallus gallus isolate DH38 Dloop, partial sequence; mitochondrial
1286	gi|301342202|gb|GU447619.1| Gallus gallus isolate DH36 Dloop, partial sequence; mitochondrial
1287	gi|301342203|gb|GU447620.1| Gallus gallus isolate DH34 Dloop, partial sequence; mitochondrial
1288	gi|301342204|gb|GU447621.1| Gallus gallus isolate DH33 Dloop, partial sequence; mitochondrial
1289	gi|301342205|gb|GU447622.1| Gallus gallus isolate DH31 Dloop, partial sequence; mitochondrial
1290	gi|301342206|gb|GU447623.1| Gallus gallus isolate DH27 Dloop, partial sequence; mitochondrial
1291	gi|301342207|gb|GU447624.1| Gallus gallus isolate DH26 Dloop, partial sequence; mitochondrial
1292	gi|301342208|gb|GU447625.1| Gallus gallus isolate DH25 Dloop, partial sequence; mitochondrial
1293	gi|301342209|gb|GU447626.1| Gallus gallus isolate DH24 Dloop, partial sequence; mitochondrial
1294	gi|301342210|gb|GU447627.1| Gallus gallus isolate DH22 Dloop, partial sequence; mitochondrial
1295	gi|301342211|gb|GU447628.1| Gallus gallus isolate DH21 Dloop, partial sequence; mitochondrial
1296	gi|301342212|gb|GU447629.1| Gallus gallus isolate DH19 Dloop, partial sequence; mitochondrial
1297	gi|301342213|gb|GU447630.1| Gallus gallus isolate DH17 Dloop, partial sequence; mitochondrial
1298	gi|301342214|gb|GU447631.1| Gallus gallus isolate DH16 Dloop, partial sequence; mitochondrial
1299	gi|301342215|gb|GU447632.1| Gallus gallus isolate DH15 Dloop, partial sequence; mitochondrial
1300	gi|301342216|gb|GU447633.1| Gallus gallus isolate DH14 Dloop, partial sequence; mitochondrial
1301	gi|301342217|gb|GU447634.1| Gallus gallus isolate DH10 Dloop, partial sequence; mitochondrial
1302	gi|301342218|gb|GU447635.1| Gallus gallus isolate DH6 Dloop, partial sequence; mitochondrial
1303	gi|301342219|gb|GU447636.1| Gallus gallus isolate DC10 Dloop, partial sequence; mitochondrial
1304	gi|301342220|gb|GU447637.1| Gallus gallus isolate D54 Dloop, partial sequence; mitochondrial
1305	gi|301342221|gb|GU447638.1| Gallus gallus isolate D45 Dloop, partial sequence; mitochondrial
1306	gi|301342222|gb|GU447639.1| Gallus gallus isolate D44 Dloop, partial sequence; mitochondrial
1307	gi|301342223|gb|GU447640.1| Gallus gallus isolate D42 Dloop, partial sequence; mitochondrial
1308	gi|301342224|gb|GU447641.1| Gallus gallus isolate D36 Dloop, partial sequence; mitochondrial
1309	gi|301342225|gb|GU447642.1| Gallus gallus isolate D35 Dloop, partial sequence; mitochondrial
1310	gi|301342226|gb|GU447643.1| Gallus gallus isolate 12101 Dloop, partial sequence; mitochondrial
1311	gi|301342227|gb|GU447644.1| Gallus gallus isolate 12102 Dloop, partial sequence; mitochondrial
1312	gi|301342228|gb|GU447645.1| Gallus gallus isolate BA1 Dloop, partial sequence; mitochondrial
1313	gi|301342229|gb|GU447646.1| Gallus gallus isolate BA2 Dloop, partial sequence; mitochondrial
1314	gi|301342230|gb|GU447647.1| Gallus gallus isolate BA3 Dloop, partial sequence; mitochondrial
1315	gi|301342231|gb|GU447648.1| Gallus gallus isolate BA5 Dloop, partial sequence; mitochondrial
1316	gi|301342232|gb|GU447649.1| Gallus gallus isolate BA6 Dloop, partial sequence; mitochondrial
1317	gi|301342233|gb|GU447650.1| Gallus gallus isolate BA7 Dloop, partial sequence; mitochondrial
1318	gi|301342234|gb|GU447651.1| Gallus gallus isolate BA8 Dloop, partial sequence; mitochondrial
1319	gi|301342235|gb|GU447652.1| Gallus gallus isolate BA9 Dloop, partial sequence; mitochondrial
1320	gi|301342236|gb|GU447653.1| Gallus gallus isolate BA10 Dloop, partial sequence; mitochondrial
1321	gi|301342237|gb|GU447654.1| Gallus gallus isolate BA11 Dloop, partial sequence; mitochondrial
1322	gi|301342238|gb|GU447655.1| Gallus gallus isolate BA12 Dloop, partial sequence; mitochondrial
1323	gi|301342239|gb|GU447656.1| Gallus gallus isolate BA13 Dloop, partial sequence; mitochondrial
1324	gi|301342240|gb|GU447657.1| Gallus gallus isolate BA14 Dloop, partial sequence; mitochondrial
1325	gi|301342241|gb|GU447658.1| Gallus gallus isolate BA18 Dloop, partial sequence; mitochondrial
1326	gi|301342242|gb|GU447659.1| Gallus gallus isolate BN2 Dloop, partial sequence; mitochondrial
1327	gi|301342243|gb|GU447660.1| Gallus gallus isolate BN4 Dloop, partial sequence; mitochondrial
1328	gi|301342244|gb|GU447661.1| Gallus gallus isolate BN6 Dloop, partial sequence; mitochondrial
1329	gi|301342245|gb|GU447662.1| Gallus gallus isolate BN8 Dloop, partial sequence; mitochondrial
1330	gi|301342246|gb|GU447663.1| Gallus gallus isolate BN10 Dloop, partial sequence; mitochondrial
1331	gi|301342247|gb|GU447664.1| Gallus gallus isolate BN12 Dloop, partial sequence; mitochondrial
1332	gi|301342248|gb|GU447665.1| Gallus gallus isolate BN14 Dloop, partial sequence; mitochondrial
1333	gi|301342249|gb|GU447666.1| Gallus gallus isolate BN16 Dloop, partial sequence; mitochondrial
1334	gi|301342250|gb|GU447667.1| Gallus gallus isolate BN20 Dloop, partial sequence; mitochondrial
1335	gi|301342251|gb|GU447668.1| Gallus gallus isolate BN22 Dloop, partial sequence; mitochondrial
1336	gi|301342252|gb|GU447669.1| Gallus gallus isolate BN33 Dloop, partial sequence; mitochondrial
1337	gi|301342253|gb|GU447670.1| Gallus gallus isolate BN34 Dloop, partial sequence; mitochondrial
1338	gi|301342254|gb|GU447671.1| Gallus gallus isolate BN36 Dloop, partial sequence; mitochondrial
1339	gi|301342255|gb|GU447672.1| Gallus gallus isolate BN37 Dloop, partial sequence; mitochondrial
1340	gi|301342256|gb|GU447673.1| Gallus gallus isolate BN39 Dloop, partial sequence; mitochondrial
1341	gi|301342257|gb|GU447674.1| Gallus gallus isolate BN41 Dloop, partial sequence; mitochondrial
1342	gi|301342258|gb|GU447675.1| Gallus gallus isolate BN42 Dloop, partial sequence; mitochondrial
1343	gi|301342259|gb|GU447676.1| Gallus gallus isolate BN43 Dloop, partial sequence; mitochondrial
1344	gi|301342260|gb|GU447677.1| Gallus gallus isolate BN44 Dloop, partial sequence; mitochondrial
1345	gi|301342261|gb|GU447678.1| Gallus gallus isolate BN46 Dloop, partial sequence; mitochondrial
1346	gi|301342262|gb|GU447679.1| Gallus gallus isolate BN48 Dloop, partial sequence; mitochondrial
1347	gi|301342263|gb|GU447680.1| Gallus gallus isolate BN49 Dloop, partial sequence; mitochondrial
1348	gi|301342264|gb|GU447681.1| Gallus gallus isolate BN50 Dloop, partial sequence; mitochondrial
1349	gi|301342265|gb|GU447682.1| Gallus gallus isolate BN51 Dloop, partial sequence; mitochondrial
1350	gi|301342266|gb|GU447683.1| Gallus gallus isolate BN52 Dloop, partial sequence; mitochondrial
1351	gi|301342267|gb|GU447684.1| Gallus gallus isolate BN53 Dloop, partial sequence; mitochondrial
1352	gi|301342268|gb|GU447685.1| Gallus gallus isolate BN54 Dloop, partial sequence; mitochondrial
1353	gi|301342269|gb|GU447686.1| Gallus gallus isolate BN56 Dloop, partial sequence; mitochondrial
1354	gi|301342270|gb|GU447687.1| Gallus gallus isolate BN57 Dloop, partial sequence; mitochondrial
1355	gi|301342271|gb|GU447688.1| Gallus gallus isolate Boai6 Dloop, partial sequence; mitochondrial
1356	gi|301342272|gb|GU447689.1| Gallus gallus isolate Boai7 Dloop, partial sequence; mitochondrial
1357	gi|301342273|gb|GU447690.1| Gallus gallus isolate Boai8 Dloop, partial sequence; mitochondrial
1358	gi|301342274|gb|GU447691.1| Gallus gallus isolate BS1 Dloop, partial sequence; mitochondrial
1359	gi|301342275|gb|GU447692.1| Gallus gallus isolate BSY1 Dloop, partial sequence; mitochondrial
1360	gi|301342276|gb|GU447693.1| Gallus gallus isolate C25 Dloop, partial sequence; mitochondrial
1361	gi|301342277|gb|GU447694.1| Gallus gallus isolate C26 Dloop, partial sequence; mitochondrial
1362	gi|301342278|gb|GU447695.1| Gallus gallus isolate C27 Dloop, partial sequence; mitochondrial
1363	gi|301342279|gb|GU447696.1| Gallus gallus isolate chah01 Dloop, partial sequence; mitochondrial
1364	gi|301342280|gb|GU447697.1| Gallus gallus isolate chah02 Dloop, partial sequence; mitochondrial
1365	gi|301342281|gb|GU447698.1| Gallus gallus isolate chah03 Dloop, partial sequence; mitochondrial
1366	gi|301342282|gb|GU447699.1| Gallus gallus isolate chah04 Dloop, partial sequence; mitochondrial
1367	gi|301342283|gb|GU447700.1| Gallus gallus isolate chah05 Dloop, partial sequence; mitochondrial
1368	gi|301342284|gb|GU447701.1| Gallus gallus isolate chah06 Dloop, partial sequence; mitochondrial
1369	gi|301342285|gb|GU447702.1| Gallus gallus isolate chah07 Dloop, partial sequence; mitochondrial
1370	gi|301342286|gb|GU447703.1| Gallus gallus isolate chah08 Dloop, partial sequence; mitochondrial
1371	gi|301342287|gb|GU447704.1| Gallus gallus isolate chah09 Dloop, partial sequence; mitochondrial
1372	gi|301342288|gb|GU447705.1| Gallus gallus isolate chah10 Dloop, partial sequence; mitochondrial
1373	gi|301342289|gb|GU447706.1| Gallus gallus isolate chah11 Dloop, partial sequence; mitochondrial
1374	gi|301342290|gb|GU447707.1| Gallus gallus isolate chah12 Dloop, partial sequence; mitochondrial
1375	gi|301342291|gb|GU447708.1| Gallus gallus isolate chah13 Dloop, partial sequence; mitochondrial
1376	gi|301342292|gb|GU447709.1| Gallus gallus isolate chah14 Dloop, partial sequence; mitochondrial
1377	gi|301342293|gb|GU447710.1| Gallus gallus isolate chah15 Dloop, partial sequence; mitochondrial
1378	gi|301342294|gb|GU447711.1| Gallus gallus isolate chah16 Dloop, partial sequence; mitochondrial
1379	gi|301342295|gb|GU447712.1| Gallus gallus isolate chah17 Dloop, partial sequence; mitochondrial
1380	gi|301342296|gb|GU447713.1| Gallus gallus isolate chah18 Dloop, partial sequence; mitochondrial
1381	gi|301342297|gb|GU447714.1| Gallus gallus isolate chah19 Dloop, partial sequence; mitochondrial
1382	gi|301342298|gb|GU447715.1| Gallus gallus isolate chah20 Dloop, partial sequence; mitochondrial
1383	gi|301342299|gb|GU447716.1| Gallus gallus isolate chah21 Dloop, partial sequence; mitochondrial
1384	gi|301342300|gb|GU447717.1| Gallus gallus isolate chah22 Dloop, partial sequence; mitochondrial
1385	gi|301342301|gb|GU447718.1| Gallus gallus isolate chah23 Dloop, partial sequence; mitochondrial
1386	gi|301342302|gb|GU447719.1| Gallus gallus isolate chah24 Dloop, partial sequence; mitochondrial
1387	gi|301342303|gb|GU447720.1| Gallus gallus isolate chah25 Dloop, partial sequence; mitochondrial
1388	gi|301342304|gb|GU447721.1| Gallus gallus isolate chah26 Dloop, partial sequence; mitochondrial
1389	gi|301342305|gb|GU447722.1| Gallus gallus isolate chah27 Dloop, partial sequence; mitochondrial
1390	gi|301342306|gb|GU447723.1| Gallus gallus isolate chah28 Dloop, partial sequence; mitochondrial
1391	gi|301342307|gb|GU447724.1| Gallus gallus isolate chah29 Dloop, partial sequence; mitochondrial
1392	gi|301342308|gb|GU447725.1| Gallus gallus isolate chah30 Dloop, partial sequence; mitochondrial
1393	gi|301342309|gb|GU447726.1| Gallus gallus isolate chah31 Dloop, partial sequence; mitochondrial
1394	gi|301342310|gb|GU447727.1| Gallus gallus isolate chah32 Dloop, partial sequence; mitochondrial
1395	gi|301342311|gb|GU447728.1| Gallus gallus isolate chah33 Dloop, partial sequence; mitochondrial
1396	gi|301342312|gb|GU447729.1| Gallus gallus isolate chah34 Dloop, partial sequence; mitochondrial
1397	gi|301342313|gb|GU447730.1| Gallus gallus isolate chah35 Dloop, partial sequence; mitochondrial
1398	gi|301342314|gb|GU447731.1| Gallus gallus isolate CL1 Dloop, partial sequence; mitochondrial
1399	gi|301342315|gb|GU447732.1| Gallus gallus isolate CL2 Dloop, partial sequence; mitochondrial
1400	gi|301342316|gb|GU447733.1| Gallus gallus isolate CL3 Dloop, partial sequence; mitochondrial
1401	gi|301342317|gb|GU447734.1| Gallus gallus isolate CL4 Dloop, partial sequence; mitochondrial
1402	gi|301342318|gb|GU447735.1| Gallus gallus isolate CL5 Dloop, partial sequence; mitochondrial
1403	gi|301342319|gb|GU447736.1| Gallus gallus isolate CL6 Dloop, partial sequence; mitochondrial
1404	gi|301342320|gb|GU447737.1| Gallus gallus isolate CL7 Dloop, partial sequence; mitochondrial
1405	gi|301342321|gb|GU447738.1| Gallus gallus isolate CL8 Dloop, partial sequence; mitochondrial
1406	gi|301342322|gb|GU447739.1| Gallus gallus isolate CL9 Dloop, partial sequence; mitochondrial
1407	gi|301342323|gb|GU447740.1| Gallus gallus isolate CL10 Dloop, partial sequence; mitochondrial
1408	gi|301342324|gb|GU447741.1| Gallus gallus isolate CL11 Dloop, partial sequence; mitochondrial
1409	gi|301342325|gb|GU447742.1| Gallus gallus isolate CL12 Dloop, partial sequence; mitochondrial
1410	gi|301342326|gb|GU447743.1| Gallus gallus isolate CN2 Dloop, partial sequence; mitochondrial
1411	gi|301342327|gb|GU447744.1| Gallus gallus isolate CN3 Dloop, partial sequence; mitochondrial
1412	gi|301342328|gb|GU447745.1| Gallus gallus isolate CN4 Dloop, partial sequence; mitochondrial
1413	gi|301342329|gb|GU447746.1| Gallus gallus isolate D2 Dloop, partial sequence; mitochondrial
1414	gi|301342330|gb|GU447747.1| Gallus gallus isolate D3 Dloop, partial sequence; mitochondrial
1415	gi|301342331|gb|GU447748.1| Gallus gallus isolate D4 Dloop, partial sequence; mitochondrial
1416	gi|301342332|gb|GU447749.1| Gallus gallus isolate D7 Dloop, partial sequence; mitochondrial
1417	gi|301342333|gb|GU447750.1| Gallus gallus isolate D11 Dloop, partial sequence; mitochondrial
1418	gi|301342334|gb|GU447751.1| Gallus gallus isolate D14 Dloop, partial sequence; mitochondrial
1419	gi|301342335|gb|GU447752.1| Gallus gallus isolate D15 Dloop, partial sequence; mitochondrial
1420	gi|301342336|gb|GU447753.1| Gallus gallus isolate D17 Dloop, partial sequence; mitochondrial
1421	gi|301342337|gb|GU447754.1| Gallus gallus isolate D18 Dloop, partial sequence; mitochondrial
1422	gi|301342338|gb|GU447755.1| Gallus gallus isolate D19 Dloop, partial sequence; mitochondrial
1423	gi|301342339|gb|GU447756.1| Gallus gallus isolate D23 Dloop, partial sequence; mitochondrial
1424	gi|301342340|gb|GU447757.1| Gallus gallus isolate D24 Dloop, partial sequence; mitochondrial
1425	gi|301342341|gb|GU447758.1| Gallus gallus isolate BN18 Dloop, partial sequence; mitochondrial
1426	gi|301342342|gb|GU447759.1| Gallus gallus isolate HHL20 Dloop, partial sequence; mitochondrial
1427	gi|301342343|gb|GU447760.1| Gallus gallus isolate HHL15 Dloop, partial sequence; mitochondrial
1428	gi|301342344|gb|GU447761.1| Gallus gallus isolate D22 Dloop, partial sequence; mitochondrial
1429	gi|301342345|gb|GU447762.1| Gallus gallus isolate HHL39 Dloop, partial sequence; mitochondrial
1430	gi|301342346|gb|GU447763.1| Gallus gallus isolate D30 Dloop, partial sequence; mitochondrial
1431	gi|301342347|gb|GU447764.1| Gallus gallus isolate GY7 Dloop, partial sequence; mitochondrial
1432	gi|301342348|gb|GU447765.1| Gallus gallus isolate D10 Dloop, partial sequence; mitochondrial
1433	gi|301342349|gb|GU447766.1| Gallus gallus isolate GY16 Dloop, partial sequence; mitochondrial
1434	gi|301342350|gb|GU447767.1| Gallus gallus isolate ML19 Dloop, partial sequence; mitochondrial
1435	gi|301342351|gb|GU447768.1| Gallus gallus isolate JG2 Dloop, partial sequence; mitochondrial
1436	gi|301342352|gb|GU447769.1| Gallus gallus isolate JG3 Dloop, partial sequence; mitochondrial
1437	gi|301342353|gb|GU447770.1| Gallus gallus isolate JG4 Dloop, partial sequence; mitochondrial
1438	gi|301342354|gb|GU447771.1| Gallus gallus isolate JG5 Dloop, partial sequence; mitochondrial
1439	gi|301342355|gb|GU447772.1| Gallus gallus isolate JG6 Dloop, partial sequence; mitochondrial
1440	gi|301342356|gb|GU447773.1| Gallus gallus isolate JG7 Dloop, partial sequence; mitochondrial
1441	gi|301342357|gb|GU447774.1| Gallus gallus isolate JG8 Dloop, partial sequence; mitochondrial
1442	gi|301342358|gb|GU447775.1| Gallus gallus isolate JG9 Dloop, partial sequence; mitochondrial
1443	gi|301342359|gb|GU447776.1| Gallus gallus isolate JG10 Dloop, partial sequence; mitochondrial
1444	gi|301342360|gb|GU447777.1| Gallus gallus isolate JG11 Dloop, partial sequence; mitochondrial
1445	gi|301342361|gb|GU447778.1| Gallus gallus isolate JH2 Dloop, partial sequence; mitochondrial
1446	gi|301342362|gb|GU447779.1| Gallus gallus isolate JJ1 Dloop, partial sequence; mitochondrial
1447	gi|301342363|gb|GU447780.1| Gallus gallus isolate JJ2 Dloop, partial sequence; mitochondrial
1448	gi|301342364|gb|GU447781.1| Gallus gallus isolate JJ4 Dloop, partial sequence; mitochondrial
1449	gi|301342365|gb|GU447782.1| Gallus gallus isolate JJ6 Dloop, partial sequence; mitochondrial
1450	gi|301342366|gb|GU447783.1| Gallus gallus isolate JJ7 Dloop, partial sequence; mitochondrial
1451	gi|301342367|gb|GU447784.1| Gallus gallus isolate JJ8 Dloop, partial sequence; mitochondrial
1452	gi|301342368|gb|GU447785.1| Gallus gallus isolate JJ9 Dloop, partial sequence; mitochondrial
1453	gi|301342369|gb|GU447786.1| Gallus gallus isolate JJ10 Dloop, partial sequence; mitochondrial
1454	gi|301342370|gb|GU447787.1| Gallus gallus isolate JJ11 Dloop, partial sequence; mitochondrial
1455	gi|301342371|gb|GU447788.1| Gallus gallus isolate JJ12 Dloop, partial sequence; mitochondrial
1456	gi|301342372|gb|GU447789.1| Gallus gallus isolate JJ13 Dloop, partial sequence; mitochondrial
1457	gi|301342373|gb|GU447790.1| Gallus gallus isolate JJ14 Dloop, partial sequence; mitochondrial
1458	gi|301342374|gb|GU447791.1| Gallus gallus isolate JJ15 Dloop, partial sequence; mitochondrial
1459	gi|301342375|gb|GU447792.1| Gallus gallus isolate JJ16 Dloop, partial sequence; mitochondrial
1460	gi|301342376|gb|GU447793.1| Gallus gallus isolate JJ17 Dloop, partial sequence; mitochondrial
1461	gi|301342377|gb|GU447794.1| Gallus gallus isolate JJ19 Dloop, partial sequence; mitochondrial
1462	gi|301342378|gb|GU447795.1| Gallus gallus isolate JN2 Dloop, partial sequence; mitochondrial
1463	gi|301342379|gb|GU447796.1| Gallus gallus isolate JN4 Dloop, partial sequence; mitochondrial
1464	gi|301342380|gb|GU447797.1| Gallus gallus isolate JN6 Dloop, partial sequence; mitochondrial
1465	gi|301342381|gb|GU447798.1| Gallus gallus isolate JN7 Dloop, partial sequence; mitochondrial
1466	gi|301342382|gb|GU447799.1| Gallus gallus isolate JN10 Dloop, partial sequence; mitochondrial
1467	gi|301342383|gb|GU447800.1| Gallus gallus isolate JN18 Dloop, partial sequence; mitochondrial
1468	gi|301342384|gb|GU447801.1| Gallus gallus isolate JN20 Dloop, partial sequence; mitochondrial
1469	gi|301342385|gb|GU447802.1| Gallus gallus isolate JN25 Dloop, partial sequence; mitochondrial
1470	gi|301342386|gb|GU447803.1| Gallus gallus isolate KF1 Dloop, partial sequence; mitochondrial
1471	gi|301342387|gb|GU447804.1| Gallus gallus isolate KF2 Dloop, partial sequence; mitochondrial
1472	gi|301342388|gb|GU447805.1| Gallus gallus isolate LD1 Dloop, partial sequence; mitochondrial
1473	gi|301342389|gb|GU447806.1| Gallus gallus isolate LD2 Dloop, partial sequence; mitochondrial
1474	gi|301342390|gb|GU447807.1| Gallus gallus isolate LD3 Dloop, partial sequence; mitochondrial
1475	gi|301342391|gb|GU447808.1| Gallus gallus isolate LD4 Dloop, partial sequence; mitochondrial
1476	gi|301342392|gb|GU447809.1| Gallus gallus isolate LD7 Dloop, partial sequence; mitochondrial
1477	gi|301342393|gb|GU447810.1| Gallus gallus isolate LD8 Dloop, partial sequence; mitochondrial
1478	gi|301342394|gb|GU447811.1| Gallus gallus isolate LD9 Dloop, partial sequence; mitochondrial
1479	gi|301342395|gb|GU447812.1| Gallus gallus isolate LD10 Dloop, partial sequence; mitochondrial
1480	gi|301342396|gb|GU447813.1| Gallus gallus isolate LD12 Dloop, partial sequence; mitochondrial
1481	gi|301342397|gb|GU447814.1| Gallus gallus isolate LD13 Dloop, partial sequence; mitochondrial
1482	gi|301342398|gb|GU447815.1| Gallus gallus isolate LD14 Dloop, partial sequence; mitochondrial
1483	gi|301342399|gb|GU447816.1| Gallus gallus isolate LD15 Dloop, partial sequence; mitochondrial
1484	gi|301342400|gb|GU447817.1| Gallus gallus isolate LD17 Dloop, partial sequence; mitochondrial
1485	gi|301342401|gb|GU447818.1| Gallus gallus isolate LD21 Dloop, partial sequence; mitochondrial
1486	gi|301342402|gb|GU447819.1| Gallus gallus isolate LD22 Dloop, partial sequence; mitochondrial
1487	gi|301342403|gb|GU447820.1| Gallus gallus isolate LJ1 Dloop, partial sequence; mitochondrial
1488	gi|301342404|gb|GU447821.1| Gallus gallus isolate LJ2 Dloop, partial sequence; mitochondrial
1489	gi|301342405|gb|GU447822.1| Gallus gallus isolate LJ3 Dloop, partial sequence; mitochondrial
1490	gi|301342406|gb|GU447823.1| Gallus gallus isolate LJ4 Dloop, partial sequence; mitochondrial
1491	gi|301342407|gb|GU447824.1| Gallus gallus isolate LJ5 Dloop, partial sequence; mitochondrial
1492	gi|301342408|gb|GU447825.1| Gallus gallus isolate LJ6 Dloop, partial sequence; mitochondrial
1493	gi|301342409|gb|GU447826.1| Gallus gallus isolate LJ7 Dloop, partial sequence; mitochondrial
1494	gi|301342410|gb|GU447827.1| Gallus gallus isolate LJ8 Dloop, partial sequence; mitochondrial
1495	gi|301342411|gb|GU447828.1| Gallus gallus isolate LJ9 Dloop, partial sequence; mitochondrial
1496	gi|301342412|gb|GU447829.1| Gallus gallus isolate LJ10 Dloop, partial sequence; mitochondrial
1497	gi|301342413|gb|GU447830.1| Gallus gallus isolate LJ11 Dloop, partial sequence; mitochondrial
1498	gi|301342414|gb|GU447831.1| Gallus gallus isolate LJ12 Dloop, partial sequence; mitochondrial
1499	gi|301342415|gb|GU447832.1| Gallus gallus isolate LJ13 Dloop, partial sequence; mitochondrial
1500	gi|301342416|gb|GU447833.1| Gallus gallus isolate LJ14 Dloop, partial sequence; mitochondrial
1501	gi|301342417|gb|GU447834.1| Gallus gallus isolate LJ15 Dloop, partial sequence; mitochondrial
1502	gi|301342418|gb|GU447835.1| Gallus gallus isolate LJ16 Dloop, partial sequence; mitochondrial
1503	gi|301342419|gb|GU447836.1| Gallus gallus isolate LJ17 Dloop, partial sequence; mitochondrial
1504	gi|301342420|gb|GU447837.1| Gallus gallus isolate LJ18 Dloop, partial sequence; mitochondrial
1505	gi|301342421|gb|GU447838.1| Gallus gallus isolate LJ19 Dloop, partial sequence; mitochondrial
1506	gi|301342422|gb|GU447839.1| Gallus gallus isolate LJ20 Dloop, partial sequence; mitochondrial
1507	gi|301342423|gb|GU447840.1| Gallus gallus isolate LJ21 Dloop, partial sequence; mitochondrial
1508	gi|301342424|gb|GU447841.1| Gallus gallus isolate LJ22 Dloop, partial sequence; mitochondrial
1509	gi|301342425|gb|GU447842.1| Gallus gallus isolate LJ23 Dloop, partial sequence; mitochondrial
1510	gi|301342426|gb|GU447843.1| Gallus gallus isolate LJ24 Dloop, partial sequence; mitochondrial
1511	gi|301342427|gb|GU447844.1| Gallus gallus isolate LJ25 Dloop, partial sequence; mitochondrial
1512	gi|301342428|gb|GU447845.1| Gallus gallus isolate LJ26 Dloop, partial sequence; mitochondrial
1513	gi|301342429|gb|GU447846.1| Gallus gallus isolate LJ27 Dloop, partial sequence; mitochondrial
1514	gi|301342430|gb|GU447847.1| Gallus gallus isolate LJ28 Dloop, partial sequence; mitochondrial
1515	gi|301342431|gb|GU447848.1| Gallus gallus isolate LJ30 Dloop, partial sequence; mitochondrial
1516	gi|301342432|gb|GU447849.1| Gallus gallus isolate LJ31 Dloop, partial sequence; mitochondrial
1517	gi|301342433|gb|GU447850.1| Gallus gallus isolate LJ32 Dloop, partial sequence; mitochondrial
1518	gi|301342434|gb|GU447851.1| Gallus gallus isolate LJ33 Dloop, partial sequence; mitochondrial
1519	gi|301342435|gb|GU447852.1| Gallus gallus isolate LJ34 Dloop, partial sequence; mitochondrial
1520	gi|301342436|gb|GU447853.1| Gallus gallus isolate LJ35 Dloop, partial sequence; mitochondrial
1521	gi|301342437|gb|GU447854.1| Gallus gallus isolate LJ36 Dloop, partial sequence; mitochondrial
1522	gi|301342438|gb|GU447855.1| Gallus gallus isolate LJ37 Dloop, partial sequence; mitochondrial
1523	gi|301342439|gb|GU447856.1| Gallus gallus isolate LJ38 Dloop, partial sequence; mitochondrial
1524	gi|301342440|gb|GU447857.1| Gallus gallus isolate LJ39 Dloop, partial sequence; mitochondrial
1525	gi|301342441|gb|GU447858.1| Gallus gallus isolate LJ40 Dloop, partial sequence; mitochondrial
1526	gi|301342442|gb|GU447859.1| Gallus gallus isolate LJ41 Dloop, partial sequence; mitochondrial
1527	gi|301342443|gb|GU447860.1| Gallus gallus isolate LJ42 Dloop, partial sequence; mitochondrial
1528	gi|301342444|gb|GU447861.1| Gallus gallus isolate LJ43 Dloop, partial sequence; mitochondrial
1529	gi|301342445|gb|GU447862.1| Gallus gallus isolate LJ44 Dloop, partial sequence; mitochondrial
1530	gi|301342446|gb|GU447863.1| Gallus gallus isolate LJ45 Dloop, partial sequence; mitochondrial
1531	gi|301342447|gb|GU447864.1| Gallus gallus isolate LJ46 Dloop, partial sequence; mitochondrial
1532	gi|301342448|gb|GU447865.1| Gallus gallus isolate LJ47 Dloop, partial sequence; mitochondrial
1533	gi|301342449|gb|GU447866.1| Gallus gallus isolate LJ48 Dloop, partial sequence; mitochondrial
1534	gi|301342450|gb|GU447867.1| Gallus gallus isolate LJ49 Dloop, partial sequence; mitochondrial
1535	gi|301342451|gb|GU447868.1| Gallus gallus isolate LJ50 Dloop, partial sequence; mitochondrial
1536	gi|301342452|gb|GU447869.1| Gallus gallus isolate LJ51 Dloop, partial sequence; mitochondrial
1537	gi|301342453|gb|GU447870.1| Gallus gallus isolate LJ52 Dloop, partial sequence; mitochondrial
1538	gi|301342454|gb|GU447871.1| Gallus gallus isolate LJ53 Dloop, partial sequence; mitochondrial
1539	gi|301342455|gb|GU447872.1| Gallus gallus isolate LJ54 Dloop, partial sequence; mitochondrial
1540	gi|301342456|gb|GU447873.1| Gallus gallus isolate LP3 Dloop, partial sequence; mitochondrial
1541	gi|301342457|gb|GU447874.1| Gallus gallus isolate LP4 Dloop, partial sequence; mitochondrial
1542	gi|301342458|gb|GU447875.1| Gallus gallus isolate LP5 Dloop, partial sequence; mitochondrial
1543	gi|301342459|gb|GU447876.1| Gallus gallus isolate LP6 Dloop, partial sequence; mitochondrial
1544	gi|301342460|gb|GU447877.1| Gallus gallus isolate LP8 Dloop, partial sequence; mitochondrial
1545	gi|301342461|gb|GU447878.1| Gallus gallus isolate LY1 Dloop, partial sequence; mitochondrial
1546	gi|301342462|gb|GU447879.1| Gallus gallus isolate LY2 Dloop, partial sequence; mitochondrial
1547	gi|301342463|gb|GU447880.1| Gallus gallus isolate LY6 Dloop, partial sequence; mitochondrial
1548	gi|301342464|gb|GU447881.1| Gallus gallus isolate LY8 Dloop, partial sequence; mitochondrial
1549	gi|301342465|gb|GU447882.1| Gallus gallus isolate LY11 Dloop, partial sequence; mitochondrial
1550	gi|301342466|gb|GU447883.1| Gallus gallus isolate LY13 Dloop, partial sequence; mitochondrial
1551	gi|301342467|gb|GU447884.1| Gallus gallus isolate LY17 Dloop, partial sequence; mitochondrial
1552	gi|301342468|gb|GU447885.1| Gallus gallus isolate LY19 Dloop, partial sequence; mitochondrial
1553	gi|301342469|gb|GU447886.1| Gallus gallus isolate LY20 Dloop, partial sequence; mitochondrial
1554	gi|301342470|gb|GU447887.1| Gallus gallus isolate LY21 Dloop, partial sequence; mitochondrial
1555	gi|301342471|gb|GU447888.1| Gallus gallus isolate LY22 Dloop, partial sequence; mitochondrial
1556	gi|301342472|gb|GU447889.1| Gallus gallus isolate LY23 Dloop, partial sequence; mitochondrial
1557	gi|301342473|gb|GU447890.1| Gallus gallus isolate LY24 Dloop, partial sequence; mitochondrial
1558	gi|301342474|gb|GU447891.1| Gallus gallus isolate LY25 Dloop, partial sequence; mitochondrial
1559	gi|301342475|gb|GU447892.1| Gallus gallus isolate MAN1 Dloop, partial sequence; mitochondrial
1560	gi|301342476|gb|GU447893.1| Gallus gallus isolate MAN2 Dloop, partial sequence; mitochondrial
1561	gi|301342477|gb|GU447894.1| Gallus gallus isolate MAN13 Dloop, partial sequence; mitochondrial
1562	gi|301342478|gb|GU447895.1| Gallus gallus isolate MD1 Dloop, partial sequence; mitochondrial
1563	gi|301342479|gb|GU447896.1| Gallus gallus isolate MD2 Dloop, partial sequence; mitochondrial
1564	gi|301342480|gb|GU447897.1| Gallus gallus isolate MD3 Dloop, partial sequence; mitochondrial
1565	gi|301342481|gb|GU447898.1| Gallus gallus isolate MD4 Dloop, partial sequence; mitochondrial
1566	gi|301342482|gb|GU447899.1| Gallus gallus isolate MD5 Dloop, partial sequence; mitochondrial
1567	gi|301342483|gb|GU447900.1| Gallus gallus isolate MD6 Dloop, partial sequence; mitochondrial
1568	gi|301342484|gb|GU447901.1| Gallus gallus isolate MD7 Dloop, partial sequence; mitochondrial
1569	gi|301342485|gb|GU447902.1| Gallus gallus isolate MD8 Dloop, partial sequence; mitochondrial
1570	gi|301342486|gb|GU447903.1| Gallus gallus isolate MD9 Dloop, partial sequence; mitochondrial
1571	gi|301342487|gb|GU447904.1| Gallus gallus isolate MD10 Dloop, partial sequence; mitochondrial
1572	gi|301342488|gb|GU447905.1| Gallus gallus isolate MD11 Dloop, partial sequence; mitochondrial
1573	gi|301342489|gb|GU447906.1| Gallus gallus isolate MD12 Dloop, partial sequence; mitochondrial
1574	gi|301342490|gb|GU447907.1| Gallus gallus isolate MD13 Dloop, partial sequence; mitochondrial
1575	gi|301342491|gb|GU447908.1| Gallus gallus isolate MD14 Dloop, partial sequence; mitochondrial
1576	gi|301342492|gb|GU447909.1| Gallus gallus isolate MD15 Dloop, partial sequence; mitochondrial
1577	gi|301342493|gb|GU447910.1| Gallus gallus isolate MD16 Dloop, partial sequence; mitochondrial
1578	gi|301342494|gb|GU447911.1| Gallus gallus isolate ML1 Dloop, partial sequence; mitochondrial
1579	gi|301342495|gb|GU447912.1| Gallus gallus isolate ML23 Dloop, partial sequence; mitochondrial
1580	gi|301342496|gb|GU447913.1| Gallus gallus isolate ML24 Dloop, partial sequence; mitochondrial
1581	gi|301342497|gb|GU447914.1| Gallus gallus isolate ML28 Dloop, partial sequence; mitochondrial
1582	gi|301342498|gb|GU447915.1| Gallus gallus isolate ML29 Dloop, partial sequence; mitochondrial
1583	gi|301342499|gb|GU447916.1| Gallus gallus isolate Nvn1 Dloop, partial sequence; mitochondrial
1584	gi|301342500|gb|GU447917.1| Gallus gallus isolate Nvn2 Dloop, partial sequence; mitochondrial
1585	gi|301342501|gb|GU447918.1| Gallus gallus isolate Nvn4 Dloop, partial sequence; mitochondrial
1586	gi|301342502|gb|GU447919.1| Gallus gallus isolate Nvn7 Dloop, partial sequence; mitochondrial
1587	gi|301342503|gb|GU447920.1| Gallus gallus isolate Nvn8 Dloop, partial sequence; mitochondrial
1588	gi|301342504|gb|GU447921.1| Gallus gallus isolate Nvn10 Dloop, partial sequence; mitochondrial
1589	gi|301342505|gb|GU447922.1| Gallus gallus isolate Nvn13 Dloop, partial sequence; mitochondrial
1590	gi|301342506|gb|GU447923.1| Gallus gallus isolate Nvn14 Dloop, partial sequence; mitochondrial
1591	gi|301342507|gb|GU447924.1| Gallus gallus isolate Nvn15 Dloop, partial sequence; mitochondrial
1592	gi|301342508|gb|GU447925.1| Gallus gallus isolate Nvn16 Dloop, partial sequence; mitochondrial
1593	gi|301342509|gb|GU447926.1| Gallus gallus isolate Nvn18 Dloop, partial sequence; mitochondrial
1594	gi|301342510|gb|GU447927.1| Gallus gallus isolate Nvn19 Dloop, partial sequence; mitochondrial
1595	gi|301342511|gb|GU447928.1| Gallus gallus isolate Nvn20 Dloop, partial sequence; mitochondrial
1596	gi|301342512|gb|GU447929.1| Gallus gallus isolate Nvn21 Dloop, partial sequence; mitochondrial
1597	gi|301342513|gb|GU447930.1| Gallus gallus isolate Nvn22 Dloop, partial sequence; mitochondrial
1598	gi|301342514|gb|GU447931.1| Gallus gallus isolate Nvn23 Dloop, partial sequence; mitochondrial
1599	gi|301342515|gb|GU447932.1| Gallus gallus isolate Nvn24 Dloop, partial sequence; mitochondrial
1600	gi|301342516|gb|GU447933.1| Gallus gallus isolate Nvn25 Dloop, partial sequence; mitochondrial
1601	gi|301342517|gb|GU447934.1| Gallus gallus isolate Nvn26 Dloop, partial sequence; mitochondrial
1602	gi|301342518|gb|GU447935.1| Gallus gallus isolate Nvn27 Dloop, partial sequence; mitochondrial
1603	gi|301342519|gb|GU447936.1| Gallus gallus isolate Nvn28 Dloop, partial sequence; mitochondrial
1604	gi|301342520|gb|GU447937.1| Gallus gallus isolate Nvn30 Dloop, partial sequence; mitochondrial
1605	gi|301342521|gb|GU447938.1| Gallus gallus isolate PB1 Dloop, partial sequence; mitochondrial
1606	gi|301342522|gb|GU447939.1| Gallus gallus isolate PB2 Dloop, partial sequence; mitochondrial
1607	gi|301342523|gb|GU447940.1| Gallus gallus isolate PB3 Dloop, partial sequence; mitochondrial
1608	gi|301342524|gb|GU447941.1| Gallus gallus isolate PB4 Dloop, partial sequence; mitochondrial
1609	gi|301342525|gb|GU447942.1| Gallus gallus isolate PB5 Dloop, partial sequence; mitochondrial
1610	gi|301342526|gb|GU447943.1| Gallus gallus isolate PB6 Dloop, partial sequence; mitochondrial
1611	gi|301342527|gb|GU447944.1| Gallus gallus isolate PB7 Dloop, partial sequence; mitochondrial
1612	gi|301342528|gb|GU447945.1| Gallus gallus isolate PB8 Dloop, partial sequence; mitochondrial
1613	gi|301342529|gb|GU447946.1| Gallus gallus isolate PB9 Dloop, partial sequence; mitochondrial
1614	gi|301342530|gb|GU447947.1| Gallus gallus isolate qh1 Dloop, partial sequence; mitochondrial
1615	gi|301342531|gb|GU447948.1| Gallus gallus isolate qh2 Dloop, partial sequence; mitochondrial
1616	gi|301342532|gb|GU447949.1| Gallus gallus isolate qh3 Dloop, partial sequence; mitochondrial
1617	gi|301342533|gb|GU447950.1| Gallus gallus isolate qh7 Dloop, partial sequence; mitochondrial
1618	gi|301342534|gb|GU447951.1| Gallus gallus isolate qh17 Dloop, partial sequence; mitochondrial
1619	gi|301342535|gb|GU447952.1| Gallus gallus isolate qh30 Dloop, partial sequence; mitochondrial
1620	gi|301342536|gb|GU447953.1| Gallus gallus isolate WGJ01 Dloop, partial sequence; mitochondrial
1621	gi|301342537|gb|GU447954.1| Gallus gallus isolate qh49 Dloop, partial sequence; mitochondrial
1622	gi|301342538|gb|GU447955.1| Gallus gallus isolate WGJ06 Dloop, partial sequence; mitochondrial
1623	gi|301342539|gb|GU447956.1| Gallus gallus isolate WGJ18 Dloop, partial sequence; mitochondrial
1624	gi|301342540|gb|GU447957.1| Gallus gallus isolate WGJ21 Dloop, partial sequence; mitochondrial
1625	gi|301342541|gb|GU447958.1| Gallus gallus isolate WGJ26 Dloop, partial sequence; mitochondrial
1626	gi|301342542|gb|GU447959.1| Gallus gallus isolate WGJ27 Dloop, partial sequence; mitochondrial
1627	gi|301342543|gb|GU447960.1| Gallus gallus isolate WGJ28 Dloop, partial sequence; mitochondrial
1628	gi|301342544|gb|GU447961.1| Gallus gallus isolate QL2 Dloop, partial sequence; mitochondrial
1629	gi|301342545|gb|GU447962.1| Gallus gallus isolate QL5 Dloop, partial sequence; mitochondrial
1630	gi|301342546|gb|GU447963.1| Gallus gallus isolate QL7 Dloop, partial sequence; mitochondrial
1631	gi|301342547|gb|GU447964.1| Gallus gallus isolate QL8 Dloop, partial sequence; mitochondrial
1632	gi|301342548|gb|GU447965.1| Gallus gallus isolate QL9 Dloop, partial sequence; mitochondrial
1633	gi|301342549|gb|GU447966.1| Gallus gallus isolate WGJ36 Dloop, partial sequence; mitochondrial
1634	gi|301342550|gb|GU447967.1| Gallus gallus isolate WGJ41 Dloop, partial sequence; mitochondrial
1635	gi|301342551|gb|GU447968.1| Gallus gallus isolate WGJ48 Dloop, partial sequence; mitochondrial
1636	gi|301342552|gb|GU447969.1| Gallus gallus isolate WGJ52 Dloop, partial sequence; mitochondrial
1637	gi|301342553|gb|GU447970.1| Gallus gallus isolate WGJ61 Dloop, partial sequence; mitochondrial
1638	gi|301342554|gb|GU447971.1| Gallus gallus isolate QP8 Dloop, partial sequence; mitochondrial
1639	gi|301342555|gb|GU447972.1| Gallus gallus isolate QP9 Dloop, partial sequence; mitochondrial
1640	gi|301342556|gb|GU447973.1| Gallus gallus isolate SD3 Dloop, partial sequence; mitochondrial
1641	gi|301342557|gb|GU447974.1| Gallus gallus isolate SD4 Dloop, partial sequence; mitochondrial
1642	gi|301342558|gb|GU447975.1| Gallus gallus isolate SD5 Dloop, partial sequence; mitochondrial
1643	gi|301342559|gb|GU447976.1| Gallus gallus isolate SD8 Dloop, partial sequence; mitochondrial
1644	gi|301342560|gb|GU447977.1| Gallus gallus isolate SD9 Dloop, partial sequence; mitochondrial
1645	gi|301342561|gb|GU447978.1| Gallus gallus isolate SD10 Dloop, partial sequence; mitochondrial
1646	gi|301342562|gb|GU447979.1| Gallus gallus isolate SD13 Dloop, partial sequence; mitochondrial
1647	gi|301342563|gb|GU447980.1| Gallus gallus isolate SD14 Dloop, partial sequence; mitochondrial
1648	gi|301342564|gb|GU447981.1| Gallus gallus isolate SD15 Dloop, partial sequence; mitochondrial
1649	gi|301342565|gb|GU447982.1| Gallus gallus isolate SD16 Dloop, partial sequence; mitochondrial
1650	gi|301342566|gb|GU447983.1| Gallus gallus isolate SD17 Dloop, partial sequence; mitochondrial
1651	gi|301342567|gb|GU447984.1| Gallus gallus isolate SD18 Dloop, partial sequence; mitochondrial
1652	gi|301342568|gb|GU447985.1| Gallus gallus isolate SD19 Dloop, partial sequence; mitochondrial
1653	gi|301342569|gb|GU447986.1| Gallus gallus isolate SD20 Dloop, partial sequence; mitochondrial
1654	gi|301342570|gb|GU447987.1| Gallus gallus isolate SD21 Dloop, partial sequence; mitochondrial
1655	gi|301342571|gb|GU447988.1| Gallus gallus isolate SG1 Dloop, partial sequence; mitochondrial
1656	gi|301342572|gb|GU447989.1| Gallus gallus isolate SG2 Dloop, partial sequence; mitochondrial
1657	gi|301342573|gb|GU447990.1| Gallus gallus isolate SG5 Dloop, partial sequence; mitochondrial
1658	gi|301342574|gb|GU447991.1| Gallus gallus isolate SG6 Dloop, partial sequence; mitochondrial
1659	gi|301342575|gb|GU447992.1| Gallus gallus isolate SG11 Dloop, partial sequence; mitochondrial
1660	gi|301342576|gb|GU447993.1| Gallus gallus isolate SG12 Dloop, partial sequence; mitochondrial
1661	gi|301342577|gb|GU447994.1| Gallus gallus isolate SG13 Dloop, partial sequence; mitochondrial
1662	gi|301342578|gb|GU447995.1| Gallus gallus isolate SG15 Dloop, partial sequence; mitochondrial
1663	gi|301342579|gb|GU447996.1| Gallus gallus isolate SH1 Dloop, partial sequence; mitochondrial
1664	gi|301342580|gb|GU447997.1| Gallus gallus isolate SH4 Dloop, partial sequence; mitochondrial
1665	gi|301342581|gb|GU447998.1| Gallus gallus isolate SH7 Dloop, partial sequence; mitochondrial
1666	gi|301342582|gb|GU447999.1| Gallus gallus isolate SH16 Dloop, partial sequence; mitochondrial
1667	gi|301342583|gb|GU448000.1| Gallus gallus isolate SH19 Dloop, partial sequence; mitochondrial
1668	gi|301342584|gb|GU448001.1| Gallus gallus isolate SH22 Dloop, partial sequence; mitochondrial
1669	gi|301342585|gb|GU448002.1| Gallus gallus isolate SH30 Dloop, partial sequence; mitochondrial
1670	gi|301342586|gb|GU448003.1| Gallus gallus isolate SH39 Dloop, partial sequence; mitochondrial
1671	gi|301342587|gb|GU448004.1| Gallus gallus isolate SH45 Dloop, partial sequence; mitochondrial
1672	gi|301342588|gb|GU448005.1| Gallus gallus isolate SH47 Dloop, partial sequence; mitochondrial
1673	gi|301342589|gb|GU448006.1| Gallus gallus isolate SH49 Dloop, partial sequence; mitochondrial
1674	gi|301342590|gb|GU448007.1| Gallus gallus isolate SH51 Dloop, partial sequence; mitochondrial
1675	gi|301342591|gb|GU448008.1| Gallus gallus isolate SH55 Dloop, partial sequence; mitochondrial
1676	gi|301342592|gb|GU448009.1| Gallus gallus isolate SH57 Dloop, partial sequence; mitochondrial
1677	gi|301342593|gb|GU448010.1| Gallus gallus isolate SH61 Dloop, partial sequence; mitochondrial
1678	gi|301342594|gb|GU448011.1| Gallus gallus isolate SM1 Dloop, partial sequence; mitochondrial
1679	gi|301342595|gb|GU448012.1| Gallus gallus isolate SM2 Dloop, partial sequence; mitochondrial
1680	gi|301342596|gb|GU448013.1| Gallus gallus isolate SM3 Dloop, partial sequence; mitochondrial
1681	gi|301342597|gb|GU448014.1| Gallus gallus isolate SM4 Dloop, partial sequence; mitochondrial
1682	gi|301342598|gb|GU448015.1| Gallus gallus isolate SM6 Dloop, partial sequence; mitochondrial
1683	gi|301342599|gb|GU448016.1| Gallus gallus isolate SM7 Dloop, partial sequence; mitochondrial
1684	gi|301342600|gb|GU448017.1| Gallus gallus isolate SM8 Dloop, partial sequence; mitochondrial
1685	gi|301342601|gb|GU448018.1| Gallus gallus isolate SM9 Dloop, partial sequence; mitochondrial
1686	gi|301342602|gb|GU448019.1| Gallus gallus isolate SM10 Dloop, partial sequence; mitochondrial
1687	gi|301342603|gb|GU448020.1| Gallus gallus isolate SM11 Dloop, partial sequence; mitochondrial
1688	gi|301342604|gb|GU448021.1| Gallus gallus isolate SM12 Dloop, partial sequence; mitochondrial
1689	gi|301342605|gb|GU448022.1| Gallus gallus isolate SM13 Dloop, partial sequence; mitochondrial
1690	gi|301342606|gb|GU448023.1| Gallus gallus isolate SM14 Dloop, partial sequence; mitochondrial
1691	gi|301342607|gb|GU448024.1| Gallus gallus isolate SM15 Dloop, partial sequence; mitochondrial
1692	gi|301342608|gb|GU448025.1| Gallus gallus isolate SQ1 Dloop, partial sequence; mitochondrial
1693	gi|301342609|gb|GU448026.1| Gallus gallus isolate SX2 Dloop, partial sequence; mitochondrial
1694	gi|301342610|gb|GU448027.1| Gallus gallus isolate xyun10 Dloop, partial sequence; mitochondrial
1695	gi|301342611|gb|GU448028.1| Gallus gallus isolate TH1 Dloop, partial sequence; mitochondrial
1696	gi|301342612|gb|GU448029.1| Gallus gallus isolate TH2 Dloop, partial sequence; mitochondrial
1697	gi|301342613|gb|GU448030.1| Gallus gallus isolate TH3 Dloop, partial sequence; mitochondrial
1698	gi|301342614|gb|GU448031.1| Gallus gallus isolate TH4 Dloop, partial sequence; mitochondrial
1699	gi|301342615|gb|GU448032.1| Gallus gallus isolate TH5 Dloop, partial sequence; mitochondrial
1700	gi|301342616|gb|GU448033.1| Gallus gallus isolate TH7 Dloop, partial sequence; mitochondrial
1701	gi|301342617|gb|GU448034.1| Gallus gallus isolate TH8 Dloop, partial sequence; mitochondrial
1702	gi|301342618|gb|GU448035.1| Gallus gallus isolate TH9 Dloop, partial sequence; mitochondrial
1703	gi|301342619|gb|GU448036.1| Gallus gallus isolate THW1 Dloop, partial sequence; mitochondrial
1704	gi|301342620|gb|GU448037.1| Gallus gallus isolate THW2 Dloop, partial sequence; mitochondrial
1705	gi|301342621|gb|GU448038.1| Gallus gallus isolate THW4 Dloop, partial sequence; mitochondrial
1706	gi|301342622|gb|GU448039.1| Gallus gallus isolate THW6 Dloop, partial sequence; mitochondrial
1707	gi|301342623|gb|GU448040.1| Gallus gallus isolate THW7 Dloop, partial sequence; mitochondrial
1708	gi|301342624|gb|GU448041.1| Gallus gallus isolate THW9 Dloop, partial sequence; mitochondrial
1709	gi|301342625|gb|GU448042.1| Gallus gallus isolate THW13 Dloop, partial sequence; mitochondrial
1710	gi|301342626|gb|GU448043.1| Gallus gallus isolate THW17 Dloop, partial sequence; mitochondrial
1711	gi|301342627|gb|GU448044.1| Gallus gallus isolate THW21 Dloop, partial sequence; mitochondrial
1712	gi|301342628|gb|GU448045.1| Gallus gallus isolate THW25 Dloop, partial sequence; mitochondrial
1713	gi|301342629|gb|GU448046.1| Gallus gallus isolate THW29 Dloop, partial sequence; mitochondrial
1714	gi|301342630|gb|GU448047.1| Gallus gallus isolate THW33 Dloop, partial sequence; mitochondrial
1715	gi|301342631|gb|GU448048.1| Gallus gallus isolate THW39 Dloop, partial sequence; mitochondrial
1716	gi|301342632|gb|GU448049.1| Gallus gallus isolate THW44 Dloop, partial sequence; mitochondrial
1717	gi|301342633|gb|GU448050.1| Gallus gallus isolate THW45 Dloop, partial sequence; mitochondrial
1718	gi|301342634|gb|GU448051.1| Gallus gallus isolate TP1 Dloop, partial sequence; mitochondrial
1719	gi|301342635|gb|GU448052.1| Gallus gallus isolate TP2 Dloop, partial sequence; mitochondrial
1720	gi|301342636|gb|GU448053.1| Gallus gallus isolate TP3 Dloop, partial sequence; mitochondrial
1721	gi|301342637|gb|GU448054.1| Gallus gallus isolate TP4 Dloop, partial sequence; mitochondrial
1722	gi|301342638|gb|GU448055.1| Gallus gallus isolate TP5 Dloop, partial sequence; mitochondrial
1723	gi|301342639|gb|GU448056.1| Gallus gallus isolate TP7 Dloop, partial sequence; mitochondrial
1724	gi|301342640|gb|GU448057.1| Gallus gallus isolate TP8 Dloop, partial sequence; mitochondrial
1725	gi|301342641|gb|GU448058.1| Gallus gallus isolate TP9 Dloop, partial sequence; mitochondrial
1726	gi|301342642|gb|GU448059.1| Gallus gallus isolate TP13 Dloop, partial sequence; mitochondrial
1727	gi|301342643|gb|GU448060.1| Gallus gallus isolate TP14 Dloop, partial sequence; mitochondrial
1728	gi|301342644|gb|GU448061.1| Gallus gallus isolate TP15 Dloop, partial sequence; mitochondrial
1729	gi|301342645|gb|GU448062.1| Gallus gallus isolate TP16 Dloop, partial sequence; mitochondrial
1730	gi|301342646|gb|GU448063.1| Gallus gallus isolate TP17 Dloop, partial sequence; mitochondrial
1731	gi|301342647|gb|GU448064.1| Gallus gallus isolate VN1 Dloop, partial sequence; mitochondrial
1732	gi|301342648|gb|GU448065.1| Gallus gallus isolate VN2 Dloop, partial sequence; mitochondrial
1733	gi|301342649|gb|GU448066.1| Gallus gallus isolate VN3 Dloop, partial sequence; mitochondrial
1734	gi|301342650|gb|GU448067.1| Gallus gallus isolate VN4 Dloop, partial sequence; mitochondrial
1735	gi|301342651|gb|GU448068.1| Gallus gallus isolate VN5 Dloop, partial sequence; mitochondrial
1736	gi|301342652|gb|GU448069.1| Gallus gallus isolate WD4 Dloop, partial sequence; mitochondrial
1737	gi|301342653|gb|GU448070.1| Gallus gallus isolate WD5 Dloop, partial sequence; mitochondrial
1738	gi|301342654|gb|GU448071.1| Gallus gallus isolate WD7 Dloop, partial sequence; mitochondrial
1739	gi|301342655|gb|GU448072.1| Gallus gallus isolate WD9 Dloop, partial sequence; mitochondrial
1740	gi|301342656|gb|GU448073.1| Gallus gallus isolate WD11 Dloop, partial sequence; mitochondrial
1741	gi|301342657|gb|GU448074.1| Gallus gallus isolate WD12 Dloop, partial sequence; mitochondrial
1742	gi|301342658|gb|GU448075.1| Gallus gallus isolate WD17 Dloop, partial sequence; mitochondrial
1743	gi|301342659|gb|GU448076.1| Gallus gallus isolate WD20 Dloop, partial sequence; mitochondrial
1744	gi|301342660|gb|GU448077.1| Gallus gallus isolate WD23 Dloop, partial sequence; mitochondrial
1745	gi|301342661|gb|GU448078.1| Gallus gallus isolate WD24 Dloop, partial sequence; mitochondrial
1746	gi|301342662|gb|GU448079.1| Gallus gallus isolate WD25 Dloop, partial sequence; mitochondrial
1747	gi|301342663|gb|GU448080.1| Gallus gallus isolate WD26 Dloop, partial sequence; mitochondrial
1748	gi|301342664|gb|GU448081.1| Gallus gallus isolate WD29 Dloop, partial sequence; mitochondrial
1749	gi|301342665|gb|GU448082.1| Gallus gallus isolate WD31 Dloop, partial sequence; mitochondrial
1750	gi|301342666|gb|GU448083.1| Gallus gallus isolate WD32 Dloop, partial sequence; mitochondrial
1751	gi|301342667|gb|GU448084.1| Gallus gallus isolate WD36 Dloop, partial sequence; mitochondrial
1752	gi|301342668|gb|GU448085.1| Gallus gallus isolate WD37 Dloop, partial sequence; mitochondrial
1753	gi|301342669|gb|GU448086.1| Gallus gallus isolate WD38 Dloop, partial sequence; mitochondrial
1754	gi|301342670|gb|GU448087.1| Gallus gallus isolate WD40 Dloop, partial sequence; mitochondrial
1755	gi|301342671|gb|GU448088.1| Gallus gallus isolate WD41 Dloop, partial sequence; mitochondrial
1756	gi|301342672|gb|GU448089.1| Gallus gallus isolate WD48 Dloop, partial sequence; mitochondrial
1757	gi|301342673|gb|GU448090.1| Gallus gallus isolate WD51 Dloop, partial sequence; mitochondrial
1758	gi|301342674|gb|GU448091.1| Gallus gallus isolate WD52 Dloop, partial sequence; mitochondrial
1759	gi|301342675|gb|GU448092.1| Gallus gallus isolate WD56 Dloop, partial sequence; mitochondrial
1760	gi|301342676|gb|GU448093.1| Gallus gallus isolate WD60 Dloop, partial sequence; mitochondrial
1761	gi|301342677|gb|GU448094.1| Gallus gallus isolate WD65 Dloop, partial sequence; mitochondrial
1762	gi|301342678|gb|GU448095.1| Gallus gallus isolate WK2 Dloop, partial sequence; mitochondrial
1763	gi|301342679|gb|GU448096.1| Gallus gallus isolate WK3 Dloop, partial sequence; mitochondrial
1764	gi|301342680|gb|GU448097.1| Gallus gallus isolate WK4 Dloop, partial sequence; mitochondrial
1765	gi|301342681|gb|GU448098.1| Gallus gallus isolate WK5 Dloop, partial sequence; mitochondrial
1766	gi|301342682|gb|GU448099.1| Gallus gallus isolate WK10 Dloop, partial sequence; mitochondrial
1767	gi|301342683|gb|GU448100.1| Gallus gallus isolate WL2 Dloop, partial sequence; mitochondrial
1768	gi|301342684|gb|GU448101.1| Gallus gallus isolate WL3 Dloop, partial sequence; mitochondrial
1769	gi|301342685|gb|GU448102.1| Gallus gallus isolate WL4 Dloop, partial sequence; mitochondrial
1770	gi|301342686|gb|GU448103.1| Gallus gallus isolate WL5 Dloop, partial sequence; mitochondrial
1771	gi|301342687|gb|GU448104.1| Gallus gallus isolate WL6 Dloop, partial sequence; mitochondrial
1772	gi|301342688|gb|GU448105.1| Gallus gallus isolate WL7 Dloop, partial sequence; mitochondrial
1773	gi|301342689|gb|GU448106.1| Gallus gallus isolate WL10 Dloop, partial sequence; mitochondrial
1774	gi|301342690|gb|GU448107.1| Gallus gallus isolate WL12 Dloop, partial sequence; mitochondrial
1775	gi|301342691|gb|GU448108.1| Gallus gallus isolate WL14 Dloop, partial sequence; mitochondrial
1776	gi|301342692|gb|GU448109.1| Gallus gallus isolate WL16 Dloop, partial sequence; mitochondrial
1777	gi|301342693|gb|GU448110.1| Gallus gallus isolate XA4 Dloop, partial sequence; mitochondrial
1778	gi|301342694|gb|GU448111.1| Gallus gallus isolate XA5 Dloop, partial sequence; mitochondrial
1779	gi|301342695|gb|GU448112.1| Gallus gallus isolate XA6 Dloop, partial sequence; mitochondrial
1780	gi|301342696|gb|GU448113.1| Gallus gallus isolate XA7 Dloop, partial sequence; mitochondrial
1781	gi|301342697|gb|GU448114.1| Gallus gallus isolate XB1 Dloop, partial sequence; mitochondrial
1782	gi|301342698|gb|GU448115.1| Gallus gallus isolate XB2 Dloop, partial sequence; mitochondrial
1783	gi|301342699|gb|GU448116.1| Gallus gallus isolate XC1 Dloop, partial sequence; mitochondrial
1784	gi|301342700|gb|GU448117.1| Gallus gallus isolate XC2 Dloop, partial sequence; mitochondrial
1785	gi|301342701|gb|GU448118.1| Gallus gallus isolate XC3 Dloop, partial sequence; mitochondrial
1786	gi|301342702|gb|GU448119.1| Gallus gallus isolate XC4 Dloop, partial sequence; mitochondrial
1787	gi|301342703|gb|GU448120.1| Gallus gallus isolate XC5 Dloop, partial sequence; mitochondrial
1788	gi|301342704|gb|GU448121.1| Gallus gallus isolate XC6 Dloop, partial sequence; mitochondrial
1789	gi|301342705|gb|GU448122.1| Gallus gallus isolate XC7 Dloop, partial sequence; mitochondrial
1790	gi|301342706|gb|GU448123.1| Gallus gallus isolate XC8 Dloop, partial sequence; mitochondrial
1791	gi|301342707|gb|GU448124.1| Gallus gallus isolate XC9 Dloop, partial sequence; mitochondrial
1792	gi|301342708|gb|GU448125.1| Gallus gallus isolate XC10 Dloop, partial sequence; mitochondrial
1793	gi|301342709|gb|GU448126.1| Gallus gallus isolate XC11 Dloop, partial sequence; mitochondrial
1794	gi|301342710|gb|GU448127.1| Gallus gallus isolate XC12 Dloop, partial sequence; mitochondrial
1795	gi|301342711|gb|GU448128.1| Gallus gallus isolate XC13 Dloop, partial sequence; mitochondrial
1796	gi|301342712|gb|GU448129.1| Gallus gallus isolate XC14 Dloop, partial sequence; mitochondrial
1797	gi|301342713|gb|GU448130.1| Gallus gallus isolate XC15 Dloop, partial sequence; mitochondrial
1798	gi|301342714|gb|GU448131.1| Gallus gallus isolate XC16 Dloop, partial sequence; mitochondrial
1799	gi|301342715|gb|GU448132.1| Gallus gallus isolate XC17 Dloop, partial sequence; mitochondrial
1800	gi|301342716|gb|GU448133.1| Gallus gallus isolate XC18 Dloop, partial sequence; mitochondrial
1801	gi|301342717|gb|GU448134.1| Gallus gallus isolate XC19 Dloop, partial sequence; mitochondrial
1802	gi|301342718|gb|GU448135.1| Gallus gallus isolate XC20 Dloop, partial sequence; mitochondrial
1803	gi|301342719|gb|GU448136.1| Gallus gallus isolate XC21 Dloop, partial sequence; mitochondrial
1804	gi|301342720|gb|GU448137.1| Gallus gallus isolate XC22 Dloop, partial sequence; mitochondrial
1805	gi|301342721|gb|GU448138.1| Gallus gallus isolate XCJ1 Dloop, partial sequence; mitochondrial
1806	gi|301342722|gb|GU448139.1| Gallus gallus isolate XCJ2 Dloop, partial sequence; mitochondrial
1807	gi|301342723|gb|GU448140.1| Gallus gallus isolate XCJ3 Dloop, partial sequence; mitochondrial
1808	gi|301342724|gb|GU448141.1| Gallus gallus isolate XCJ4 Dloop, partial sequence; mitochondrial
1809	gi|301342725|gb|GU448142.1| Gallus gallus isolate XCJ5 Dloop, partial sequence; mitochondrial
1810	gi|301342726|gb|GU448143.1| Gallus gallus isolate XCJ6 Dloop, partial sequence; mitochondrial
1811	gi|301342727|gb|GU448144.1| Gallus gallus isolate XCJ7 Dloop, partial sequence; mitochondrial
1812	gi|301342728|gb|GU448145.1| Gallus gallus isolate XCJ8 Dloop, partial sequence; mitochondrial
1813	gi|301342729|gb|GU448146.1| Gallus gallus isolate XCJ9 Dloop, partial sequence; mitochondrial
1814	gi|301342730|gb|GU448147.1| Gallus gallus isolate XCJ10 Dloop, partial sequence; mitochondrial
1815	gi|301342731|gb|GU448148.1| Gallus gallus isolate XCJ11 Dloop, partial sequence; mitochondrial
1816	gi|301342732|gb|GU448149.1| Gallus gallus isolate XCJ12 Dloop, partial sequence; mitochondrial
1817	gi|301342733|gb|GU448150.1| Gallus gallus isolate XCJ13 Dloop, partial sequence; mitochondrial
1818	gi|301342734|gb|GU448151.1| Gallus gallus isolate XCJ16 Dloop, partial sequence; mitochondrial
1819	gi|301342735|gb|GU448152.1| Gallus gallus isolate XCJ17 Dloop, partial sequence; mitochondrial
1820	gi|301342736|gb|GU448153.1| Gallus gallus isolate XCJ18 Dloop, partial sequence; mitochondrial
1821	gi|301342737|gb|GU448154.1| Gallus gallus isolate XCJ20 Dloop, partial sequence; mitochondrial
1822	gi|301342738|gb|GU448155.1| Gallus gallus isolate XCJ21 Dloop, partial sequence; mitochondrial
1823	gi|301342739|gb|GU448156.1| Gallus gallus isolate XCJ22 Dloop, partial sequence; mitochondrial
1824	gi|301342740|gb|GU448157.1| Gallus gallus isolate XCJ23 Dloop, partial sequence; mitochondrial
1825	gi|301342741|gb|GU448158.1| Gallus gallus isolate XCJ24 Dloop, partial sequence; mitochondrial
1826	gi|301342742|gb|GU448159.1| Gallus gallus isolate XCJ25 Dloop, partial sequence; mitochondrial
1827	gi|301342743|gb|GU448160.1| Gallus gallus isolate XCJ26 Dloop, partial sequence; mitochondrial
1828	gi|301342744|gb|GU448161.1| Gallus gallus isolate XCJ27 Dloop, partial sequence; mitochondrial
1829	gi|301342745|gb|GU448162.1| Gallus gallus isolate XCJ28 Dloop, partial sequence; mitochondrial
1830	gi|301342746|gb|GU448163.1| Gallus gallus isolate XCJ29 Dloop, partial sequence; mitochondrial
1831	gi|301342747|gb|GU448164.1| Gallus gallus isolate XCJ30 Dloop, partial sequence; mitochondrial
1832	gi|301342748|gb|GU448165.1| Gallus gallus isolate XCJ31 Dloop, partial sequence; mitochondrial
1833	gi|301342749|gb|GU448166.1| Gallus gallus isolate XCJ32 Dloop, partial sequence; mitochondrial
1834	gi|301342750|gb|GU448167.1| Gallus gallus isolate XCJ33 Dloop, partial sequence; mitochondrial
1835	gi|301342751|gb|GU448168.1| Gallus gallus isolate XCJ35 Dloop, partial sequence; mitochondrial
1836	gi|301342752|gb|GU448169.1| Gallus gallus isolate XCJ36 Dloop, partial sequence; mitochondrial
1837	gi|301342753|gb|GU448170.1| Gallus gallus isolate XCJ37 Dloop, partial sequence; mitochondrial
1838	gi|301342754|gb|GU448171.1| Gallus gallus isolate XCJ38 Dloop, partial sequence; mitochondrial
1839	gi|301342755|gb|GU448172.1| Gallus gallus isolate XCJ39 Dloop, partial sequence; mitochondrial
1840	gi|301342756|gb|GU448173.1| Gallus gallus isolate XCJ40 Dloop, partial sequence; mitochondrial
1841	gi|301342757|gb|GU448174.1| Gallus gallus isolate XCJ41 Dloop, partial sequence; mitochondrial
1842	gi|301342758|gb|GU448175.1| Gallus gallus isolate XCJ42 Dloop, partial sequence; mitochondrial
1843	gi|301342759|gb|GU448176.1| Gallus gallus isolate XCJ43 Dloop, partial sequence; mitochondrial
1844	gi|301342760|gb|GU448177.1| Gallus gallus isolate XCJ44 Dloop, partial sequence; mitochondrial
1845	gi|301342761|gb|GU448178.1| Gallus gallus isolate XF1 Dloop, partial sequence; mitochondrial
1846	gi|301342762|gb|GU448179.1| Gallus gallus isolate XF3 Dloop, partial sequence; mitochondrial
1847	gi|301342763|gb|GU448180.1| Gallus gallus isolate XF16 Dloop, partial sequence; mitochondrial
1848	gi|301342764|gb|GU448181.1| Gallus gallus isolate XF18 Dloop, partial sequence; mitochondrial
1849	gi|301342765|gb|GU448182.1| Gallus gallus isolate XF21 Dloop, partial sequence; mitochondrial
1850	gi|301342766|gb|GU448183.1| Gallus gallus isolate XF23 Dloop, partial sequence; mitochondrial
1851	gi|301342767|gb|GU448184.1| Gallus gallus isolate XF25 Dloop, partial sequence; mitochondrial
1852	gi|301342768|gb|GU448185.1| Gallus gallus isolate XF32 Dloop, partial sequence; mitochondrial
1853	gi|301342769|gb|GU448186.1| Gallus gallus isolate XF34 Dloop, partial sequence; mitochondrial
1854	gi|301342770|gb|GU448187.1| Gallus gallus isolate XF49 Dloop, partial sequence; mitochondrial
1855	gi|301342771|gb|GU448188.1| Gallus gallus isolate XF51 Dloop, partial sequence; mitochondrial
1856	gi|301342772|gb|GU448189.1| Gallus gallus isolate XF52 Dloop, partial sequence; mitochondrial
1857	gi|301342773|gb|GU448190.1| Gallus gallus isolate XF56 Dloop, partial sequence; mitochondrial
1858	gi|301342774|gb|GU448191.1| Gallus gallus isolate XF58 Dloop, partial sequence; mitochondrial
1859	gi|301342775|gb|GU448192.1| Gallus gallus isolate xilin Dloop, partial sequence; mitochondrial
1860	gi|301342776|gb|GU448193.1| Gallus gallus isolate xinc1 Dloop, partial sequence; mitochondrial
1861	gi|301342777|gb|GU448194.1| Gallus gallus isolate xinc2 Dloop, partial sequence; mitochondrial
1862	gi|301342778|gb|GU448195.1| Gallus gallus isolate xinc4 Dloop, partial sequence; mitochondrial
1863	gi|301342779|gb|GU448196.1| Gallus gallus isolate xinc5 Dloop, partial sequence; mitochondrial
1864	gi|301342780|gb|GU448197.1| Gallus gallus isolate xinc6 Dloop, partial sequence; mitochondrial
1865	gi|301342781|gb|GU448198.1| Gallus gallus isolate xinc7 Dloop, partial sequence; mitochondrial
1866	gi|301342782|gb|GU448199.1| Gallus gallus isolate xinc8 Dloop, partial sequence; mitochondrial
1867	gi|301342783|gb|GU448200.1| Gallus gallus isolate xinc9 Dloop, partial sequence; mitochondrial
1868	gi|301342784|gb|GU448201.1| Gallus gallus isolate xinc10 Dloop, partial sequence; mitochondrial
1869	gi|301342785|gb|GU448202.1| Gallus gallus isolate XP1 Dloop, partial sequence; mitochondrial
1870	gi|301342786|gb|GU448203.1| Gallus gallus isolate XP2 Dloop, partial sequence; mitochondrial
1871	gi|301342787|gb|GU448204.1| Gallus gallus isolate XP3 Dloop, partial sequence; mitochondrial
1872	gi|301342788|gb|GU448205.1| Gallus gallus isolate XP4 Dloop, partial sequence; mitochondrial
1873	gi|301342789|gb|GU448206.1| Gallus gallus isolate XP5 Dloop, partial sequence; mitochondrial
1874	gi|301342790|gb|GU448207.1| Gallus gallus isolate XP6 Dloop, partial sequence; mitochondrial
1875	gi|301342791|gb|GU448208.1| Gallus gallus isolate XP7 Dloop, partial sequence; mitochondrial
1876	gi|301342792|gb|GU448209.1| Gallus gallus isolate XP8 Dloop, partial sequence; mitochondrial
1877	gi|301342793|gb|GU448210.1| Gallus gallus isolate XP9 Dloop, partial sequence; mitochondrial
1878	gi|301342794|gb|GU448211.1| Gallus gallus isolate XP10 Dloop, partial sequence; mitochondrial
1879	gi|301342795|gb|GU448212.1| Gallus gallus isolate XQ1 Dloop, partial sequence; mitochondrial
1880	gi|301342796|gb|GU448213.1| Gallus gallus isolate XQ2 Dloop, partial sequence; mitochondrial
1881	gi|301342797|gb|GU448214.1| Gallus gallus isolate XQ3 Dloop, partial sequence; mitochondrial
1882	gi|301342798|gb|GU448215.1| Gallus gallus isolate XQ4 Dloop, partial sequence; mitochondrial
1883	gi|301342799|gb|GU448216.1| Gallus gallus isolate XQ5 Dloop, partial sequence; mitochondrial
1884	gi|301342800|gb|GU448217.1| Gallus gallus isolate XQ6 Dloop, partial sequence; mitochondrial
1885	gi|301342801|gb|GU448218.1| Gallus gallus isolate XX1 Dloop, partial sequence; mitochondrial
1886	gi|301342802|gb|GU448219.1| Gallus gallus isolate XX2 Dloop, partial sequence; mitochondrial
1887	gi|301342803|gb|GU448220.1| Gallus gallus isolate xyun1 Dloop, partial sequence; mitochondrial
1888	gi|301342804|gb|GU448221.1| Gallus gallus isolate xyun2 Dloop, partial sequence; mitochondrial
1889	gi|301342805|gb|GU448222.1| Gallus gallus isolate xyun4 Dloop, partial sequence; mitochondrial
1890	gi|301342806|gb|GU448223.1| Gallus gallus isolate xyun5 Dloop, partial sequence; mitochondrial
1891	gi|301342807|gb|GU448224.1| Gallus gallus isolate xyun6 Dloop, partial sequence; mitochondrial
1892	gi|301342808|gb|GU448225.1| Gallus gallus isolate xyun7 Dloop, partial sequence; mitochondrial
1893	gi|301342809|gb|GU448226.1| Gallus gallus isolate xyun8 Dloop, partial sequence; mitochondrial
1894	gi|301342810|gb|GU448227.1| Gallus gallus isolate xyun9 Dloop, partial sequence; mitochondrial
1895	gi|301342811|gb|GU448228.1| Gallus gallus isolate SX5 Dloop, partial sequence; mitochondrial
1896	gi|301342812|gb|GU448229.1| Gallus gallus isolate JG1 Dloop, partial sequence; mitochondrial
1897	gi|301342813|gb|GU448230.1| Gallus gallus isolate LJ29 Dloop, partial sequence; mitochondrial
1898	gi|301342814|gb|GU448231.1| Gallus gallus isolate ML17 Dloop, partial sequence; mitochondrial
1899	gi|301342815|gb|GU448232.1| Gallus gallus isolate ML18 Dloop, partial sequence; mitochondrial
1900	gi|301342816|gb|GU448233.1| Gallus gallus isolate ML20 Dloop, partial sequence; mitochondrial
1901	gi|301342817|gb|GU448234.1| Gallus gallus isolate ML21 Dloop, partial sequence; mitochondrial
1902	gi|301342818|gb|GU448235.1| Gallus gallus isolate ML22 Dloop, partial sequence; mitochondrial
1903	gi|301342819|gb|GU448236.1| Gallus gallus isolate ML25 Dloop, partial sequence; mitochondrial
1904	gi|301342820|gb|GU448237.1| Gallus gallus isolate ML26 Dloop, partial sequence; mitochondrial
1905	gi|301342821|gb|GU448238.1| Gallus gallus isolate ML27 Dloop, partial sequence; mitochondrial
1906	gi|301342822|gb|GU448239.1| Gallus gallus isolate Nvn17 Dloop, partial sequence; mitochondrial
1907	gi|301342823|gb|GU448240.1| Gallus gallus isolate SG3 Dloop, partial sequence; mitochondrial
1908	gi|301342824|gb|GU448241.1| Gallus gallus isolate SG4 Dloop, partial sequence; mitochondrial
1909	gi|301342825|gb|GU448242.1| Gallus gallus isolate SG7 Dloop, partial sequence; mitochondrial
1910	gi|301342826|gb|GU448243.1| Gallus gallus isolate SG8 Dloop, partial sequence; mitochondrial
1911	gi|301342827|gb|GU448244.1| Gallus gallus isolate SG9 Dloop, partial sequence; mitochondrial
1912	gi|301342828|gb|GU448245.1| Gallus gallus isolate SG10 Dloop, partial sequence; mitochondrial
1913	gi|301342829|gb|GU448246.1| Gallus gallus isolate SG14 Dloop, partial sequence; mitochondrial
1914	gi|301342830|gb|GU448247.1| Gallus gallus isolate SG16 Dloop, partial sequence; mitochondrial
1915	gi|301342831|gb|GU448248.1| Gallus gallus isolate WD15 Dloop, partial sequence; mitochondrial
1916	gi|301342832|gb|GU448249.1| Gallus gallus isolate XCJ14 Dloop, partial sequence; mitochondrial
1917	gi|301342833|gb|GU448250.1| Gallus gallus isolate XCJ15 Dloop, partial sequence; mitochondrial
1918	gi|301342834|gb|GU448251.1| Gallus gallus isolate XCJ19 Dloop, partial sequence; mitochondrial
1919	gi|301342835|gb|GU448252.1| Gallus gallus isolate XCJ34 Dloop, partial sequence; mitochondrial
1920	gi|301342836|gb|GU448253.1| Gallus gallus isolate xinc3 Dloop, partial sequence; mitochondrial
1921	gi|301342837|gb|GU448254.1| Gallus gallus isolate XA1 Dloop, partial sequence; mitochondrial
1922	gi|301342838|gb|GU448255.1| Gallus gallus isolate XY4 Dloop, partial sequence; mitochondrial
1923	gi|301342839|gb|GU448256.1| Gallus gallus isolate TP12 Dloop, partial sequence; mitochondrial
1924	gi|301342840|gb|GU448257.1| Gallus gallus isolate Nvn11 Dloop, partial sequence; mitochondrial
1925	gi|301342841|gb|GU448258.1| Gallus gallus isolate Nvn12 Dloop, partial sequence; mitochondrial
1926	gi|301342842|gb|GU448259.1| Gallus gallus isolate YP58 Dloop, partial sequence; mitochondrial
1927	gi|301342843|gb|GU448260.1| Gallus gallus isolate YP65 Dloop, partial sequence; mitochondrial
1928	gi|301342844|gb|GU448261.1| Gallus gallus isolate YP18742 Dloop, partial sequence; mitochondrial
1929	gi|301342845|gb|GU448262.1| Gallus gallus isolate YP19311 Dloop, partial sequence; mitochondrial
1930	gi|301342846|gb|GU448263.1| Gallus gallus isolate YP19305 Dloop, partial sequence; mitochondrial
1931	gi|301342847|gb|GU448264.1| Gallus gallus isolate YP19303 Dloop, partial sequence; mitochondrial
1932	gi|301342848|gb|GU448265.1| Gallus gallus isolate YP19302 Dloop, partial sequence; mitochondrial
1933	gi|301342849|gb|GU448266.1| Gallus gallus isolate YP19299 Dloop, partial sequence; mitochondrial
1934	gi|301342850|gb|GU448267.1| Gallus gallus isolate YP67 Dloop, partial sequence; mitochondrial
1935	gi|301342851|gb|GU448268.1| Gallus gallus isolate YP64 Dloop, partial sequence; mitochondrial
1936	gi|301342852|gb|GU448269.1| Gallus gallus isolate YP61 Dloop, partial sequence; mitochondrial
1937	gi|301342853|gb|GU448270.1| Gallus gallus isolate YP59 Dloop, partial sequence; mitochondrial
1938	gi|301342854|gb|GU448271.1| Gallus gallus isolate YP20 Dloop, partial sequence; mitochondrial
1939	gi|301342855|gb|GU448272.1| Gallus gallus isolate YP30 Dloop, partial sequence; mitochondrial
1940	gi|301342856|gb|GU448273.1| Gallus gallus isolate YP42 Dloop, partial sequence; mitochondrial
1941	gi|301342857|gb|GU448274.1| Gallus gallus isolate YP19304 Dloop, partial sequence; mitochondrial
1942	gi|301342858|gb|GU448275.1| Gallus gallus isolate YP41 Dloop, partial sequence; mitochondrial
1943	gi|301342859|gb|GU448276.1| Gallus gallus isolate YP66 Dloop, partial sequence; mitochondrial
1944	gi|301342860|gb|GU448277.1| Gallus gallus isolate YP57 Dloop, partial sequence; mitochondrial
1945	gi|301342861|gb|GU448278.1| Gallus gallus isolate y347 Dloop, partial sequence; mitochondrial
1946	gi|301342862|gb|GU448279.1| Gallus gallus isolate yongchen 8 Dloop, partial sequence; mitochondrial
1947	gi|301342863|gb|GU448280.1| Gallus gallus isolate yongchen7 Dloop, partial sequence; mitochondrial
1948	gi|301342864|gb|GU448281.1| Gallus gallus isolate YL5 Dloop, partial sequence; mitochondrial
1949	gi|301342865|gb|GU448282.1| Gallus gallus isolate YL4 Dloop, partial sequence; mitochondrial
1950	gi|301342866|gb|GU448283.1| Gallus gallus isolate YL3 Dloop, partial sequence; mitochondrial
1951	gi|301342867|gb|GU448284.1| Gallus gallus isolate YL2 Dloop, partial sequence; mitochondrial
1952	gi|301342868|gb|GU448285.1| Gallus gallus isolate YL1 Dloop, partial sequence; mitochondrial
1953	gi|301342869|gb|GU448286.1| Gallus gallus isolate YJ71 Dloop, partial sequence; mitochondrial
1954	gi|301342870|gb|GU448287.1| Gallus gallus isolate YJ70 Dloop, partial sequence; mitochondrial
1955	gi|301342871|gb|GU448288.1| Gallus gallus isolate YJ69 Dloop, partial sequence; mitochondrial
1956	gi|301342872|gb|GU448289.1| Gallus gallus isolate YJ68 Dloop, partial sequence; mitochondrial
1957	gi|301342873|gb|GU448290.1| Gallus gallus isolate YJ67 Dloop, partial sequence; mitochondrial
1958	gi|301342874|gb|GU448291.1| Gallus gallus isolate YJ66 Dloop, partial sequence; mitochondrial
1959	gi|301342875|gb|GU448292.1| Gallus gallus isolate YJ65 Dloop, partial sequence; mitochondrial
1960	gi|301342876|gb|GU448293.1| Gallus gallus isolate YJ64 Dloop, partial sequence; mitochondrial
1961	gi|301342877|gb|GU448294.1| Gallus gallus isolate YJ63 Dloop, partial sequence; mitochondrial
1962	gi|301342878|gb|GU448295.1| Gallus gallus isolate YJ62 Dloop, partial sequence; mitochondrial
1963	gi|301342879|gb|GU448296.1| Gallus gallus isolate YJ61 Dloop, partial sequence; mitochondrial
1964	gi|301342880|gb|GU448297.1| Gallus gallus isolate YJ60 Dloop, partial sequence; mitochondrial
1965	gi|301342881|gb|GU448298.1| Gallus gallus isolate YJ59 Dloop, partial sequence; mitochondrial
1966	gi|301342882|gb|GU448299.1| Gallus gallus isolate YJ58 Dloop, partial sequence; mitochondrial
1967	gi|301342883|gb|GU448300.1| Gallus gallus isolate YJ57 Dloop, partial sequence; mitochondrial
1968	gi|301342884|gb|GU448301.1| Gallus gallus isolate YJ56 Dloop, partial sequence; mitochondrial
1969	gi|301342885|gb|GU448302.1| Gallus gallus isolate YJ55 Dloop, partial sequence; mitochondrial
1970	gi|301342886|gb|GU448303.1| Gallus gallus isolate YJ54 Dloop, partial sequence; mitochondrial
1971	gi|301342887|gb|GU448304.1| Gallus gallus isolate YJ53 Dloop, partial sequence; mitochondrial
1972	gi|301342888|gb|GU448305.1| Gallus gallus isolate YJ52 Dloop, partial sequence; mitochondrial
1973	gi|301342889|gb|GU448306.1| Gallus gallus isolate YJ51 Dloop, partial sequence; mitochondrial
1974	gi|301342890|gb|GU448307.1| Gallus gallus isolate YJ50 Dloop, partial sequence; mitochondrial
1975	gi|301342891|gb|GU448308.1| Gallus gallus isolate YJ49 Dloop, partial sequence; mitochondrial
1976	gi|301342892|gb|GU448309.1| Gallus gallus isolate YJ48 Dloop, partial sequence; mitochondrial
1977	gi|301342893|gb|GU448310.1| Gallus gallus isolate YJ47 Dloop, partial sequence; mitochondrial
1978	gi|301342894|gb|GU448311.1| Gallus gallus isolate YJ46 Dloop, partial sequence; mitochondrial
1979	gi|301342895|gb|GU448312.1| Gallus gallus isolate YJ45 Dloop, partial sequence; mitochondrial
1980	gi|301342896|gb|GU448313.1| Gallus gallus isolate YJ44 Dloop, partial sequence; mitochondrial
1981	gi|301342897|gb|GU448314.1| Gallus gallus isolate YJ43 Dloop, partial sequence; mitochondrial
1982	gi|301342898|gb|GU448315.1| Gallus gallus isolate YJ42 Dloop, partial sequence; mitochondrial
1983	gi|301342899|gb|GU448316.1| Gallus gallus isolate YJ41 Dloop, partial sequence; mitochondrial
1984	gi|301342900|gb|GU448317.1| Gallus gallus isolate YJ40 Dloop, partial sequence; mitochondrial
1985	gi|301342901|gb|GU448318.1| Gallus gallus isolate YJ39 Dloop, partial sequence; mitochondrial
1986	gi|301342902|gb|GU448319.1| Gallus gallus isolate YJ38 Dloop, partial sequence; mitochondrial
1987	gi|301342903|gb|GU448320.1| Gallus gallus isolate YJ37 Dloop, partial sequence; mitochondrial
1988	gi|301342904|gb|GU448321.1| Gallus gallus isolate YJ36 Dloop, partial sequence; mitochondrial
1989	gi|301342905|gb|GU448322.1| Gallus gallus isolate YJ35 Dloop, partial sequence; mitochondrial
1990	gi|301342906|gb|GU448323.1| Gallus gallus isolate YJ34 Dloop, partial sequence; mitochondrial
1991	gi|301342907|gb|GU448324.1| Gallus gallus isolate YJ33 Dloop, partial sequence; mitochondrial
1992	gi|301342908|gb|GU448325.1| Gallus gallus isolate YJ32 Dloop, partial sequence; mitochondrial
1993	gi|301342909|gb|GU448326.1| Gallus gallus isolate YJ31 Dloop, partial sequence; mitochondrial
1994	gi|301342910|gb|GU448327.1| Gallus gallus isolate YJ30 Dloop, partial sequence; mitochondrial
1995	gi|301342911|gb|GU448328.1| Gallus gallus isolate YJ29 Dloop, partial sequence; mitochondrial
1996	gi|301342912|gb|GU448329.1| Gallus gallus isolate YJ28 Dloop, partial sequence; mitochondrial
1997	gi|301342913|gb|GU448330.1| Gallus gallus isolate YJ27 Dloop, partial sequence; mitochondrial
1998	gi|301342914|gb|GU448331.1| Gallus gallus isolate YJ26 Dloop, partial sequence; mitochondrial
1999	gi|301342915|gb|GU448332.1| Gallus gallus isolate YJ25 Dloop, partial sequence; mitochondrial
[truncated: 1,224 more rows]
