# Supplementary material for: Australian and Pacific contributions to the genetic diversity of Norfolk Island feral chickens
Source: BMC Genet. 2013 Sep 24;14:91. doi: 10.1186/1471-2156-14-91 (PMC3850513; doi:10.1186/1471-2156-14-91)
Supplement: Additional file 3: Table S3A — Details for the 425 haplotypes generated by the 488 bp dataset. The table presents the frequencies of the 425 haplotypes generated by the 488 bp dataset, the sequences that belong to each haplotype and their geographical origin, as well as the haplogroup in which haplotypes cluster. The clustering of Red Junglefowl in the haplotypes is indicated with √ and Red Junglefowl sequences are highlighted in red. The table also defines the specific region of China to which sequences belong and the corresponding haplotype number for each haplotype in the 200 bp dataset. Table S3B. Details for the 358 haplotypes generated by the 200 bp dataset. Table presenting the frequencies of the 358 haplotypes generated by the 200 bp dataset, the sequences that belong to each haplotype and their geographical origin, as well as the haplogroup in which haplotypes are clustered. Sequences representing ancient samples are denoted with ♦. The table also defines the specific region of China to which sequences belong. Table S3C. Polymorphic sites of the haplotypes generated by the 488 bp. The polymorphic sites that are included in the 200 bp dataset are highlighted with a shaded colour. Haplotypes are grouped according to haplogroup. [file 1471-2156-14-91-S3.xls]

## Sheet: Table S3A
Supplementary Table S3A
Details for the 425 haplotypes generated by the 488 bp dataset. Table presenting the frequencies of the 425 haplotypes generated by the 488 bp dataset, the sequences that belong to each haplotype and their geographical origin, as well as the haplogroup in which haplotypes are clustered. The clustering of Red Junglefowl in the haplotypes is indicated with P and Red Junglefowl sequences are highlig…
Haplotype number	Label	Number of sequences	Length of haplotype (bp)	Sequences belonging to haplotype	Haplogroups	Presence of Red Junglefowl	Location	Location in China	China Region	Haplotype number in the 200 bp enriched dataset		Definition of China regions			Haplogroups
1	1	363	488	Caoke_(AF512091)_Sichuan_China	A	P	China	Sichuan	West	1		South	North		A
				Caoke_(AF512092)_Sichuan_China			China	Sichuan	West			Yunnan	Inner Mongolia		B
				Caoke_(AF512093)_Sichuan_China			China	Sichuan	West			Guangxi	Beijing		C
				Caoke_(AF512094)_Sichuan_China			China	Sichuan	West			Hainan	Liaoning		D
				Caoke_(AF512095)_Sichuan_China			China	Sichuan	West			Guangdong	Jilin		E
				Caoke_(AF512099)_Sichuan_China			China	Sichuan	West			Guizhou	Heilongjiang		F
				Caoke_(AF512100)_Sichuan_China			China	Sichuan	West						G
				Caoke_(AF512102)_Sichuan_China			China	Sichuan	West						H
				Caoke_(AF512104)_Sichuan_China			China	Sichuan	West			West	East		I
				Caoke_(AF512105)_Sichuan_China			China	Sichuan	West			Xinjiang	Anhui		K
				Caoke_(AF512106)_Sichuan_China			China	Sichuan	West			Tibet	Jiangxi
				Sichuan_Mt_Wugu_(AF512267)_Sichuan_China			China	Sichuan	West			Qinghai	Fujian
				Sichuan_Mt_Wugu_(AF512268)_Sichuan_China			China	Sichuan	West			Chongqing	Zhejiang
				ChengduBlackSilky(AF512071)Sichuan_China			China	Sichuan	West			Sichuan	Jiangsu
				Chengdu_Silky_(AF512060)_Sichuan_China			China	Sichuan	West				Shandong
				Chengdu_Silky_(AF512062)_Sichuan_China			China	Sichuan	West
				Chengdu_Silky_(AF512063)_Sichuan_China			China	Sichuan	West			Central
				Chengdu_Silky_(AF512065)_Sichuan_China			China	Sichuan	West			Henan
				Yaan_Wugu_(AF512331)_Sichuan_China			China	Sichuan	West			Hubei
				Yaan_nonWugu_(AF512317)_Sichuan_China			China	Sichuan	West			Shanxi
				Yaan_nonWugu_(AF512318)_Sichuan_China			China	Sichuan	West			Shaanxi
				Yaan_nonWugu_(A512320)_Sichuan_China			China	Sichuan	West			Hunan
				Yaan_nonWugu_(AF512323)_Sichuan_China			China	Sichuan	West
				Guizhou_Mt_Wugu_(AF512129)_Guizhou_China			China	Guizhou	South
				Guizhou_Mt_Wugu_(AF512130)_Guizhou_China			China	Guizhou	South
				Guizhou_Mt_Wugu_(AF512131)_Guizhou_China			China	Guizhou	South
				Guizhou_Mt_Wugu_(AF512134)_Guizhou_China			China	Guizhou	South
				Guizhou_Mt_Wugu_(AF512137)Guizhou_China			China	Guizhou	South
				Dwarf_Wugu_(AF512119)_Guizhou_China			China	Guizhou	South
				Dwarf_Wugu_(AF512120)_Guizhou_China			China	Guizhou	South
				Dwarf_Wugu_(AF512122)_Guizhou_China			China	Guizhou	South
				Luke_(AF512238)_Guangxi_China			China	Guangxi	South
				Luke_(AF512239)_Guangxi_China			China	Guangxi	South
				Luke_(AF512240)_Guangxi_China			China	Guangxi	South
				Chahua_(AF512076)_Yunnan_China			China	Yunnan	South
				Shenggou_(AF512059)_Yunnan_China			China	Yunnan	South
				Chahua_(AF512080)_Yunnan_China			China	Yunnan	South
				Chahua_(AF512081)_YUnnan_China			China	Yunnan	South
				Nixi_(AF512252)_Yunnan_China			China	Yunnan	South
				Nixi_(AF512253)_Yunnan_china			China	Yunnan	South
				Nixi_(AY392291)_Yunnan_China			China	Yunnan	South
				Wuding_(AF512294)_Yunnan_China			China	Yunnan	South
				Wuding_(AF512298)_Yunnan_China			China	Yunnan	South
				Douji_(AF512113)_Yunnan_China			China	Yunnan	South
				Yanjing_(AY465998)_Yunnan_China			China	Yunnan	South
				Wenshanshandi_(AY392341)_Yunnan_China			China	Yunnan	South
				Wenshanshandi_(AY392343)_Yunnan_China			China	Yunnan	South
				Wenshanshandi_(AY392350)_Yunnan_China			China	Yunnan	South
				Wenshanshandi_(AY392363)_Yunnan_China			China	Yunnan	South
				Wenshanshandi_(AY392364)_Yunnan_China			China	Yunnan	South
				Wenshanshandi_(AY392368)_Yunnan_China			China	Yunnan	South
				Wenshanshandi_(AY392372)_Yunnan_China			China	Yunnan	South
				Wenshanshandi_(AY392375)_Yunnan_China			China	Yunnan	South
				Chigulu_(AY392180)_Yunnan_China			China	Yunnan	South
				Chigulu_(AY392181)_Yunnan_China			China	Yunnan	South
				Chigulu_(AY392182)_Yunnan_China			China	Yunnan	South
				Chigulu_(AY392184)_Yunnan_China			China	Yunnan	South
				Chigulu_(AY392186)_Yunnan_China			China	Yunnan	South
				Chigulu_(AY392190)_Yunnan_China			China	Yunnan	South
				Chigulu_(AY392202)_Yunnan_China			China	Yunnan	South
				Chigulu_(AY392203)_Yunnan_China			China	Yunnan	South
				Chigulu_(AY392204)_Yunnan_China			China	Yunnan	South
				Lverwu_(AY392247)_Yunnan_China			China	Yunnan	South
				Lverwu_(AY392254)_Yunnan_china			China	Yunnan	South
				Lverwu_(AY392256)_Yunnan_china			China	Yunnan	South
				Lverwu_(AY392258)_Yunnan_China			China	Yunnan	South
				Lverwu_(AY392259)_Yunnan_China			China	Yunnan	South
				Tenchongxue_(AY392298)_Yunnan_China			China	Yunnan	South
				Tenchongxue_(AY392299)_Yunnan_China			China	Yunnan	South
				Tenchongxue_(AY392300)_Yunnan_China			China	Yunnan	South
				Tenchongxue_(AY392302)_Yunnan_China			China	Yunnan	South
				Tenchongxue_(AY392307)_Yunnan_China			China	Yunnan	South
				Tenchongxue_(AY392308)_Yunnan_China			China	Yunnan	South
				Tenchongxue_(AY392323)_Yunnan_China			China	Yunnan	South
				Tenchongxue_(AY392324)_Yunnan_China			China	Yunnan	South
				Tenchongxue_(AY392325)_Yunnan_China			China	Yunnan	South
				Tenchongxue_(AY392326)_Yunnan_China			China	Yunnan	South
				Tenchongxue_(AY392332)_Yunnan_China			China	Yunnan	South
				Tenchongxue_(AY392333)_Yunnan_China			China	Yunnan	South
				Tenchongxue_(AY392340)_Yunnan_China			China	Yunnan	South
				Taihe_Silky_(AF512278)_Jiangxi_China			China	Jiangxi	East
				Taihe_Silky_(AF512279)_Jiangxi_China			China	Jiangxi	East
				Taihe_Silky_(AF512282)_Jiangxi_China			China	Jiangxi	East
				Taihe_Silky_(AY465988)_Jiangxi_China			China	Jiangxi	East
				Taihe_Silky_(AY465989)_Jiangxi_China			China	Jiangxi	East
				Jiangsu_Silky_(AF512229)_Jiangsu_China			China	Jiangxi	East
				Hubei_Silky_(AF512189)_Hubei_China			China	Hubei	Central
				Hubei_Silky_(AF512195)_Hubei_China			China	Hubei	Central
				Hubei_Silky_(AF512198)_Hubei_China			China	Hubei	Central
				Hubei_Silky_(AF512199)_Hubei_China			China	Hubei	Central
				Hubei_Black_Silky_(AF512202)_Hubei_China			China	Hubei	Central
				Hubei_Black_Silky_(AF512203)_Hubei_China			China	Hubei	Central
				Hubei_Black_Silky_(AF512208)_Hubei_China			China	Hubei	Central
				Hybrid_Silky_(AF512236)_Hubei_China			China	Hubei	Central
				Xiaoshan_(AF128340)_Zhejiang_China			China	Zhejiang	East
				Xiaoshan_(AF128343)_Zhejiang_China			China	Zhejiang	East
				Peking_Bantam_(AB007749)_China_A1			China	-	-
				Youkei_(AY465980)_Beijing_China			China	Bejing	North
				Youkei_(AY465982)_Beijing_China			China	Bejing	North
				Domestic_(AB009448)_Laos_A1			Laos
				Chabo_(AB009428)_Japan			Japan
				Satsumadori_(AB007755)_Japan			Japan
				Nagoyadori_(AB007748)_Japan			Japan
				Shamo_(AB098643)_Honshu_Kyushu_Japan			Japan
				Shamo_(AB098645)_Honshu_Kyushu_Japan			Japan
				Shamo_(AB098650)_Honshu_Kyushu_Japan			Japan
				Shamo_(AB098683)_Honshu_Kyushu_Japan			Japan
				Koshamo_(AB098671)_Japan			Japan
				Koshamo_(AB098676)_Japan			Japan
				Koshamo_(AB098677)_Japan			Japan
				Koshamo_(AB098687)_Japan			Japan
				UzuraChabo_(AB114069)_Japan_A1			Japan
				Kawachiyakko_(AB114083)_Japan			Japan
				Domestic_(AY704723)_Western Asia			Western Asia
				Domestic_(AY645006)_Europe			Europe
				Domestic_(AY704694)_Europe			Europe
				Domestic_(AB009445)_Unknown_Locality			Unknown locality
				G._gallus_(AB268516)_Japan_B1			Japan
				G._gallus_(AB268517)_Japan_B2			Japan
				Jitokko_(AB294233)_Ibaraki_Japan_B8			Japan
				Big_Bone_(AY465977)_Lianing_China			China	Liaoning	North
				Tulufan_(AY588609)_Xinjiang_China			China	Xinjiang	West
				Luxi_(AY588623)_Shangdong_China			China	Shandong	East
				Koshamo_(AB098673)_Japan			Japan
				gi|301342201|gb|GU447618.1| Gallus gallus isolate DH38 Dloop, partial sequence; mitochondrial			China	Yunnan	South
				gi|301342257|gb|GU447674.1| Gallus gallus isolate BN41 Dloop, partial sequence; mitochondrial			China	Yunnan	South
				gi|301342267|gb|GU447684.1| Gallus gallus isolate BN53 Dloop, partial sequence; mitochondrial			China	Yunnan	South
				gi|301342275|gb|GU447692.1| Gallus gallus isolate BSY1 Dloop, partial sequence; mitochondrial			China	Yunnan	South
				gi|301342361|gb|GU447778.1| Gallus gallus isolate JH2 Dloop, partial sequence; mitochondrial			China	Yunnan	South
				gi|301342397|gb|GU447814.1| Gallus gallus isolate LD13 Dloop, partial sequence; mitochondrial			China	Heilongjiang	North
				gi|301342564|gb|GU447981.1| Gallus gallus isolate SD15 Dloop, partial sequence; mitochondrial			China	Inner Mongolia	North
				gi|301342709|gb|GU448126.1| Gallus gallus isolate XK1 Dloop, partial sequence; mitochondrial			China	Yunnan	South
				gi|301342736|gb|GU448153.1| Gallus gallus isolate XCJ18 Dloop, partial sequence; mitochondrial			China	Sichuan	West
				gi|301343109|gb|GU448526.1| Gallus gallus isolate YP19484 Dloop, partial sequence; mitochondrial			China	Guizhou	South
				gi|301343110|gb|GU448527.1| Gallus gallus isolate YP19481 Dloop, partial sequence; mitochondrial			China	Guizhou	South
				gi|301343113|gb|GU448530.1| Gallus gallus isolate YP19467 Dloop, partial sequence; mitochondrial			China	Sichuan	West
				gi|301343161|gb|GU448578.1| Gallus gallus isolate YP19339 Dloop, partial sequence; mitochondrial			China	Guangxi	South
				gi|301343259|gb|GU448676.1| Gallus gallus isolate YP18783 Dloop, partial sequence; mitochondrial			China	Yunnan	South
				gi|301343292|gb|GU448709.1| Gallus gallus isolate YP18733 Dloop, partial sequence; mitochondrial			China	Yunnan	South
				gi|301343364|gb|GU448781.1| Gallus gallus isolate YP20493 Dloop, partial sequence; mitochondrial			China	Henan	Central
				gi|301343386|gb|GU448803.1| Gallus gallus isolate YP20531 Dloop, partial sequence; mitochondrial			China	Henan	Central
				gi|301343439|gb|GU448856.1| Gallus gallus isolate YP20467 Dloop, partial sequence; mitochondrial			Laos
				gi|301343646|gb|GU449063.1| Gallus gallus isolate LX15 Dloop, partial sequence; mitochondrial			China	Hubei	Central
				gi|301341904|gb|GU447321.1| Gallus gallus isolate HD19 Dloop, partial sequence; mitochondrial			China	Hubei	Central
				gi|301342432|gb|GU447849.1| Gallus gallus isolate LJ31 Dloop, partial sequence; mitochondrial			China	Yunnan	South
				gi|301342808|gb|GU448225.1| Gallus gallus isolate xyun7 Dloop, partial sequence; mitochondrial			China	Yunnan	South
				gi|301343431|gb|GU448848.1| Gallus gallus isolate YP20475 Dloop, partial sequence; mitochondrial			Laos
				gi|301342080|gb|GU447497.1| Gallus gallus isolate HD43 Dloop, partial sequence; mitochondrial			China	Henan	Central
				gi|301342083|gb|GU447500.1| Gallus gallus isolate HD40 Dloop, partial sequence; mitochondrial			China	Henan	Central
				gi|301342084|gb|GU447501.1| Gallus gallus isolate HD39 Dloop, partial sequence; mitochondrial			China	Henan	Central
				gi|301342594|gb|GU448011.1| Gallus gallus isolate SM1 Dloop, partial sequence; mitochondrial			China	Hunan	Central
				gi|301342596|gb|GU448013.1| Gallus gallus isolate SM3 Dloop, partial sequence; mitochondrial			China	Hunan	Central
				gi|301342597|gb|GU448014.1| Gallus gallus isolate SM4 Dloop, partial sequence; mitochondrial			China	Hunan	Central
				gi|301342600|gb|GU448017.1| Gallus gallus isolate SM8 Dloop, partial sequence; mitochondrial			China	Hunan	Central
				gi|301342604|gb|GU448021.1| Gallus gallus isolate SM12 Dloop, partial sequence; mitochondrial			China	Hunan	Central
				gi|301342605|gb|GU448022.1| Gallus gallus isolate SM13 Dloop, partial sequence; mitochondrial			China	Hunan	Central
				gi|301342606|gb|GU448023.1| Gallus gallus isolate SM14 Dloop, partial sequence; mitochondrial			China	Hunan	Central
				gi|301343298|gb|GU448715.1| Gallus gallus isolate YP18724 Dloop, partial sequence; mitochondrial			China	Henan	Central
				gi|301343417|gb|GU448834.1| Gallus gallus isolate YP20495 Dloop, partial sequence; mitochondrial			China	Henan	Central
				gi|301343471|gb|GU448888.1| Gallus gallus isolate ZL6 Dloop, partial sequence; mitochondrial			China	Inner Mongolia	North
				gi|301342288|gb|GU447705.1| Gallus gallus isolate chah10 Dloop, partial sequence; mitochondrial			Laos
				gi|301342308|gb|GU447725.1| Gallus gallus isolate chah30 Dloop, partial sequence; mitochondrial			Laos
				gi|301342198|gb|GU447615.1| Gallus gallus isolate DH45 Dloop, partial sequence; mitochondrial			China	Yunnan	South
				gi|301342378|gb|GU447795.1| Gallus gallus isolate JN2 Dloop, partial sequence; mitochondrial			China	Shandong	East
				gi|301342658|gb|GU448075.1| Gallus gallus isolate WD17 Dloop, partial sequence; mitochondrial			China	Yunnan	South
				gi|301342677|gb|GU448094.1| Gallus gallus isolate WD65 Dloop, partial sequence; mitochondrial			China	Yunnan	South
				gi|301343266|gb|GU448683.1| Gallus gallus isolate YP18773 Dloop, partial sequence; mitochondrial			China	Sichuan	West
				gi|301343626|gb|GU449043.1| Gallus gallus isolate JZ15 Dloop, partial sequence; mitochondrial			China	Hubei	Central
				gi|301343632|gb|GU449049.1| Gallus gallus isolate JZ28 Dloop, partial sequence; mitochondrial			China	Hubei	Central
				gi|301343640|gb|GU449057.1| Gallus gallus isolate LX39 Dloop, partial sequence; mitochondrial			China	Hubei	Central
				gi|301343642|gb|GU449059.1| Gallus gallus isolate LX01 Dloop, partial sequence; mitochondrial			China	Hubei	Central
				gi|301341923|gb|GU447340.1| Gallus gallus isolate HX1 Dloop, partial sequence; mitochondrial			China	Henan	Central
				gi|301342123|gb|GU447540.1| Gallus gallus isolate henan wang3 Dloop, partial sequence; mitochondrial			China	Henan	Central
				gi|301342485|gb|GU447902.1| Gallus gallus isolate MD8 Dloop, partial sequence; mitochondrial			Myanmar
				gi|301343133|gb|GU448550.1| Gallus gallus isolate YP19398 Dloop, partial sequence; mitochondrial			China	Guangdong	South
				gi|301343148|gb|GU448565.1| Gallus gallus isolate YP19355 Dloop, partial sequence; mitochondrial			China	Guangxi	South
				gi|301343291|gb|GU448708.1| Gallus gallus isolate YP18734 Dloop, partial sequence; mitochondrial			China	Yunnan	South
				gi|301342710|gb|GU448127.1| Gallus gallus isolate XK2 Dloop, partial sequence; mitochondrial			China	Yunnan	South
				gi|301343644|gb|GU449061.1| Gallus gallus isolate LX09 Dloop, partial sequence; mitochondrial			China	Hubei	Central
				gi|301342296|gb|GU447713.1| Gallus gallus isolate chah18 Dloop, partial sequence; mitochondrial			Laos
				gi|301342904|gb|GU448321.1| Gallus gallus isolate YJ36 Dloop, partial sequence; mitochondrial			China	Yunnan	South
				gi|301343449|gb|GU448866.1| Gallus gallus isolate YP20424 Dloop, partial sequence; mitochondrial			Laos
				gi|301343481|gb|GU448898.1| Gallus gallus isolate zj18 Dloop, partial sequence; mitochondrial			China	Sichuan	West
				gi|301343625|gb|GU449042.1| Gallus gallus isolate JZ14 Dloop, partial sequence; mitochondrial			China	Hubei	Central
				gi|301342801|gb|GU448218.1| Gallus gallus isolate XX1 Dloop, partial sequence; mitochondrial			China	Henan	Central
				gi|301342307|gb|GU447724.1| Gallus gallus isolate chah29 Dloop, partial sequence; mitochondrial			Laos
				gi|301342499|gb|GU447916.1| Gallus gallus isolate Nvn1 Dloop, partial sequence; mitochondrial			Vietnam
				gi|301342430|gb|GU447847.1| Gallus gallus isolate LJ28 Dloop, partial sequence; mitochondrial			China	Yunnan	South
				gi|301343613|gb|GU449030.1| Gallus gallus isolate GX16 Dloop, partial sequence; mitochondrial			China	Guangxi	South
				gi|301343624|gb|GU449041.1| Gallus gallus isolate JZ13 Dloop, partial sequence; mitochondrial			China	Hubei	Central
				gi|301341911|gb|GU447328.1| Gallus gallus isolate HX13 Dloop, partial sequence; mitochondrial			China	henan	Central
				gi|301342015|gb|GU447432.1| Gallus gallus isolate HH154 Dloop, partial sequence; mitochondrial			China	Jiangxi	East
				gi|301342503|gb|GU447920.1| Gallus gallus isolate Nvn8 Dloop, partial sequence; mitochondrial			Vietnam
				gi|301343092|gb|GU448509.1| Gallus gallus isolate YP19503 Dloop, partial sequence; mitochondrial			China	Guizhou	South
				gi|301343297|gb|GU448714.1| Gallus gallus isolate YP18725 Dloop, partial sequence; mitochondrial			China	Henan	Central
				gi|301343462|gb|GU448879.1| Gallus gallus isolate ZL19 Dloop, partial sequence; mitochondrial			China	Inner Mongolia	North
				gi|301343465|gb|GU448882.1| Gallus gallus isolate ZL15 Dloop, partial sequence; mitochondrial			China	Inner Mongolia	North
				gi|301342265|gb|GU447682.1| Gallus gallus isolate BN51 Dloop, partial sequence; mitochondrial			China	Yunnan	South
				gi|301342673|gb|GU448090.1| Gallus gallus isolate WD51 Dloop, partial sequence; mitochondrial			China	Yunnan	South
				gi|301342330|gb|GU447747.1| Gallus gallus isolate D3 Dloop, partial sequence; mitochondrial			China	Yunnan	South
				gi|301342428|gb|GU447845.1| Gallus gallus isolate LJ26 Dloop, partial sequence; mitochondrial			China	Yunnan	South
				gi|301342512|gb|GU447929.1| Gallus gallus isolate Nvn21 Dloop, partial sequence; mitochondrial			Vietnam
				gi|301342122|gb|GU447539.1| Gallus gallus isolate henan wang4 Dloop, partial sequence; mitochondrial			China	Henan	Central
				gi|301342124|gb|GU447541.1| Gallus gallus isolate henan wang2 Dloop, partial sequence; mitochondrial			China	Henan	Central
				gi|301342126|gb|GU447543.1| Gallus gallus isolate henan chen14 Dloop, partial sequence; mitochondrial			China	Henan	Central
				gi|301342134|gb|GU447551.1| Gallus gallus isolate henan chen6 Dloop, partial sequence; mitochondrial			China	Henan	Central
				gi|301342316|gb|GU447733.1| Gallus gallus isolate CL3 Dloop, partial sequence; mitochondrial			China	Yunnan	South
				gi|301341951|gb|GU447368.1| Gallus gallus isolate HHL29 Dloop, partial sequence; mitochondrial			China	Hunan	Central
				gi|301342021|gb|GU447438.1| Gallus gallus isolate HH134 Dloop, partial sequence; mitochondrial			China	Hunan	Central
				gi|301342182|gb|GU447599.1| Gallus gallus isolate DHJ16 Dloop, partial sequence; mitochondrial			China	Yunnan	South
				gi|301342193|gb|GU447610.1| Gallus gallus isolate DHJ1 Dloop, partial sequence; mitochondrial			China	Yunnan	South
				gi|301342406|gb|GU447823.1| Gallus gallus isolate LJ4 Dloop, partial sequence; mitochondrial			China	Yunnan	South
				gi|301342445|gb|GU447862.1| Gallus gallus isolate LJ44 Dloop, partial sequence; mitochondrial			China	Yunnan	South
				gi|301342840|gb|GU448257.1| Gallus gallus isolate Nvn11 Dloop, partial sequence; mitochondrial			Vietnam
				gi|301342881|gb|GU448298.1| Gallus gallus isolate YJ59 Dloop, partial sequence; mitochondrial			China	Yunnan	South
				gi|301342914|gb|GU448331.1| Gallus gallus isolate YJ26 Dloop, partial sequence; mitochondrial			China	Yunnan	South
				gi|301343149|gb|GU448566.1| Gallus gallus isolate YP19354 Dloop, partial sequence; mitochondrial			China	Guangxi	South
				gi|301343486|gb|GU448903.1| Gallus gallus isolate zj13 Dloop, partial sequence; mitochondrial			China	Sichuan	West
				gi|301343505|gb|GU448922.1| Gallus gallus isolate ypt138 Dloop, partial sequence; mitochondrial			China	Yunnan	South
				gi|301343557|gb|GU448974.1| Gallus gallus isolate YP20638 Dloop, partial sequence; mitochondrial			China	Hebei	Hebei
				gi|301342298|gb|GU447715.1| Gallus gallus isolate chah20 Dloop, partial sequence; mitochondrial			Laos
				gi|301342348|gb|GU447765.1| Gallus gallus isolate D10 Dloop, partial sequence; mitochondrial			China	Yunnan	South
				gi|301342419|gb|GU447836.1| Gallus gallus isolate LJ17 Dloop, partial sequence; mitochondrial			China	Yunnan	South
				gi|301342494|gb|GU447911.1| Gallus gallus isolate ML1 Dloop, partial sequence; mitochondrial			China	Yunnan	South
				gi|301342530|gb|GU447947.1| Gallus gallus isolate qh1 Dloop, partial sequence; mitochondrial			China	Qinghai	West
				gi|301343155|gb|GU448572.1| Gallus gallus isolate YP19348 Dloop, partial sequence; mitochondrial			China	Guangxi	South
				gi|301343367|gb|GU448784.1| Gallus gallus isolate YP20628 Dloop, partial sequence; mitochondrial			China	Hebei	North
				gi|301341907|gb|GU447324.1| Gallus gallus isolate D8 Dloop, partial sequence; mitochondrial			China	Yunnan	South
				gi|301341992|gb|GU447409.1| Gallus gallus isolate HH191 Dloop, partial sequence; mitochondrial			China	Sichuan	West
				gi|301341994|gb|GU447411.1| Gallus gallus isolate HH189 Dloop, partial sequence; mitochondrial			China	Sichuan	West
				gi|301342333|gb|GU447750.1| Gallus gallus isolate D11 Dloop, partial sequence; mitochondrial			China	Yunnan	South
				gi|301342413|gb|GU447830.1| Gallus gallus isolate LJ11 Dloop, partial sequence; mitochondrial			China	Yunnan	South
				gi|301342439|gb|GU447856.1| Gallus gallus isolate LJ38 Dloop, partial sequence; mitochondrial			China	Yunnan	South
				gi|301342500|gb|GU447917.1| Gallus gallus isolate Nvn2 Dloop, partial sequence; mitochondrial			Vietnam
				gi|301343107|gb|GU448524.1| Gallus gallus isolate YP19487 Dloop, partial sequence; mitochondrial			China	Guizhou	South
				gi|301343212|gb|GU448629.1| Gallus gallus isolate YP19164 Dloop, partial sequence; mitochondrial			China	Guangdong	South
				gi|301343301|gb|GU448718.1| Gallus gallus isolate YP18721 Dloop, partial sequence; mitochondrial			China	Henan	Central
				gi|301343463|gb|GU448880.1| Gallus gallus isolate ZL18 Dloop, partial sequence; mitochondrial			China	Inner Mongolia	North
				gi|301343602|gb|GU449019.1| Gallus gallus isolate YP20727 Dloop, partial sequence; mitochondrial			China	Xinjiang	West
				gi|301341924|gb|GU447341.1| Gallus gallus isolate HN7 Dloop, partial sequence; mitochondrial			China	Anhui	East
				gi|301341996|gb|GU447413.1| Gallus gallus isolate HH187 Dloop, partial sequence; mitochondrial			China	Sichuan	West
				gi|301342001|gb|GU447418.1| Gallus gallus isolate HH168 Dloop, partial sequence; mitochondrial			China	Jiangxi	East
				gi|301342004|gb|GU447421.1| Gallus gallus isolate HH165 Dloop, partial sequence; mitochondrial			China	Jiangxi	East
				gi|301342090|gb|GU447507.1| Gallus gallus isolate HD33 Dloop, partial sequence; mitochondrial			China	Henan	Central
				gi|301342137|gb|GU447554.1| Gallus gallus isolate henan chen3 Dloop, partial sequence; mitochondrial			China	Henan	Central
				gi|301342417|gb|GU447834.1| Gallus gallus isolate LJ15 Dloop, partial sequence; mitochondrial			China	Yunnan	South
				gi|301342426|gb|GU447843.1| Gallus gallus isolate LJ24 Dloop, partial sequence; mitochondrial			China	Yunnan	South
				gi|301342435|gb|GU447852.1| Gallus gallus isolate LJ34 Dloop, partial sequence; mitochondrial			China	Yunnan	South
				gi|301342441|gb|GU447858.1| Gallus gallus isolate LJ40 Dloop, partial sequence; mitochondrial			China	Yunnan	South
				gi|301342479|gb|GU447896.1| Gallus gallus isolate MD2 Dloop, partial sequence; mitochondrial			Myanmar
				gi|301342481|gb|GU447898.1| Gallus gallus isolate MD4 Dloop, partial sequence; mitochondrial			Myanmar
				gi|301342548|gb|GU447965.1| Gallus gallus isolate QL9 Dloop, partial sequence; mitochondrial			China	Qinghai	West
				gi|301342563|gb|GU447980.1| Gallus gallus isolate SD14 Dloop, partial sequence; mitochondrial			China	Inner Mongolia	North
				gi|301342582|gb|GU447999.1| Gallus gallus isolate SH16 Dloop, partial sequence; mitochondrial			China	Guangdong	South
				gi|301342667|gb|GU448084.1| Gallus gallus isolate WD36 Dloop, partial sequence; mitochondrial			China	Yunnan	South
				gi|301342697|gb|GU448114.1| Gallus gallus isolate XB1 Dloop, partial sequence; mitochondrial			China	Xinjiang	West
				gi|301342885|gb|GU448302.1| Gallus gallus isolate YJ55 Dloop, partial sequence; mitochondrial			China	Yunnan	South
				gi|301343091|gb|GU448508.1| Gallus gallus isolate YP19504 Dloop, partial sequence; mitochondrial			China	Guizhou	South
				gi|301343095|gb|GU448512.1| Gallus gallus isolate YP19500 Dloop, partial sequence; mitochondrial			China	Guizhou	South
				gi|301343098|gb|GU448515.1| Gallus gallus isolate YP19497 Dloop, partial sequence; mitochondrial			China	Guizhou	South
				gi|301343099|gb|GU448516.1| Gallus gallus isolate YP19496 Dloop, partial sequence; mitochondrial			China	Guizhou	South
				gi|301343100|gb|GU448517.1| Gallus gallus isolate YP19495 Dloop, partial sequence; mitochondrial			China	Guizhou	South
				gi|301343116|gb|GU448533.1| Gallus gallus isolate YP19459 Dloop, partial sequence; mitochondrial			China	Sichuan	West
				gi|301343146|gb|GU448563.1| Gallus gallus isolate YP19357 Dloop, partial sequence; mitochondrial			China	Guangxi	South
				gi|301343160|gb|GU448577.1| Gallus gallus isolate YP19340 Dloop, partial sequence; mitochondrial			China	Guangxi	South
				gi|301343243|gb|GU448660.1| Gallus gallus isolate YP18846 Dloop, partial sequence; mitochondrial			China	Yunnan	South
				gi|301343270|gb|GU448687.1| Gallus gallus isolate YP18768 Dloop, partial sequence; mitochondrial			China	Sichuan	West
				gi|301343300|gb|GU448717.1| Gallus gallus isolate YP18722 Dloop, partial sequence; mitochondrial			China	Henan	Central
				gi|301343304|gb|GU448721.1| Gallus gallus isolate YP18718 Dloop, partial sequence; mitochondrial			China	Henan	Central
				gi|301343306|gb|GU448723.1| Gallus gallus isolate YP18715 Dloop, partial sequence; mitochondrial			China	Henan	Central
				gi|301343432|gb|GU448849.1| Gallus gallus isolate YP20474 Dloop, partial sequence; mitochondrial			Laos
				gi|301343470|gb|GU448887.1| Gallus gallus isolate ZL7 Dloop, partial sequence; mitochondrial			China	Inner Mongolia	North
				gi|301343584|gb|GU449001.1| Gallus gallus isolate YP20702 Dloop, partial sequence; mitochondrial			China	Xinjiang	West
				gi|301343605|gb|GU449022.1| Gallus gallus isolate YP20730 Dloop, partial sequence; mitochondrial			China	Xinjiang	West
				gi|301343628|gb|GU449045.1| Gallus gallus isolate JZ21 Dloop, partial sequence; mitochondrial			China	Hubei	Central
				gi|301343643|gb|GU449060.1| Gallus gallus isolate LX04 Dloop, partial sequence; mitochondrial			China	Hubei	Central
				gi|301342048|gb|GU447465.1| Gallus gallus isolate HH101 Dloop, partial sequence; mitochondrial			China	Sichuan	West
				gi|301342050|gb|GU447467.1| Gallus gallus isolate HH99 Dloop, partial sequence; mitochondrial			China	Sichuan	West
				gi|301342100|gb|GU447517.1| Gallus gallus isolate HD23 Dloop, partial sequence; mitochondrial			China	Henan	Central
				gi|301342129|gb|GU447546.1| Gallus gallus isolate henan chen11 Dloop, partial sequence; mitochondrial			China	Henan	Central
				gi|301342149|gb|GU447566.1| Gallus gallus isolate GY10 Dloop, partial sequence; mitochondrial			China	Jiangxi	East
				gi|301342176|gb|GU447593.1| Gallus gallus isolate FY3 Dloop, partial sequence; mitochondrial			China	Anhui	East
				gi|301342208|gb|GU447625.1| Gallus gallus isolate DH25 Dloop, partial sequence; mitochondrial			China	Yunnan	South
				gi|301342329|gb|GU447746.1| Gallus gallus isolate D2 Dloop, partial sequence; mitochondrial			China	Yunnan	South
				gi|301342389|gb|GU447806.1| Gallus gallus isolate LD2 Dloop, partial sequence; mitochondrial			China	Heilongjiang	North
				gi|301342403|gb|GU447820.1| Gallus gallus isolate LJ1 Dloop, partial sequence; mitochondrial			China	Yunnan	South
				gi|301342434|gb|GU447851.1| Gallus gallus isolate LJ33 Dloop, partial sequence; mitochondrial			China	Yunnan	South
				gi|301342438|gb|GU447855.1| Gallus gallus isolate LJ37 Dloop, partial sequence; mitochondrial			China	Yunnan	South
				gi|301342446|gb|GU447863.1| Gallus gallus isolate LJ45 Dloop, partial sequence; mitochondrial			China	Yunnan	South
				gi|301342498|gb|GU447915.1| Gallus gallus isolate ML29 Dloop, partial sequence; mitochondrial			China	Yunnan	South
				gi|301342707|gb|GU448124.1| Gallus gallus isolate XC9 Dloop, partial sequence; mitochondrial			China	Yunnan	South
				gi|301342932|gb|GU448349.1| Gallus gallus isolate YJ8 Dloop, partial sequence; mitochondrial			China	Yunnan	South
				gi|301343094|gb|GU448511.1| Gallus gallus isolate YP19501 Dloop, partial sequence; mitochondrial			China	Guizhou	South
				gi|301343106|gb|GU448523.1| Gallus gallus isolate YP19488 Dloop, partial sequence; mitochondrial			China	Guizhou	South
				gi|301343120|gb|GU448537.1| Gallus gallus isolate YP19453 Dloop, partial sequence; mitochondrial			China	Sichuan	West
				gi|301343166|gb|GU448583.1| Gallus gallus isolate YP19333 Dloop, partial sequence; mitochondrial			China	Guangxi	South
				gi|301343384|gb|GU448801.1| Gallus gallus isolate YP20533 Dloop, partial sequence; mitochondrial			China	Henan	Central
				gi|301343385|gb|GU448802.1| Gallus gallus isolate YP20532 Dloop, partial sequence; mitochondrial			China	Henan	Central
				gi|301343479|gb|GU448896.1| Gallus gallus isolate zj20 Dloop, partial sequence; mitochondrial			China	Sichuan	West
				gi|301343480|gb|GU448897.1| Gallus gallus isolate zj19 Dloop, partial sequence; mitochondrial			China	Sichuan	West
				gi|301343482|gb|GU448899.1| Gallus gallus isolate zj17 Dloop, partial sequence; mitochondrial			China	Sichuan	West
				gi|301343559|gb|GU448976.1| Gallus gallus isolate YP20640 Dloop, partial sequence; mitochondrial			China	Hebei	North
				gi|301343570|gb|GU448987.1| Gallus gallus isolate YP20653 Dloop, partial sequence; mitochondrial			China	Hebei	North
				gi|301343601|gb|GU449018.1| Gallus gallus isolate YP20725 Dloop, partial sequence; mitochondrial			China	Xinjiang	West
				gi|301341945|gb|GU447362.1| Gallus gallus isolate HHL35 Dloop, partial sequence; mitochondrial			China	Hunan	Central
				gi|301342343|gb|GU447760.1| Gallus gallus isolate HHL15 Dloop, partial sequence; mitochondrial			China	Hunan	Central
				gi|301342396|gb|GU447813.1| Gallus gallus isolate LD12 Dloop, partial sequence; mitochondrial			China	Heilongjiang	North
				gi|301342398|gb|GU447815.1| Gallus gallus isolate LD14 Dloop, partial sequence; mitochondrial			China	Heilongjiang	North
				gi|301342404|gb|GU447821.1| Gallus gallus isolate LJ2 Dloop, partial sequence; mitochondrial			China	Yunnan	South
				gi|301342440|gb|GU447857.1| Gallus gallus isolate LJ39 Dloop, partial sequence; mitochondrial			China	Yunnan	South
				gi|301342480|gb|GU447897.1| Gallus gallus isolate MD3 Dloop, partial sequence; mitochondrial			Myanmar
				gi|301342724|gb|GU448141.1| Gallus gallus isolate XCJ4 Dloop, partial sequence; mitochondrial			China	Sichuan	West
				gi|301342725|gb|GU448142.1| Gallus gallus isolate XCJ5 Dloop, partial sequence; mitochondrial			China	Sichuan	West
				gi|301342777|gb|GU448194.1| Gallus gallus isolate xinc2 Dloop, partial sequence; mitochondrial			China	Henan	Central
				gi|301342874|gb|GU448291.1| Gallus gallus isolate YJ66 Dloop, partial sequence; mitochondrial			China	Yunnan	South
				gi|301342876|gb|GU448293.1| Gallus gallus isolate YJ64 Dloop, partial sequence; mitochondrial			China	Yunnan	South
				gi|301343108|gb|GU448525.1| Gallus gallus isolate YP19486 Dloop, partial sequence; mitochondrial			China	Guizhou	South
				gi|301343121|gb|GU448538.1| Gallus gallus isolate YP19452 Dloop, partial sequence; mitochondrial			China	Sichuan	West
				gi|301343152|gb|GU448569.1| Gallus gallus isolate YP19351 Dloop, partial sequence; mitochondrial			China	Guangxi	South
				gi|301343290|gb|GU448707.1| Gallus gallus isolate YP18736 Dloop, partial sequence; mitochondrial			China	Yunnan	South
				gi|301343475|gb|GU448892.1| Gallus gallus isolate ZL2 Dloop, partial sequence; mitochondrial			China	Inner Mongolia	North
				gi|301343597|gb|GU449014.1| Gallus gallus isolate YP20720 Dloop, partial sequence; mitochondrial			China	Xinjiang	West
				gi|301342023|gb|GU447440.1| Gallus gallus isolate HH132 Dloop, partial sequence; mitochondrial			China	Hunan	Central
				gi|301342041|gb|GU447458.1| Gallus gallus isolate HH108 Dloop, partial sequence; mitochondrial			China	Sichuan	West
				gi|301342093|gb|GU447510.1| Gallus gallus isolate HD30 Dloop, partial sequence; mitochondrial			China	Henan	Central
				gi|301342098|gb|GU447515.1| Gallus gallus isolate HD25 Dloop, partial sequence; mitochondrial			China	Henan	Central
				gi|301342104|gb|GU447521.1| Gallus gallus isolate HD18 Dloop, partial sequence; mitochondrial			China	Henan	Central
				gi|301342244|gb|GU447661.1| Gallus gallus isolate BN6 Dloop, partial sequence; mitochondrial			China	Yunnan	South
				gi|301342249|gb|GU447666.1| Gallus gallus isolate BN16 Dloop, partial sequence; mitochondrial			China	Yunnan	South
				gi|301342251|gb|GU447668.1| Gallus gallus isolate BN22 Dloop, partial sequence; mitochondrial			China	Yunnan	South
				gi|301342252|gb|GU447669.1| Gallus gallus isolate BN33 Dloop, partial sequence; mitochondrial			China	Yunnan	South
				gi|301342259|gb|GU447676.1| Gallus gallus isolate BN43 Dloop, partial sequence; mitochondrial			China	Yunnan	South
				gi|301342274|gb|GU447691.1| Gallus gallus isolate BS1 Dloop, partial sequence; mitochondrial			China	Yunnan	South
				gi|301342367|gb|GU447784.1| Gallus gallus isolate JJ8 Dloop, partial sequence; mitochondrial			China	Jilin	North
				gi|301342482|gb|GU447899.1| Gallus gallus isolate MD5 Dloop, partial sequence; mitochondrial			Myanmar
				gi|301342484|gb|GU447901.1| Gallus gallus isolate MD7 Dloop, partial sequence; mitochondrial			Myanmar
				gi|301342674|gb|GU448091.1| Gallus gallus isolate WD52 Dloop, partial sequence; mitochondrial			China	Yunnan	South
				gi|301342762|gb|GU448179.1| Gallus gallus isolate XF3 Dloop, partial sequence; mitochondrial			China	Hunan	Central
				gi|301342926|gb|GU448343.1| Gallus gallus isolate YJ14 Dloop, partial sequence; mitochondrial			China	Yunnan	South
				gi|301343111|gb|GU448528.1| Gallus gallus isolate YP19478 Dloop, partial sequence; mitochondrial			China	Guizhou	South
				gi|301343163|gb|GU448580.1| Gallus gallus isolate YP19337 Dloop, partial sequence; mitochondrial			China	Guangxi	South
				gi|301343382|gb|GU448799.1| Gallus gallus isolate YP20535 Dloop, partial sequence; mitochondrial			China	Henan	Central
				gi|301343391|gb|GU448808.1| Gallus gallus isolate YP20526 Dloop, partial sequence; mitochondrial			China	Henan	Central
				gi|301343436|gb|GU448853.1| Gallus gallus isolate YP20470 Dloop, partial sequence; mitochondrial			Laos
				gi|301343461|gb|GU448878.1| Gallus gallus isolate ZL20 Dloop, partial sequence; mitochondrial			China	Inner Mongolia	North
				gi|301343469|gb|GU448886.1| Gallus gallus isolate ZL11 Dloop, partial sequence; mitochondrial			China	Inner Mongolia	North
				gi|301343591|gb|GU449008.1| Gallus gallus isolate YP20712 Dloop, partial sequence; mitochondrial			China	Xinjiang	West
				HM462082			Vietnam
				HM462087			Vietnam
				HM462089			Vietnam
				HM462093			Vietnam
				HM462105			Vietnam
				HM462107			Vietnam
				HM462146			Vietnam
				HM462156			Vietnam
				HM462163			Vietnam
				HM462173			Vietnam
				HM462176			Vietnam
				RIRB1			Australia
				RIRB2			Australia
				RIRB3			Australia
				RIRB4			Australia
				WYAB			Australia
2	2	2	488	Caoke_(AF512096)_Sichuan_China	A		China	Sichuan	West	1
				Yaan_Wugu_(AF512328)_Sichuan_China			China	Sichuan	West
3	3	8	488	ChengduBlackSilky(AF512070)Sichuan_China	A		China	Sichuan	West	2
				ChengduBlackSilky(AF512074)Sichuan_China			China	Sichuan	West
				Guizhou_Mt_Wugu_(AF512138)_Guizhou_China			China	Guizhou	South
				Gushi_(AF512143)_Henan_China			China	Henan	Central
				Gushi_(AF512145)_Henan_China			China	Henan	Central
				gi|301342879|gb|GU448296.1| Gallus gallus isolate YJ61 Dloop, partial sequence; mitochondrial			China	Yunnan	South
				gi|301343132|gb|GU448549.1| Gallus gallus isolate YP19399 Dloop, partial sequence; mitochondrial			China	Guangdong	South
				gi|301343134|gb|GU448551.1| Gallus gallus isolate YP19397 Dloop, partial sequence; mitochondrial			China	Guangdong	South
4	4	27	488	Yaan_nonWugu_(AF512321)_Sichuan_China	A		China	Sichuan	West	3
				Heikang_Layer_(AF512211)_Sichuan_China			China	Sichuan	West
				Heikang_Layer_(AF512212)_Sichuan_China			China	Sichuan	West
				Heikang_Layer_(AF512213)_Sichuan_China			China	Sichuan	West
				Hinaidori_(AB007758)_Japan_A2			Japan
				Domestic_(AB009444)_Western Asia			Western Asia
				Domestic_(AY644980)_Europe			Europe
				G._gallus_(AB268521)_Japan_B6			Japan
				Araucana_(CHL5)_Chile			Chile
				Araucana_(CHL31)_Chile			Chile
				gi|301342040|gb|GU447457.1| Gallus gallus isolate HH109 Dloop, partial sequence; mitochondrial			China	Sichuan	West
				gi|301342555|gb|GU447972.1| Gallus gallus isolate QP9 Dloop, partial sequence; mitochondrial			China	Qinghai	West
				gi|301342364|gb|GU447781.1| Gallus gallus isolate JJ4 Dloop, partial sequence; mitochondrial			China	Jilin	North
				gi|301341990|gb|GU447407.1| Gallus gallus isolate HH193 Dloop, partial sequence; mitochondrial			China	Sichuan	West
				gi|301341957|gb|GU447374.1| Gallus gallus isolate HHL23 Dloop, partial sequence; mitochondrial			China	Hunan	Central
				gi|301341981|gb|GU447398.1| Gallus gallus isolate HH208 Dloop, partial sequence; mitochondrial			China	Sichuan	West
				gi|301342039|gb|GU447456.1| Gallus gallus isolate HH110 Dloop, partial sequence; mitochondrial			China	Sichuan	West
				gi|301342390|gb|GU447807.1| Gallus gallus isolate LD3 Dloop, partial sequence; mitochondrial			China	Heilongjiang	North
				gi|301341985|gb|GU447402.1| Gallus gallus isolate HH199 Dloop, partial sequence; mitochondrial			China	Sichuan	West
				gi|301341988|gb|GU447405.1| Gallus gallus isolate HH195 Dloop, partial sequence; mitochondrial			China	Sichuan	West
				gi|301341999|gb|GU447416.1| Gallus gallus isolate HH170 Dloop, partial sequence; mitochondrial			China	Hunan	Central
				gi|301342639|gb|GU448056.1| Gallus gallus isolate TP7 Dloop, partial sequence; mitochondrial			Vietnam
				gi|301343590|gb|GU449007.1| Gallus gallus isolate YP20710 Dloop, partial sequence; mitochondrial			China	Xinjiang	West
				gi|301343593|gb|GU449010.1| Gallus gallus isolate YP20715 Dloop, partial sequence; mitochondrial			China	Xinjiang	West
				gi|301343592|gb|GU449009.1| Gallus gallus isolate YP20713 Dloop, partial sequence; mitochondrial			China	Xinjiang	West
				gi|301342365|gb|GU447782.1| Gallus gallus isolate JJ6 Dloop, partial sequence; mitochondrial			China	Jilin	North
				EU847801			India
5	5	18	488	Tibetan_(AY465960)_Tibetan_China_A24	A		China	Tibetan	West	1
				Tibetan_(AY465961)_Tibetan_China_A24			China	Tibetan	West
				Tibetan_(AY465962)_Tibetan_China_A24			China	Tibetan	West
				Tibetan_(AY465963)_Tibetan_China_A24			China	Tibetan	West
				Chahua_(AY392379)_Yunnan_China			China	Yunnan	South
				Chahua_(AY392380)_Yunnan_China			China	Yunnan	South
				Chahua_(AY392381)_Yunnan_China			China	Yunnan	South
				Chahua_(AY392388)_Yunnan_China			China	Yunnan	South
				Chahua_(AY392394)_Yunnan_China			China	Yunnan	South
				Chahua_(AY392395)_Yunnan_China			China	Yunnan	South
				Chahua_(AY392396)_Yunnan_China			China	Yunnan	South
				Chahua_(AY392400)_Yunnan_China			China	Yunnan	South
				Chahua_(AY392404)_Yunnan_China			China	Yunnan	South
				Chahua_(AY465972)_Yunnan_China			China	Yunnan	South
				Chahua_(AY465974)_Yunnan_China			China	Yunnan	South
				Chahua_(AY465975)_Yunnan_China			China	Yunnan	South
				gi|301342276|gb|GU447693.1| Gallus gallus isolate C25 Dloop, partial sequence; mitochondrial			China	Yunnan	South
				gi|301342278|gb|GU447695.1| Gallus gallus isolate C27 Dloop, partial sequence; mitochondrial			China	Yunnan	South
6	6	8	488	Wenshanshandi_(AY392347)_Yunnan_China	A		China	Yunnan	South	4
				Wenshanshandi_(AY392356)_Yunnan_China			China	Yunnan	South
				gi|301342186|gb|GU447603.1| Gallus gallus isolate DHJ11 Dloop, partial sequence; mitochondrial			China	Yunnan	South
				gi|301343491|gb|GU448908.1| Gallus gallus isolate zj8 Dloop, partial sequence; mitochondrial			China	Sichuan	West
				gi|301343490|gb|GU448907.1| Gallus gallus isolate zj9 Dloop, partial sequence; mitochondrial			China	Sichuan	West
				gi|301343485|gb|GU448902.1| Gallus gallus isolate zj14 Dloop, partial sequence; mitochondrial			China	Sichuan	West
				gi|301343487|gb|GU448904.1| Gallus gallus isolate zj12 Dloop, partial sequence; mitochondrial			China	Sichuan	West
				HM462097			Vietnam
7	7	11	488	Lverwu_(AY392233)_Yunnan_China	A	P	China	Yunnan	South	27
				Jiangsu_Silky_(AF512222)_Jiangsu_China			China	Jiangsu	East
				Jiangsu_Silky_(AF512226)_Jiangsu_Silky			China	Jiangsu	East
				Jiangsu_Silky_(AF512231)_Jiangsu_China			China	Jiangsu	East
				Silky_(AB007735)_Japan			Japan
				Kisyu_(AB007736)_Japan_A6			Japan
				Ukokkei_(AB294232)_REIB_Japan_B7			Japan
				gi|301343119|gb|GU448536.1| Gallus gallus isolate YP19454 Dloop, partial sequence; mitochondrial			China	Jiangxi	East
				gi|301342660|gb|GU448077.1| Gallus gallus isolate WD23 Dloop, partial sequence; mitochondrial			China	Yunnan	South
				gi|301343123|gb|GU448540.1| Gallus gallus isolate YP19448 Dloop, partial sequence; mitochondrial			China	Jiangxi	East
				HM462194			Vietnam
8	8	1	488	Tenchongxue_(AY392301)_YUnnan_China	A		China	Yunnan	South	5
9	9	19	488	Yugan_Wugu_(AY465994)_Jiangxi_China	A		China	Jiangxi	East	6
				gi|301342071|gb|GU447488.1| Gallus gallus isolate HH9 Dloop, partial sequence; mitochondrial			China	Hunan	Central
				gi|301343181|gb|GU448598.1| Gallus gallus isolate YP19312 Dloop, partial sequence; mitochondrial			China	Henan	Central
				gi|301343221|gb|GU448638.1| Gallus gallus isolate YP19155 Dloop, partial sequence; mitochondrial			China	Guangdong	South
				gi|301342559|gb|GU447976.1| Gallus gallus isolate SD8 Dloop, partial sequence; mitochondrial			China	Inner Mongolia	North
				gi|301342511|gb|GU447928.1| Gallus gallus isolate Nvn20 Dloop, partial sequence; mitochondrial			Vietnam
				gi|301342560|gb|GU447977.1| Gallus gallus isolate SD9 Dloop, partial sequence; mitochondrial			China	Inner Mongolia	North
				gi|301342848|gb|GU448265.1| Gallus gallus isolate YP19302 Dloop, partial sequence; mitochondrial			China	Yunnan	South
				gi|301342562|gb|GU447979.1| Gallus gallus isolate SD13 Dloop, partial sequence; mitochondrial			China	Inner Mongolia	North
				gi|301342694|gb|GU448111.1| Gallus gallus isolate XA5 Dloop, partial sequence; mitochondrial			China	Shaanxi	Central
				gi|301343093|gb|GU448510.1| Gallus gallus isolate YP19502 Dloop, partial sequence; mitochondrial			China	Guizhou	South
				gi|301342072|gb|GU447489.1| Gallus gallus isolate HH8 Dloop, partial sequence; mitochondrial			China	Hunan	Central
				gi|301342570|gb|GU447987.1| Gallus gallus isolate SD21 Dloop, partial sequence; mitochondrial			China	Inner Mongolia	North
				gi|301343637|gb|GU449054.1| Gallus gallus isolate JZ35 Dloop, partial sequence; mitochondrial			China	Hubei	Central
				gi|301342053|gb|GU447470.1| Gallus gallus isolate HH92 Dloop, partial sequence; mitochondrial			China	Hunan	Central
				gi|301343096|gb|GU448513.1| Gallus gallus isolate YP19499 Dloop, partial sequence; mitochondrial			China	Guizhou	South
				gi|301342831|gb|GU448248.1| Gallus gallus isolate WD15 Dloop, partial sequence; mitochondrial			China	Yunnan	South
				gi|301343435|gb|GU448852.1| Gallus gallus isolate YP20471 Dloop, partial sequence; mitochondrial			Laos
				gi|301343441|gb|GU448858.1| Gallus gallus isolate YP20465 Dloop, partial sequence; mitochondrial			Laos
10	10	1	488	Jiangsu_Silky_(AF512232)_Jiangsu_China	A		China	Jiangsu	East	7
11	11	2	488	Hubei_Black_Silky_(AF512201)_Hubei_China	A		China	Hubei	Central	8
				gi|301343118|gb|GU448535.1| Gallus gallus isolate YP19456 Dloop, partial sequence; mitochondrial			China	Jiangxi	East
12	12	13	488	Satsumadori_(AB007731)_Japan	A		Japan			9
				Satsumadori_(AB007751)_Japan			Japan
				Shamo_(AB098691)_Honshu_Kyushu_Japan			Japan
				Minohididori_(AB114079)_Japan			Japan
				Minohididori_(AB114080)_Japan			Japan
				Domestic_(AB009447)_Unknown_Locality			Unknown locality
				G._gallus_(AB268518)_Japan_B3			Japan
				G._gallus_(AB268519)_Japan_B4			Japan
				Minohididori_(AB114078)_Japan			Japan
				gi|301343156|gb|GU448573.1| Gallus gallus isolate YP19347 Dloop, partial sequence; mitochondrial			China	Guangxi	South
				gi|301343165|gb|GU448582.1| Gallus gallus isolate YP19335 Dloop, partial sequence; mitochondrial			China	Guangxi	South
				gi|301343154|gb|GU448571.1| Gallus gallus isolate YP19349 Dloop, partial sequence; mitochondrial			China	Guangxi	South
				gi|301343168|gb|GU448585.1| Gallus gallus isolate YP19331 Dloop, partial sequence; mitochondrial			China	Guangxi	South
13	13	2	488	Nagoyadori_(AB007722)_Japan	A		Japan			10
				Nagoyadori_(AB007730)_Japan			Japan
14	14	1	488	Domestic_(AY645000)_Europe	A		Europe			11
15	15	10	488	Caoke_(AF512097)_Sichuan_China	A		China	Sichuan	West	21
				Caoke_(AF512101)_Sichuan_China			China	Sichuan	West
				gi|301343495|gb|GU448912.1| Gallus gallus isolate zj3 Dloop, partial sequence; mitochondrial			China	Sichuan	West
				gi|301343494|gb|GU448911.1| Gallus gallus isolate zj4 Dloop, partial sequence; mitochondrial			China	Sichuan	West
				gi|301343609|gb|GU449026.1| Gallus gallus isolate zj7 Dloop, partial sequence; mitochondrial			China	Sichuan	West
				gi|301343489|gb|GU448906.1| Gallus gallus isolate zj10 Dloop, partial sequence; mitochondrial			China	Sichuan	West
				gi|301343493|gb|GU448910.1| Gallus gallus isolate zj5 Dloop, partial sequence; mitochondrial			China	Sichuan	West
				gi|301343484|gb|GU448901.1| Gallus gallus isolate zj15 Dloop, partial sequence; mitochondrial			China	Sichuan	West
				gi|301343483|gb|GU448900.1| Gallus gallus isolate zj16 Dloop, partial sequence; mitochondrial			China	Sichuan	West
				gi|301343608|gb|GU449025.1| Gallus gallus isolate zj23 Dloop, partial sequence; mitochondrial			China	Sichuan	West
16	16	13	488	ChengduBlackSilky(AF512073)Sichuan_China	A	P	China	Sichuan	West	22
				Chengdu_Silky_(AF512066)_Sichuan_China			China	Sichuan	West
				Wangfeng_Wugu_(AF512283)_Guangxi_China			China	Guangxi	South
				Wangfeng_Wugu_(AF512286)_Guangxu_China			China	Guangxi	South
				Wangfeng_Wugu_(AF512287)_Guangxi_China			China	Guangxi	South
				Wangfeng_Wugu_(AF512289)_Guangxi_China			China	Guangxi	South
				Nixi_(AF512247)_Yunnan_China			China	Yunnan	South
				Yunxian_Wugu_(AF512314)_Hubei_China			China	Hubei	Central
				Yunxian_Wugu_(AF512315)_Hubei_China			China	Hubei	Central
				Xiaoshan_(AF128341)_Zhejiang_China			China	Zhejiang	East
				G._g._spadiceus_(AF512182)_Myanmar			Myanmar
				gi|301343294|gb|GU448711.1| Gallus gallus isolate YP18731 Dloop, partial sequence; mitochondrial			China	Yunnan	South
				gi|301342812|gb|GU448229.1| Gallus gallus isolate JG1 Dloop, partial sequence; mitochondrial			China	Yunnan	South
17	17	9	488	Douji_(AB098666)_Yunnan_China	A		China	Yunnan	South	23
				gi|301343510|gb|GU448927.1| Gallus gallus isolate ypt120 Dloop, partial sequence; mitochondrial			China	Yunnan	South
				gi|301343374|gb|GU448791.1| Gallus gallus isolate YP20596 Dloop, partial sequence; mitochondrial			China	Hebei	North
				gi|301341930|gb|GU447347.1| Gallus gallus isolate HN1 Dloop, partial sequence; mitochondrial			China	Anhui	East
				gi|301342138|gb|GU447555.1| Gallus gallus isolate henan chen2 Dloop, partial sequence; mitochondrial			China	Henan	Central
				gi|301343418|gb|GU448835.1| Gallus gallus isolate YP20494 Dloop, partial sequence; mitochondrial			China	Henan	Central
				gi|301343504|gb|GU448921.1| Gallus gallus isolate ypt139 Dloop, partial sequence; mitochondrial			China	Yunnan	South
				gi|301342206|gb|GU447623.1| Gallus gallus isolate DH27 Dloop, partial sequence; mitochondrial			China	Yunnan	South
				gi|301343377|gb|GU448794.1| Gallus gallus isolate YP20589 Dloop, partial sequence; mitochondrial			China	Hebei	North
18	18	20	488	Yaan_Wugu_(AF512332)_Sichuan_China	A		China	Sichuan	West	30
				Yaan_Wugu_(AF512335)_Sichuan_China			China	Sichuan	West
				Yaan_nonWugu_(AF512319)_Sichuan_China			China	Sichuan	West
				Yaan_nonWugu_(AF512322)_Sichuan_China			China	Sichuan	West
				gi|301343293|gb|GU448710.1| Gallus gallus isolate YP18732 Dloop, partial sequence; mitochondrial			China	Yunnan	South
				gi|301342672|gb|GU448089.1| Gallus gallus isolate WD48 Dloop, partial sequence; mitochondrial			China	Yunnan	South
				gi|301342889|gb|GU448306.1| Gallus gallus isolate YJ51 Dloop, partial sequence; mitochondrial			China	Yunnan	South
				gi|301342131|gb|GU447548.1| Gallus gallus isolate henan chen9 Dloop, partial sequence; mitochondrial			China	Henan	Central
				gi|301342895|gb|GU448312.1| Gallus gallus isolate YJ45 Dloop, partial sequence; mitochondrial			China	Yunnan	South
				gi|301342933|gb|GU448350.1| Gallus gallus isolate YJ7 Dloop, partial sequence; mitochondrial			China	Yunnan	South
				gi|301343269|gb|GU448686.1| Gallus gallus isolate YP18770 Dloop, partial sequence; mitochondrial			China	Sichuan	West
				gi|301342915|gb|GU448332.1| Gallus gallus isolate YJ25 Dloop, partial sequence; mitochondrial			China	Yunnan	South
				gi|301341983|gb|GU447400.1| Gallus gallus isolate HH205 Dloop, partial sequence; mitochondrial			China	Sichuan	West
				gi|301341987|gb|GU447404.1| Gallus gallus isolate HH197 Dloop, partial sequence; mitochondrial			China	Sichuan	West
				gi|301342872|gb|GU448289.1| Gallus gallus isolate YJ68 Dloop, partial sequence; mitochondrial			China	Yunnan	South
				gi|301342938|gb|GU448355.1| Gallus gallus isolate YJ2 Dloop, partial sequence; mitochondrial			China	Yunnan	South
				gi|301342886|gb|GU448303.1| Gallus gallus isolate YJ54 Dloop, partial sequence; mitochondrial			China	Yunnan	South
				gi|301342910|gb|GU448327.1| Gallus gallus isolate YJ30 Dloop, partial sequence; mitochondrial			China	Yunnan	South
				gi|301342935|gb|GU448352.1| Gallus gallus isolate YJ5 Dloop, partial sequence; mitochondrial			China	Yunnan	South
				gi|301343295|gb|GU448712.1| Gallus gallus isolate YP18728 Dloop, partial sequence; mitochondrial			China	Yunnan	South
19	19	7	488	G._g._jabouilei_(AF512151)_Yunnan_China	A	P	China	Yunnan	South	31
				gi|301343112|gb|GU448529.1| Gallus gallus isolate YP19471 Dloop, partial sequence; mitochondrial			China	Guizhou	South
				gi|301342002|gb|GU447419.1| Gallus gallus isolate HH167 Dloop, partial sequence; mitochondrial			China	Jiangxi	East
				gi|301342003|gb|GU447420.1| Gallus gallus isolate HH166 Dloop, partial sequence; mitochondrial			China	Jiangxi	East
				gi|301343103|gb|GU448520.1| Gallus gallus isolate YP19491 Dloop, partial sequence; mitochondrial			China	Guizhou	South
				gi|301343104|gb|GU448521.1| Gallus gallus isolate YP19490 Dloop, partial sequence; mitochondrial			China	Guizhou	South
				gi|301343102|gb|GU448519.1| Gallus gallus isolate YP19492 Dloop, partial sequence; mitochondrial			China	Guizhou	South
20	20	2	488	Guizhou_Mt_Wugu_(AF512128)_Guizhou_China	A		China	Guizhou	South	29
				Luke_(AF512237)_Guangxi_China			China	Guangxi	South
21	21	1	488	Chahua_(AF512077)_Yunnan_China	A		China	Yunnan	South	1
22	22	42	488	Chahua_(AF512078)_Yunnan_China	A	P	China	Yunnan	South	1
				Chahua_(AF512079)_Yunnan_CHina			China	Yunnan	South
				Chahua_(AF512083)_Yunnan_China			China	Yunnan	South
				Chahua_(AF512086)_Yunnan_China			China	Yunnan	South
				Chahua_(AF512090)_Yunnan_China			China	Yunnan	South
				Gushi_(AF512140)_Henan_China			China	Henan	Central
				Gushi_(AF512147)_Henan_china			China	Henan	Central
				Gushi_(AF512149)_Henan_China			China	Henan	Central
				Souguang_(AY465987)_Shangdong_China			China	Shandong	East
				gi|301342680|gb|GU448097.1| Gallus gallus isolate WK4 Dloop, partial sequence; mitochondrial			China	Yunnan	South
				gi|301343187|gb|GU448604.1| Gallus gallus isolate YP19289 Dloop, partial sequence; mitochondrial			China	Yunnan	South
				gi|301343189|gb|GU448606.1| Gallus gallus isolate YP19255 Dloop, partial sequence; mitochondrial			China	Yunnan	South
				gi|301343194|gb|GU448611.1| Gallus gallus isolate YP19250 Dloop, partial sequence; mitochondrial			China	Yunnan	South
				gi|301343393|gb|GU448810.1| Gallus gallus isolate YP20524 Dloop, partial sequence; mitochondrial			China	Henan	Central
				gi|301341917|gb|GU447334.1| Gallus gallus isolate HX7 Dloop, partial sequence; mitochondrial			China	Henan	Central
				gi|301343195|gb|GU448612.1| Gallus gallus isolate YP19249 Dloop, partial sequence; mitochondrial			China	Yunnan	South
				gi|301342692|gb|GU448109.1| Gallus gallus isolate WL16 Dloop, partial sequence; mitochondrial			China	Yunnan	South
				gi|301342119|gb|GU447536.1| Gallus gallus isolate HD01 Dloop, partial sequence; mitochondrial			China	Henan	Central
				gi|301341927|gb|GU447344.1| Gallus gallus isolate HN4 Dloop, partial sequence; mitochondrial			China	Anhui	East
				gi|301341919|gb|GU447336.1| Gallus gallus isolate HX5 Dloop, partial sequence; mitochondrial			China	Henan	Central
				gi|301343598|gb|GU449015.1| Gallus gallus isolate YP20721 Dloop, partial sequence; mitochondrial			China	Xinjiang	West
				gi|301343197|gb|GU448614.1| Gallus gallus isolate YP19247 Dloop, partial sequence; mitochondrial			China	Yunnan	South
				gi|301343169|gb|GU448586.1| Gallus gallus isolate YP19327 Dloop, partial sequence; mitochondrial			China	Henan	Central
				gi|301343170|gb|GU448587.1| Gallus gallus isolate YP19326 Dloop, partial sequence; mitochondrial			China	Henan	Central
				gi|301342088|gb|GU447505.1| Gallus gallus isolate HD35 Dloop, partial sequence; mitochondrial			China	Henan	Central
				gi|301343172|gb|GU448589.1| Gallus gallus isolate YP19324 Dloop, partial sequence; mitochondrial			China	Henan	Central
				gi|301343173|gb|GU448590.1| Gallus gallus isolate YP19323 Dloop, partial sequence; mitochondrial			China	Henan	Central
				gi|301343177|gb|GU448594.1| Gallus gallus isolate YP19319 Dloop, partial sequence; mitochondrial			China	Henan	Central
				gi|301343178|gb|GU448595.1| Gallus gallus isolate YP19318 Dloop, partial sequence; mitochondrial			China	Henan	Central
				gi|301343193|gb|GU448610.1| Gallus gallus isolate YP19251 Dloop, partial sequence; mitochondrial			China	Yunnan	South
				gi|301343198|gb|GU448615.1| Gallus gallus isolate YP19246 Dloop, partial sequence; mitochondrial			China	Yunnan	South
				gi|301343407|gb|GU448824.1| Gallus gallus isolate YP20507 Dloop, partial sequence; mitochondrial			China	Henan	Central
				gi|301342685|gb|GU448102.1| Gallus gallus isolate WL4 Dloop, partial sequence; mitochondrial			China	Yunnan	South
				gi|301343175|gb|GU448592.1| Gallus gallus isolate YP19321 Dloop, partial sequence; mitochondrial			China	Henan	Central
				gi|301343192|gb|GU448609.1| Gallus gallus isolate YP19252 Dloop, partial sequence; mitochondrial			China	Yunnan	South
				gi|301343196|gb|GU448613.1| Gallus gallus isolate YP19248 Dloop, partial sequence; mitochondrial			China	Yunnan	South
				gi|301343246|gb|GU448663.1| Gallus gallus isolate YP18837 Dloop, partial sequence; mitochondrial			China	Yunnan	South
				gi|301342678|gb|GU448095.1| Gallus gallus isolate WK2 Dloop, partial sequence; mitochondrial			China	Yunnan	South
				gi|301342691|gb|GU448108.1| Gallus gallus isolate WL14 Dloop, partial sequence; mitochondrial			China	Yunnan	South
				gi|301343190|gb|GU448607.1| Gallus gallus isolate YP19254 Dloop, partial sequence; mitochondrial			China	Yunnan	South
				gi|301343191|gb|GU448608.1| Gallus gallus isolate YP19253 Dloop, partial sequence; mitochondrial			China	Yunnan	South
				gi|301343399|gb|GU448816.1| Gallus gallus isolate YP20517 Dloop, partial sequence; mitochondrial			China	Henan	Central
23	23	1	488	Silky_(AF512061)_Sichuan_China	A		China	Sichuan	West	36
24	24	31	488	Caoke_(AF512103)_Sichuan_China	A		China	Sichuan	West	12
				Sichuan_Mt_Wugu_(AF512266)_Sichuan_China			China	Sichuan	West
				Cockfight_(AY588614)_Henan_China			China	Henan	Central
				Cockfight_(AY588617)_Henan_China			China	Henan	Central
				Cockfight_(AY588618)_Henan_China			China	Henan	Central
				Luxi_(AY588621)_Shangdong_China			China	Shandong	East
				Luxi_(AY588622)_Shangdong_China			China	Shandong	East
				Luxi_(AY588627)_Shangdong_China			China	Shandong	East
				Luxi_(AY588628)_Shangdong_China			China	Shandong	East
				gi|301342248|gb|GU447665.1| Gallus gallus isolate BN14 Dloop, partial sequence; mitochondrial			China	Yunnan	South
				gi|301342263|gb|GU447680.1| Gallus gallus isolate BN49 Dloop, partial sequence; mitochondrial			China	Yunnan	South
				gi|301342269|gb|GU447686.1| Gallus gallus isolate BN56 Dloop, partial sequence; mitochondrial			China	Yunnan	South
				gi|301343126|gb|GU448543.1| Gallus gallus isolate YP19437 Dloop, partial sequence; mitochondrial			China	Sichuan	West
				gi|301342115|gb|GU447532.1| Gallus gallus isolate HD05 Dloop, partial sequence; mitochondrial			China	Henan	Central
				gi|301342117|gb|GU447534.1| Gallus gallus isolate HD03 Dloop, partial sequence; mitochondrial			China	Henan	Central
				gi|301342112|gb|GU447529.1| Gallus gallus isolate HD08 Dloop, partial sequence; mitochondrial			China	Henan	Central
				gi|301342101|gb|GU447518.1| Gallus gallus isolate HD22 Dloop, partial sequence; mitochondrial			China	Henan	Central
				gi|301342260|gb|GU447677.1| Gallus gallus isolate BN44 Dloop, partial sequence; mitochondrial			China	Yunnan	South
				gi|301342086|gb|GU447503.1| Gallus gallus isolate HD37 Dloop, partial sequence; mitochondrial			China	Henan	Central
				gi|301342107|gb|GU447524.1| Gallus gallus isolate HD14 Dloop, partial sequence; mitochondrial			China	Henan	Central
				gi|301342113|gb|GU447530.1| Gallus gallus isolate HD7 Dloop, partial sequence; mitochondrial			China	Henan	Central
				gi|301342116|gb|GU447533.1| Gallus gallus isolate HD04 Dloop, partial sequence; mitochondrial			China	Henan	Central
				gi|301343125|gb|GU448542.1| Gallus gallus isolate YP19443 Dloop, partial sequence; mitochondrial			China	Sichuan	West
				gi|301342118|gb|GU447535.1| Gallus gallus isolate HD02 Dloop, partial sequence; mitochondrial			China	Henan	Central
				gi|301342261|gb|GU447678.1| Gallus gallus isolate BN46 Dloop, partial sequence; mitochondrial			China	Yunnan	South
				gi|301343124|gb|GU448541.1| Gallus gallus isolate YP19445 Dloop, partial sequence; mitochondrial			China	Sichuan	West
				gi|301342254|gb|GU447671.1| Gallus gallus isolate BN36 Dloop, partial sequence; mitochondrial			China	Yunnan	South
				gi|301342262|gb|GU447679.1| Gallus gallus isolate BN48 Dloop, partial sequence; mitochondrial			China	Yunnan	South
				gi|301342613|gb|GU448030.1| Gallus gallus isolate TH3 Dloop, partial sequence; mitochondrial			China	Anhui	East
				gi|301343599|gb|GU449016.1| Gallus gallus isolate YP20723 Dloop, partial sequence; mitochondrial			China	Xinjiang	West
				gi|301342258|gb|GU447675.1| Gallus gallus isolate BN42 Dloop, partial sequence; mitochondrial			China	Yunnan	South
25	25	1	488	Lverwu_(AY392248)_Yunnan_China	A		China	Yunnan	South	24
26	26	1	488	Chabo_(AB114073)_Japan	A		Japan			1
27	27	1	488	Kawachiyakko_(AB114081)_Japan	A		Japan			1
28	28	15	488	Wenshanshandi_(AY392374)_Yunnan_China	A		China	Yunnan	South	40
				Youkei_(AY465981)_Beijing_China			China	Beijing	North
				gi|301342653|gb|GU448070.1| Gallus gallus isolate WD5 Dloop, partial sequence; mitochondrial			China	Yunnan	South
				gi|301342887|gb|GU448304.1| Gallus gallus isolate YJ53 Dloop, partial sequence; mitochondrial			China	Yunnan	South
				gi|301342911|gb|GU448328.1| Gallus gallus isolate YJ29 Dloop, partial sequence; mitochondrial			China	Yunnan	South
				gi|301342719|gb|GU448136.1| Gallus gallus isolate XC21 Dloop, partial sequence; mitochondrial			China	Yunnan	South
				gi|301342869|gb|GU448286.1| Gallus gallus isolate YJ71 Dloop, partial sequence; mitochondrial			China	Yunnan	South
				gi|301342893|gb|GU448310.1| Gallus gallus isolate YJ47 Dloop, partial sequence; mitochondrial			China	Yunnan	South
				gi|301343288|gb|GU448705.1| Gallus gallus isolate YP18741 Dloop, partial sequence; mitochondrial			China	Yunnan	South
				gi|301342699|gb|GU448116.1| Gallus gallus isolate XK Dloop, partial sequence; mitochondrial			China	Yunnan	South
				gi|301343260|gb|GU448677.1| Gallus gallus isolate YP18782 Dloop, partial sequence; mitochondrial			China	Yunnan	South
				HM462098			Vietnam
				HM462101			Vietnam
				HM462151			Vietnam
				HM462174			Vietnam
29	29	1	488	Caoke_(AF512098)_Sichuan_China	A		China	Sichuan	West	34
30	30	30	488	Sichuan_Mt_Wugu_(AF512261)_Sichuan_China	B		China	Sichuan	West	44
				ChengduBlackSilky(AF512069)Sichuan_China			China	Sichuan	West
				ChengduBlackSilky(AF512075)Sichuan_China			China	Sichuan	West
				Yaan_Wugu_(AF512336)_Sichuan_China			China	Sichuan	West
				Dwarf_Wugu_(AF512125)_Guizhou_China			China	Guizhou	South
				Dwarf_Wugu_(AF512127)_Guizhou_China			China	Guizhou	South
				Gushi_(AF512150)_Henan_China			China	Henan	Central
				Jiangsu_Silky_(AF512221)_Jiangsu_China			China	Jiangsu	East
				Jiangsu_Silky_(AF512223)_Jiangsu_China			China	Jiangsu	East
				Jiangsu_Silky_(AF512228)_Jiangsu_China			China	Jiangsu	East
				Hubei_Silky_(AF512190)_Hubei_China			China	Hubei	Central
				Hubei_Silky_(AF512192)_Hubei_China			China	Hubei	Central
				Hubei_Silky_(AF512194)_Hubei_China			China	Hubei	Central
				Hubei_Black_Silky_(AF512200)_Hubei_China			China	Hubei	Central
				Hubei_Black_Silky_(AF512205)_Hubei_China			China	Hubei	Central
				Hubei_Black_Silky_(AF512206)_Hubei_China			China	Hubei	Central
				Hubei_Black_Silky_(AF512207)_Hubei_China			China	Hubei	Central
				Zhejiang_Wugu_(AF128336)_Zhejiang_China			China	Zhejiang	East
				Zhejiang_Wugu_(AF128337)_Zhejiang_China			China	Zhejiang	East
				Zhejiang_Wugu_(AF128338)_Zhejiang_China			China	Zhejiang	East
				Zhejiang_Wugu_(AF128339)_Zhejiang_China			China	Zhejiang	East
				gi|301342687|gb|GU448104.1| Gallus gallus isolate WL6 Dloop, partial sequence; mitochondrial			China	Yunnan	South
				gi|301343135|gb|GU448552.1| Gallus gallus isolate YP19396 Dloop, partial sequence; mitochondrial			China	Guangdong	South
				gi|301342679|gb|GU448096.1| Gallus gallus isolate WK3 Dloop, partial sequence; mitochondrial			China	Yunnan	South
				gi|301342683|gb|GU448100.1| Gallus gallus isolate WL2 Dloop, partial sequence; mitochondrial			China	Yunnan	South
				gi|301342141|gb|GU447558.1| Gallus gallus isolate GY19 Dloop, partial sequence; mitochondrial			China	Jiangxi	East
				gi|301343138|gb|GU448555.1| Gallus gallus isolate YP19392 Dloop, partial sequence; mitochondrial			China	Guangdong	South
				gi|301343141|gb|GU448558.1| Gallus gallus isolate YP19388 Dloop, partial sequence; mitochondrial			China	Guangdong	South
				gi|301343127|gb|GU448544.1| Gallus gallus isolate YP19404 Dloop, partial sequence; mitochondrial			China	Guangdong	South
				gi|301343130|gb|GU448547.1| Gallus gallus isolate YP19401 Dloop, partial sequence; mitochondrial			China	Guangdong	South
31	31	505	488	ChengduBlackSilky(AF512068)Sichuan_China	B	P	China	Sichuan	West	45
				ChengduBlackSilky(AF512072)Sichuan_China			China	Sichuan	West
				Chengdu_Silky_(AF512064)_Sichuan_China			China	Sichuan	West
				Yaan_Wugu_(AF512334)_Sichuan_China			China	Sichuan	West
				Dwarf_Wugu_(AF512124)_Guizhou_China			China	Guizhou	South
				Wumeng_Wugu_(AY466002)_Guizhou_China			China	Guizhou	South
				Wumeng_Wugu_(AY466003)_Guizhou_China			China	Guizhou	South
				Luke_(AF512243)_Guangxi_China			China	Guangxi	South
				Wangfeng_Wugu_(AF512290)_Guangxi_China			China	Guangxi	South
				Chahua_(AF512084)_Yunnan_China			China	Yunnan	South
				Chahua_(AF512087)_Yunnan_China			China	Yunnan	South
				Chahua_(AF512088)_Yunnan_China			China	Yunnan	South
				Chahua_(AY392378)_Yunnan_China			China	Yunnan	South
				Chahua_(AY392385)_Yunnan_China			China	Yunnan	South
				Chahua_(AY392386)_Yunnan_China			China	Yunnan	South
				Chahua_(AY392387)_Yunnan_China			China	Yunnan	South
				Chahua_(AY392389)_Yunnan_China			China	Yunnan	South
				Chahua_(AY392390)_Yunnan_China			China	Yunnan	South
				Chahua_(AY392391)_Yunnan_China			China	Yunnan	South
				Chahua_(AY392392)_Yunnan_China			China	Yunnan	South
				Chahua_(AY392401)_Yunnan_China			China	Yunnan	South
				Chahua_(AY392402)_Yunnan_China			China	Yunnan	South
				Chahua_(AY392406)_Yunnan_China			China	Yunnan	South
				Nixi_(AF512251)_Yunnan_China			China	Yunnan	South
				Wuding_(AF512295)_YunnanChina			China	Yunnan	South
				Wuding_(AF512296)_Yunnan_China			China	Yunnan	South
				Wuding_(AF512297)_Yunnan_China			China	Yunnan	South
				Douji_(AF512109)_Yunnan_China			China	Yunnan	South
				Douji_(AF512110)_Yunnan_China			China	Yunnan	South
				Douji_(AF512111)_Yunnan_China			China	Yunnan	South
				Douji_(AY588629)_Yunnan_China			China	Yunnan	South
				Douji_(AY588632)_Yunnan_China			China	Yunnan	South
				Cockfight_(AY588613)_Henan_China			China	Henan	Central
				Cockfight_(AY588620)_Henan_China			China	Henan	Central
				Tulufan_(AY588611)_Xinjiang_China			China	Xinjiang	West
				Douji_(AF512115)_Yunnan_China			China	Yunnan	South
				Douji_(AF512116)_Yunnan_China			China	Yunnan	South
				Jiangbian_(AY392217)_Yunnan_China			China	Yunnan	South
				Jiangbian_(AY392219)_Yunnan_China			China	Yunnan	South
				Wenshanshandi_(AY392349)_Yunnan_China			China	Yunnan	South
				Wenshanshandi_(AY392365)_Yunnan_China			China	Yunnan	South
				Wenshanshandi_(AY392366)_Yunnan_China			China	Yunnan	South
				Wenshanshandi_(AY392367)_Yunnan_China			China	Yunnan	South
				Wenshanshandi_(AY392373)_YUnnan_China			China	Yunnan	South
				Wenshanshandi_(AY392376)_Yunnan_China			China	Yunnan	South
				Chigulu_(AY392174)_Yunnan_China			China	Yunnan	South
				Chigulu_(AY392175)_Yunnan_China			China	Yunnan	South
				Chigulu_(AY392177)_Yunnan_China			China	Yunnan	South
				Chigulu_(AY392179)_Yunnan_China			China	Yunnan	South
				Chigulu_(AY392183)_Yunnan_China			China	Yunnan	South
				Chigulu_(AY392188)_Yunnan_China			China	Yunnan	South
				Chigulu_(AY392189)_Yunnan_China			China	Yunnan	South
				Chigulu_(AY392191)_Yunnan_China			China	Yunnan	South
				Chigulu_(AY392195)_Yunnan_China			China	Yunnan	South
				Chigulu_(AY392198)_Yunnan_China			China	Yunnan	South
				Qinyuan_(AY465964)_Guangdong_China			China	Guangdong	South
				Qinyuan_(AY465965)_Guangdong_China			China	Guangdong	South
				Qinyuan_(AY465966)_Guangdong_China			China	Guangdong	South
				Cockfight_(AY465968)_Henan_China			China	Henan	Central
				Cockfight_(AY465969)_Henan_china			China	Henan	Central
				Cockfight_(AY465970)_Henan_China			China	Henan	Central
				Cockfight_(AY465971)_Henan_China			China	Henan	Central
				Taihe_Silky_(AF512273)_Jiangxi_China			China	Jiangxi	East
				Taihe_Silky_(AF512275)_Jiangxi_China			China	Jiangxi	East
				Taihe_Silky_(AF512277)_Jiangxi_China			China	Jiangxi	East
				Taihe_Silky_(AF512280)_Jiangxi_China			China	Jiangxi	East
				Taihe_Silky_(AF512281)_Jiangxi_China			China	Jiangxi	East
				Taihe_Silky_(AY465990)_Jiangxi_China			China	Jiangxi	East
				Taihe_Silky_(AY465991)_Jiangxi_China			China	Jiangxi	East
				Yugan_Wugu_(AY465995)_Jiangxi_China			China	Jiangxi	East
				Langshan_(AY466004)_Jiangsu_China_B1			China	Jiangsu	East
				Langshan_(AY466005)_Jiangsu_China_B1			China	Jiangsu	East
				Langshan_(AY466006)_Jiangsu_China_B1			China	Jiangsu	East
				Langshan_(AY466007)_Jiangsu_China_B1			China	Jiangsu	East
				Hubei_Silky_(AF512191)_Hubei_China			China	Hubei	Central
				Hubei_Silky_(AF512196)_Hubei_China			China	Hubei	Central
				Hubei_Black_Silky_(AF512204)_Hubei_China			China	Hubei	Central
				Hubei_Black_Silky_(AF512209)_Hubei_China			China	Hubei	Central
				Hybrid_Silky_(AF512234)_Hubei_China			China	Hubei	Central
				Hybrid_Silky_(AF512235)_Hubei_Silky			China	Hubei	Central
				Xuefeng_(AF512300)_Hunan_China			China	Hunan	Central
				Xuefeng_(AF512303)_Hunan_China			China	Hunan	Central
				Xuefeng_(AF512304)_Hunan_China			China	Hunan	Central
				Xuefeng_(AF512305)_Hunan_China			China	Hunan	Central
				Xuefeng_(AF512306)_Hunan_China			China	Hunan	Central
				Linkun_(AF128330)_Zhejiang_China			China	Zhejiang	East
				Linkun_(AF128332)_Zhejiang_China			China	Zhejiang	East
				Linkun_(AF128333)_Zhejiang_China			China	Zhejiang	East
				Linkun_(AF128334)_Zhejiang_China			China	Zhejiang	East
				Baiyiner_(AF128320)_Zhejiang_China			China	Zhejiang	East
				Baiyiner_(AF128323)_Zhejiang_China			China	Zhejiang	East
				Baiyiner_(AF128324)_zhejiang_China			China	Zhejiang	East
				Youkei_(AY465983)_Beijing_China			China	Beijing	North
				Souguang_(AY465984)_Shangdong_China			China	Shandong	East
				Souguang_(AY465986)_Shangdong_China			China	Shandong	East
				Big_Bone_(AY465976)_Liaoning_China			China	Liaoning	North
				Big_Bone_(AY465978)_Liaoning_China			China	Liaoning	North
				Big_Bone_(AY465979)_Liaoning_China			China	Liaoning	North
				Domestic_(AY642127)_Bali_Indonesia			Indonesia
				Domestic_(AY642128)_Bali_Indonesia			Indonesia
				Domestic_(AY642129)_Bali_Indonesia			Indonesia
				G._g._gallus_(AB009442)_Laos_B1			Laos
				Thai_Bantam_(AB007724)_Thailand_B1			Thailand
				Domestic_(AY644972)_India			India
				Satsumadori_(AB007732)_Japan			japan
				Satsumadori_(AB114086)_Japan			Japan
				Shamo_(AB098652)_Okinawa_Japan			Japan
				Shamo_(AB098658)_Okinawa_Japan			Japan
				Shamo_(AB098682)_Honshu_Kyushu_Japan			Japan
				Shamo_(AB098684)_Honshu_Kyushu_Japan			Japan
				Shamo_(AB098685)_Honshu_Kyushu_Japan			Japan
				Kawachiyakko_(AB114082)_Japan			Japan
				Ryukyudori_(AB007744)_Japan_B1			Japan
				Domestic_(AY704720)_Western Asia			Western Asia
				Domestic_(AY704729)_Western Asia			Western Asia
				G._g._gallus_(AB007753)_Unknown_Locality			Unknown locality
				G._g._gallus_(AB007757)_Unknown_Locality			Unknown locality
				Shamo_(AB268539)_Japan_E1			Japan
				Fighting_(AB268540)_Bogor_Indonesia_E2			Indonesia
				Shamo_(AB268541)_Okinawa_Japan_E3			Japan
				Shamo_(AB268542)_Okinawa_Japan_E4			Japan
				Araucana_(CHL1)_Chile			Chile
				Araucana_(CHL6)_Chile			Chile
				Araucana_(CHL17)_Chile			Chile
				Araucana_(CHL36)_Chile			Chile
				Araucana_(CHL37)_Chile			Chile
				gi|301341936|gb|GU447353.1| Gallus gallus isolate HHL45 Dloop, partial sequence; mitochondrial			China	Hunan	Central
				gi|301342027|gb|GU447444.1| Gallus gallus isolate HH126 Dloop, partial sequence; mitochondrial			China	Hunan	Central
				gi|301342273|gb|GU447690.1| Gallus gallus isolate Boai8 Dloop, partial sequence; mitochondrial			China	Yunnan	South
				gi|301342394|gb|GU447811.1| Gallus gallus isolate LD9 Dloop, partial sequence; mitochondrial			China	Heilongjiang	North
				gi|301342402|gb|GU447819.1| Gallus gallus isolate LD22 Dloop, partial sequence; mitochondrial			China	Heilongjiang	North
				gi|301342585|gb|GU448002.1| Gallus gallus isolate SH30 Dloop, partial sequence; mitochondrial			China	Guangdong	South
				gi|301342749|gb|GU448166.1| Gallus gallus isolate XCJ32 Dloop, partial sequence; mitochondrial			China	Sichuan	West
				gi|301343117|gb|GU448534.1| Gallus gallus isolate YP19457 Dloop, partial sequence; mitochondrial			China	Guizhou	South
				gi|301343218|gb|GU448635.1| Gallus gallus isolate YP19158 Dloop, partial sequence; mitochondrial			China	Guangdong	South
				gi|301343360|gb|GU448777.1| Gallus gallus isolate YP20509 Dloop, partial sequence; mitochondrial			China	Henan	Central
				gi|301343372|gb|GU448789.1| Gallus gallus isolate YP20598 Dloop, partial sequence; mitochondrial			China	Hebei	North
				gi|301343389|gb|GU448806.1| Gallus gallus isolate YP20528 Dloop, partial sequence; mitochondrial			China	Henan	Central
				gi|301343395|gb|GU448812.1| Gallus gallus isolate YP20522 Dloop, partial sequence; mitochondrial			China	Henan	Central
				gi|301343400|gb|GU448817.1| Gallus gallus isolate YP20516 Dloop, partial sequence; mitochondrial			China	Henan	Central
				gi|301343410|gb|GU448827.1| Gallus gallus isolate YP20504 Dloop, partial sequence; mitochondrial			China	Henan	Central
				gi|301343414|gb|GU448831.1| Gallus gallus isolate YP20500 Dloop, partial sequence; mitochondrial			China	Henan	Central
				gi|301343434|gb|GU448851.1| Gallus gallus isolate YP20472 Dloop, partial sequence; mitochondrial			Laos
				gi|301343466|gb|GU448883.1| Gallus gallus isolate ZL14 Dloop, partial sequence; mitochondrial			China	Inner Mongolia	North
				gi|301343468|gb|GU448885.1| Gallus gallus isolate ZL12 Dloop, partial sequence; mitochondrial			China	Inner Mongolia	North
				gi|301343582|gb|GU448999.1| Gallus gallus isolate YP20700 Dloop, partial sequence; mitochondrial			China	Xinjiang	West
				gi|301342814|gb|GU448231.1| Gallus gallus isolate ML17 Dloop, partial sequence; mitochondrial			China	Yunnan	South
				gi|301342815|gb|GU448232.1| Gallus gallus isolate ML18 Dloop, partial sequence; mitochondrial			China	Yunnan	South
				gi|301342816|gb|GU448233.1| Gallus gallus isolate ML20 Dloop, partial sequence; mitochondrial			China	Yunnan	South
				gi|301342817|gb|GU448234.1| Gallus gallus isolate ML21 Dloop, partial sequence; mitochondrial			China	Yunnan	South
				gi|301342819|gb|GU448236.1| Gallus gallus isolate ML25 Dloop, partial sequence; mitochondrial			China	Yunnan	South
				gi|301342820|gb|GU448237.1| Gallus gallus isolate ML26 Dloop, partial sequence; mitochondrial			China	Yunnan	South
				gi|301342823|gb|GU448240.1| Gallus gallus isolate SG3 Dloop, partial sequence; mitochondrial			China	Yunnan	South
				gi|301342607|gb|GU448024.1| Gallus gallus isolate SM15 Dloop, partial sequence; mitochondrial			China	Hunan	Central
				gi|301342595|gb|GU448012.1| Gallus gallus isolate SM2 Dloop, partial sequence; mitochondrial			China	Hunan	Central
				gi|301342282|gb|GU447699.1| Gallus gallus isolate chah04 Dloop, partial sequence; mitochondrial			Laos
				gi|301342283|gb|GU447700.1| Gallus gallus isolate chah05 Dloop, partial sequence; mitochondrial			Laos
				gi|301342291|gb|GU447708.1| Gallus gallus isolate chah13 Dloop, partial sequence; mitochondrial			Laos
				gi|301342292|gb|GU447709.1| Gallus gallus isolate chah14 Dloop, partial sequence; mitochondrial			Laos
				gi|301342302|gb|GU447719.1| Gallus gallus isolate chah24 Dloop, partial sequence; mitochondrial			Laos
				gi|301342303|gb|GU447720.1| Gallus gallus isolate chah25 Dloop, partial sequence; mitochondrial			Laos
				gi|301342305|gb|GU447722.1| Gallus gallus isolate chah27 Dloop, partial sequence; mitochondrial			Laos
				gi|301343619|gb|GU449036.1| Gallus gallus isolate GX32 Dloop, partial sequence; mitochondrial			China	Guangxi	South
				gi|301341920|gb|GU447337.1| Gallus gallus isolate HX4 Dloop, partial sequence; mitochondrial			China	Henan	Central
				gi|301341973|gb|GU447390.1| Gallus gallus isolate HHL4 Dloop, partial sequence; mitochondrial			China	Hunan	Central
				gi|301341974|gb|GU447391.1| Gallus gallus isolate HHL2 Dloop, partial sequence; mitochondrial			China	Hunan	Central
				gi|301342765|gb|GU448182.1| Gallus gallus isolate XF21 Dloop, partial sequence; mitochondrial			China	Hunan	Central
				gi|301343375|gb|GU448792.1| Gallus gallus isolate YP20595 Dloop, partial sequence; mitochondrial			China	Hebei	North
				gi|301341905|gb|GU447322.1| Gallus gallus isolate HD15 Dloop, partial sequence; mitochondrial			China	Henan	Central
				gi|301341906|gb|GU447323.1| Gallus gallus isolate HD09 Dloop, partial sequence; mitochondrial			China	Henan	Central
				gi|301342159|gb|GU447576.1| Gallus gallus isolate GM5 Dloop, partial sequence; mitochondrial			China	Guizhou	South
				gi|301342161|gb|GU447578.1| Gallus gallus isolate GM3 Dloop, partial sequence; mitochondrial			China	Guizhou	South
				gi|301342162|gb|GU447579.1| Gallus gallus isolate GM2 Dloop, partial sequence; mitochondrial			China	Guizhou	South
				gi|301342165|gb|GU447582.1| Gallus gallus isolate ggm8 Dloop, partial sequence; mitochondrial			India
				gi|301342219|gb|GU447636.1| Gallus gallus isolate DK0 Dloop, partial sequence; mitochondrial			China	Yunnan	South
				gi|301342346|gb|GU447763.1| Gallus gallus isolate D30 Dloop, partial sequence; mitochondrial			China	Yunnan	South
				gi|301342366|gb|GU447783.1| Gallus gallus isolate JJ7 Dloop, partial sequence; mitochondrial			China	Jilin	North
				gi|301342371|gb|GU447788.1| Gallus gallus isolate JJ12 Dloop, partial sequence; mitochondrial			China	Jilin	North
				gi|301342379|gb|GU447796.1| Gallus gallus isolate JN4 Dloop, partial sequence; mitochondrial			China	Shandong	East
				gi|301342521|gb|GU447938.1| Gallus gallus isolate PB1 Dloop, partial sequence; mitochondrial			China	Yunnan	South
				gi|301342529|gb|GU447946.1| Gallus gallus isolate PB9 Dloop, partial sequence; mitochondrial			China	Yunnan	South
				gi|301342649|gb|GU448066.1| Gallus gallus isolate VN3 Dloop, partial sequence; mitochondrial			Vietnam
				gi|301342650|gb|GU448067.1| Gallus gallus isolate VN4 Dloop, partial sequence; mitochondrial			Vietnam
				gi|301342652|gb|GU448069.1| Gallus gallus isolate WD4 Dloop, partial sequence; mitochondrial			China	Yunnan	South
				gi|301342676|gb|GU448093.1| Gallus gallus isolate WD60 Dloop, partial sequence; mitochondrial			China	Yunnan	South
				gi|301342700|gb|GU448117.1| Gallus gallus isolate XC2 Dloop, partial sequence; mitochondrial			China	Yunnan	South
				gi|301343128|gb|GU448545.1| Gallus gallus isolate YP19403 Dloop, partial sequence; mitochondrial			China	Guangdong	South
				gi|301343203|gb|GU448620.1| Gallus gallus isolate YP19173 Dloop, partial sequence; mitochondrial			China	Guangdong	South
				gi|301343219|gb|GU448636.1| Gallus gallus isolate YP19157 Dloop, partial sequence; mitochondrial			China	Guangdong	South
				gi|301343421|gb|GU448838.1| Gallus gallus isolate YP20486 Dloop, partial sequence; mitochondrial			China	Henan	Central
				gi|301343425|gb|GU448842.1| Gallus gallus isolate YP20481 Dloop, partial sequence; mitochondrial			Laos
				gi|301343453|gb|GU448870.1| Gallus gallus isolate ZS8 Dloop, partial sequence; mitochondrial			China	Yunnan	South
				gi|301343564|gb|GU448981.1| Gallus gallus isolate YP20647 Dloop, partial sequence; mitochondrial			China	Hebei	North
				gi|301343611|gb|GU449028.1| Gallus gallus isolate GX11 Dloop, partial sequence; mitochondrial			China	Guangxi	South
				gi|301343620|gb|GU449037.1| Gallus gallus isolate GX04 Dloop, partial sequence; mitochondrial			China	Guangxi	South
				gi|301343636|gb|GU449053.1| Gallus gallus isolate JZ34 Dloop, partial sequence; mitochondrial			China	Hubei	Central
				gi|301342102|gb|GU447519.1| Gallus gallus isolate HD21 Dloop, partial sequence; mitochondrial			China	Henan	Central
				gi|301342111|gb|GU447528.1| Gallus gallus isolate HD10 Dloop, partial sequence; mitochondrial			China	Henan	Central
				gi|301342105|gb|GU447522.1| Gallus gallus isolate HD17 Dloop, partial sequence; mitochondrial			China	Henan	Central
				gi|301342702|gb|GU448119.1| Gallus gallus isolate XC4 Dloop, partial sequence; mitochondrial			China	Yunnan	South
				gi|301342163|gb|GU447580.1| Gallus gallus isolate GM1 Dloop, partial sequence; mitochondrial			China	Guizhou	South
				gi|301342642|gb|GU448059.1| Gallus gallus isolate TP13 Dloop, partial sequence; mitochondrial			Vietnam
				gi|301343622|gb|GU449039.1| Gallus gallus isolate GX09 Dloop, partial sequence; mitochondrial			China	Guangxi	South
				gi|301342578|gb|GU447995.1| Gallus gallus isolate SG15 Dloop, partial sequence; mitochondrial			China	Yunnan	South
				gi|301342028|gb|GU447445.1| Gallus gallus isolate HH125 Dloop, partial sequence; mitochondrial			China	Hunan	Central
				gi|301342350|gb|GU447767.1| Gallus gallus isolate ML19 Dloop, partial sequence; mitochondrial			China	Yunnan	South
				gi|301342572|gb|GU447989.1| Gallus gallus isolate SG2 Dloop, partial sequence; mitochondrial			China	Yunnan	South
				gi|301342589|gb|GU448006.1| Gallus gallus isolate SH49 Dloop, partial sequence; mitochondrial			China	Guangdong	South
				gi|301342338|gb|GU447755.1| Gallus gallus isolate D19 Dloop, partial sequence; mitochondrial			China	Yunnan	South
				gi|301342506|gb|GU447923.1| Gallus gallus isolate Nvn14 Dloop, partial sequence; mitochondrial			Vietnam
				gi|301341909|gb|GU447326.1| Gallus gallus isolate HX15 Dloop, partial sequence; mitochondrial			China	Henan	Central
				gi|301342516|gb|GU447933.1| Gallus gallus isolate Nvn25 Dloop, partial sequence; mitochondrial			Vietnam
				gi|301342517|gb|GU447934.1| Gallus gallus isolate Nvn26 Dloop, partial sequence; mitochondrial			Vietnam
				gi|301342636|gb|GU448053.1| Gallus gallus isolate TP3 Dloop, partial sequence; mitochondrial			Vietnam
				gi|301342644|gb|GU448061.1| Gallus gallus isolate TP15 Dloop, partial sequence; mitochondrial			Vietnam
				gi|301343452|gb|GU448869.1| Gallus gallus isolate ZS9 Dloop, partial sequence; mitochondrial			China	Yunnan	South
				gi|301342304|gb|GU447721.1| Gallus gallus isolate chah26 Dloop, partial sequence; mitochondrial			Laos
				gi|301342513|gb|GU447930.1| Gallus gallus isolate Nvn22 Dloop, partial sequence; mitochondrial			Vietnam
				gi|301342618|gb|GU448035.1| Gallus gallus isolate TH9 Dloop, partial sequence; mitochondrial			China	Anhui	East
				gi|301343209|gb|GU448626.1| Gallus gallus isolate YP19167 Dloop, partial sequence; mitochondrial			China	Guangdong	South
				gi|301343397|gb|GU448814.1| Gallus gallus isolate YP20520 Dloop, partial sequence; mitochondrial			China	Henan	Central
				gi|301343610|gb|GU449027.1| Gallus gallus isolate GX01 Dloop, partial sequence; mitochondrial			China	Guangxi	South
				gi|301343614|gb|GU449031.1| Gallus gallus isolate GX20 Dloop, partial sequence; mitochondrial			China	Guangxi	South
				gi|301342238|gb|GU447655.1| Gallus gallus isolate BA12 Dloop, partial sequence; mitochondrial			China	Yunnan	South
				gi|301342342|gb|GU447759.1| Gallus gallus isolate HHL20 Dloop, partial sequence; mitochondrial			China	Hunan	Central
				gi|301343457|gb|GU448874.1| Gallus gallus isolate ZS4 Dloop, partial sequence; mitochondrial			China	Yunnan	South
				gi|301342497|gb|GU447914.1| Gallus gallus isolate ML28 Dloop, partial sequence; mitochondrial			China	Yunnan	South
				gi|301343455|gb|GU448872.1| Gallus gallus isolate ZS6 Dloop, partial sequence; mitochondrial			China	Yunnan	South
				gi|301341942|gb|GU447359.1| Gallus gallus isolate HHL38 Dloop, partial sequence; mitochondrial			China	Hunan	Central
				gi|301341953|gb|GU447370.1| Gallus gallus isolate HHL27 Dloop, partial sequence; mitochondrial			China	Hunan	Central
				gi|301342239|gb|GU447656.1| Gallus gallus isolate BA13 Dloop, partial sequence; mitochondrial			China	Yunnan	South
				gi|301342788|gb|GU448205.1| Gallus gallus isolate XP4 Dloop, partial sequence; mitochondrial			China	Hunan	Central
				gi|301343426|gb|GU448843.1| Gallus gallus isolate YP20480 Dloop, partial sequence; mitochondrial			Laos
				gi|301343621|gb|GU449038.1| Gallus gallus isolate GX08 Dloop, partial sequence; mitochondrial			China	Guangxi	South
				gi|301342094|gb|GU447511.1| Gallus gallus isolate HD29 Dloop, partial sequence; mitochondrial			China	Henan	Central
				gi|301342109|gb|GU447526.1| Gallus gallus isolate HD12 Dloop, partial sequence; mitochondrial			China	Henan	Central
				gi|301342295|gb|GU447712.1| Gallus gallus isolate chah17 Dloop, partial sequence; mitochondrial			Laos
				gi|301342643|gb|GU448060.1| Gallus gallus isolate TP14 Dloop, partial sequence; mitochondrial			Vietnam
				gi|301342646|gb|GU448063.1| Gallus gallus isolate TP17 Dloop, partial sequence; mitochondrial			Vietnam
				gi|301343216|gb|GU448633.1| Gallus gallus isolate YP19160 Dloop, partial sequence; mitochondrial			China	Guangdong	South
				gi|301343616|gb|GU449033.1| Gallus gallus isolate GX26 Dloop, partial sequence; mitochondrial			China	Guangxi	South
				gi|301341914|gb|GU447331.1| Gallus gallus isolate HX10 Dloop, partial sequence; mitochondrial			China	Henan	Central
				gi|301341941|gb|GU447358.1| Gallus gallus isolate HHL40 Dloop, partial sequence; mitochondrial			China	Hunan	Central
				gi|301342233|gb|GU447650.1| Gallus gallus isolate BA7 Dloop, partial sequence; mitochondrial			China	Yunnan	South
				gi|301342241|gb|GU447658.1| Gallus gallus isolate BA18 Dloop, partial sequence; mitochondrial			China	Yunnan	South
				gi|301342796|gb|GU448213.1| Gallus gallus isolate XQ2 Dloop, partial sequence; mitochondrial			China	Fujian	East
				gi|301343224|gb|GU448641.1| Gallus gallus isolate YP19152 Dloop, partial sequence; mitochondrial			China	Guangdong	South
				gi|301343226|gb|GU448643.1| Gallus gallus isolate YP19150 Dloop, partial sequence; mitochondrial			China	Guangdong	South
				gi|301343370|gb|GU448787.1| Gallus gallus isolate YP20612 Dloop, partial sequence; mitochondrial			China	Hebei	North
				gi|301343424|gb|GU448841.1| Gallus gallus isolate YP20482 Dloop, partial sequence; mitochondrial			Laos
				gi|301343450|gb|GU448867.1| Gallus gallus isolate ZS11 Dloop, partial sequence; mitochondrial			China	Yunnan	South
				gi|301343451|gb|GU448868.1| Gallus gallus isolate ZS10 Dloop, partial sequence; mitochondrial			China	Yunnan	South
				gi|301343460|gb|GU448877.1| Gallus gallus isolate ZS1 Dloop, partial sequence; mitochondrial			China	Yunnan	South
				gi|301343551|gb|GU448968.1| Gallus gallus isolate ypt6 Dloop, partial sequence; mitochondrial			India
				gi|301343635|gb|GU449052.1| Gallus gallus isolate JZ33 Dloop, partial sequence; mitochondrial			China	Hubei	Central
				gi|301343454|gb|GU448871.1| Gallus gallus isolate ZS7 Dloop, partial sequence; mitochondrial			China	Yunnan	South
				gi|301343458|gb|GU448875.1| Gallus gallus isolate ZS3 Dloop, partial sequence; mitochondrial			China	Yunnan	South
				gi|301343615|gb|GU449032.1| Gallus gallus isolate GX24 Dloop, partial sequence; mitochondrial			China	Guangxi	South
				gi|301341952|gb|GU447369.1| Gallus gallus isolate HHL28 Dloop, partial sequence; mitochondrial			China	Hunan	Central
				gi|301342236|gb|GU447653.1| Gallus gallus isolate BA10 Dloop, partial sequence; mitochondrial			China	Yunnan	South
				gi|301342240|gb|GU447657.1| Gallus gallus isolate BA14 Dloop, partial sequence; mitochondrial			China	Yunnan	South
				gi|301343200|gb|GU448617.1| Gallus gallus isolate YP19176 Dloop, partial sequence; mitochondrial			China	Guangdong	South
				gi|301343373|gb|GU448790.1| Gallus gallus isolate YP20597 Dloop, partial sequence; mitochondrial			China	Hebei	North
				gi|301343456|gb|GU448873.1| Gallus gallus isolate ZS5 Dloop, partial sequence; mitochondrial			China	Yunnan	South
				gi|301342818|gb|GU448235.1| Gallus gallus isolate ML22 Dloop, partial sequence; mitochondrial			China	Yunnan	South
				gi|301342130|gb|GU447547.1| Gallus gallus isolate henan chen10 Dloop, partial sequence; mitochondrial			China	Henan	Central
				gi|301342136|gb|GU447553.1| Gallus gallus isolate henan chen4 Dloop, partial sequence; mitochondrial			China	Henan	Central
				gi|301342319|gb|GU447736.1| Gallus gallus isolate CL6 Dloop, partial sequence; mitochondrial			China	Yunnan	South
				gi|301343071|gb|GU448488.1| Gallus gallus isolate yanzhou3 Dloop, partial sequence; mitochondrial			China	Shandong	East
				gi|301343072|gb|GU448489.1| Gallus gallus isolate yanzhou2 Dloop, partial sequence; mitochondrial			China	Shandong	East
				gi|301343334|gb|GU448751.1| Gallus gallus isolate yongchen 9 Dloop, partial sequence; mitochondrial			China	Henan	Central
				gi|301343336|gb|GU448753.1| Gallus gallus isolate yongchen 11 Dloop, partial sequence; mitochondrial			China	Henan	Central
				gi|301343337|gb|GU448754.1| Gallus gallus isolate yongchen 12 Dloop, partial sequence; mitochondrial			China	Henan	Central
				gi|301341949|gb|GU447366.1| Gallus gallus isolate HHL31 Dloop, partial sequence; mitochondrial			China	Hunan	Central
				gi|301342234|gb|GU447651.1| Gallus gallus isolate BA8 Dloop, partial sequence; mitochondrial			China	Yunnan	South
				gi|301342515|gb|GU447932.1| Gallus gallus isolate Nvn24 Dloop, partial sequence; mitochondrial			Vietnam
				gi|301342551|gb|GU447968.1| Gallus gallus isolate WGJ48 Dloop, partial sequence; mitochondrial			China	Guizhou	South
				gi|301342641|gb|GU448058.1| Gallus gallus isolate TP9 Dloop, partial sequence; mitochondrial			Vietnam
				gi|301342839|gb|GU448256.1| Gallus gallus isolate TP12 Dloop, partial sequence; mitochondrial			Vietnam
				gi|301342857|gb|GU448274.1| Gallus gallus isolate YP19304 Dloop, partial sequence; mitochondrial			China	Henan	Central
				gi|301343211|gb|GU448628.1| Gallus gallus isolate YP19165 Dloop, partial sequence; mitochondrial			China	Guangdong	South
				gi|301343252|gb|GU448669.1| Gallus gallus isolate YP18811 Dloop, partial sequence; mitochondrial			China	Guangdong	South
				gi|301343255|gb|GU448672.1| Gallus gallus isolate YP18808 Dloop, partial sequence; mitochondrial			China	Guangdong	South
				gi|301343368|gb|GU448785.1| Gallus gallus isolate YP20627 Dloop, partial sequence; mitochondrial			China	Hebei	North
				gi|301343369|gb|GU448786.1| Gallus gallus isolate YP20620 Dloop, partial sequence; mitochondrial			China	Hebei	North
				gi|301343378|gb|GU448795.1| Gallus gallus isolate YP20539 Dloop, partial sequence; mitochondrial			China	Hebei	North
				gi|301343553|gb|GU448970.1| Gallus gallus isolate YP20632 Dloop, partial sequence; mitochondrial			China	Hebei	North
				gi|301343555|gb|GU448972.1| Gallus gallus isolate YP20636 Dloop, partial sequence; mitochondrial			China	Hebei	North
				gi|301343606|gb|GU449023.1| Gallus gallus isolate YP20731 Dloop, partial sequence; mitochondrial			China	Xinjiang	West
				gi|301343617|gb|GU449034.1| Gallus gallus isolate GX27 Dloop, partial sequence; mitochondrial			China	Guangxi	South
				gi|301341964|gb|GU447381.1| Gallus gallus isolate HHL13 Dloop, partial sequence; mitochondrial			China	Hunan	Central
				gi|301342352|gb|GU447769.1| Gallus gallus isolate JG3 Dloop, partial sequence; mitochondrial			China	Yunnan	South
				gi|301342356|gb|GU447773.1| Gallus gallus isolate JG7 Dloop, partial sequence; mitochondrial			Unknown locality
				gi|301343371|gb|GU448788.1| Gallus gallus isolate YP20611 Dloop, partial sequence; mitochondrial			China	Hebei	North
				gi|301343390|gb|GU448807.1| Gallus gallus isolate YP20527 Dloop, partial sequence; mitochondrial			China	Henan	Central
				gi|301343423|gb|GU448840.1| Gallus gallus isolate YP20483 Dloop, partial sequence; mitochondrial			Laos
				gi|301343430|gb|GU448847.1| Gallus gallus isolate YP20476 Dloop, partial sequence; mitochondrial			Laos
				gi|301343459|gb|GU448876.1| Gallus gallus isolate ZS2 Dloop, partial sequence; mitochondrial			China	Yunnan	South
				gi|301343639|gb|GU449056.1| Gallus gallus isolate JZ37 Dloop, partial sequence; mitochondrial			China	Hubei	Central
				gi|301341947|gb|GU447364.1| Gallus gallus isolate HHL33 Dloop, partial sequence; mitochondrial			China	Hunan	Central
				gi|301341955|gb|GU447372.1| Gallus gallus isolate HHL25 Dloop, partial sequence; mitochondrial			China	Hunan	Central
				gi|301342014|gb|GU447431.1| Gallus gallus isolate HH155 Dloop, partial sequence; mitochondrial			China	Guangdong	South
				gi|301342043|gb|GU447460.1| Gallus gallus isolate HH106 Dloop, partial sequence; mitochondrial			China	Sichuan	West
				gi|301342087|gb|GU447504.1| Gallus gallus isolate HD36 Dloop, partial sequence; mitochondrial			China	Henan	Central
				gi|301342142|gb|GU447559.1| Gallus gallus isolate GY18 Dloop, partial sequence; mitochondrial			China	Jiangxi	East
				gi|301342150|gb|GU447567.1| Gallus gallus isolate GY9 Dloop, partial sequence; mitochondrial			China	Jiangxi	East
				gi|301342157|gb|GU447574.1| Gallus gallus isolate GY1 Dloop, partial sequence; mitochondrial			China	Jiangxi	East
				gi|301342223|gb|GU447640.1| Gallus gallus isolate D42 Dloop, partial sequence; mitochondrial			China	Yunnan	South
				gi|301342232|gb|GU447649.1| Gallus gallus isolate BA6 Dloop, partial sequence; mitochondrial			China	Yunnan	South
				gi|301342553|gb|GU447970.1| Gallus gallus isolate WGJ61 Dloop, partial sequence; mitochondrial			China	Guizhou	South
				gi|301343202|gb|GU448619.1| Gallus gallus isolate YP19174 Dloop, partial sequence; mitochondrial			China	Guangdong	South
				gi|301343225|gb|GU448642.1| Gallus gallus isolate YP19151 Dloop, partial sequence; mitochondrial			China	Guangdong	South
				gi|301343299|gb|GU448716.1| Gallus gallus isolate YP18723 Dloop, partial sequence; mitochondrial			China	Henan	Central
				gi|301343467|gb|GU448884.1| Gallus gallus isolate ZL13 Dloop, partial sequence; mitochondrial			China	Inner Mongolia	North
				gi|301341918|gb|GU447335.1| Gallus gallus isolate HX6 Dloop, partial sequence; mitochondrial			China	Henan	Central
				gi|301341921|gb|GU447338.1| Gallus gallus isolate HX3 Dloop, partial sequence; mitochondrial			China	Henan	Central
				gi|301341925|gb|GU447342.1| Gallus gallus isolate HN6 Dloop, partial sequence; mitochondrial			China	Anhui	East
				gi|301341928|gb|GU447345.1| Gallus gallus isolate HN3 Dloop, partial sequence; mitochondrial			China	Anhui	East
				gi|301341931|gb|GU447348.1| Gallus gallus isolate HHL50 Dloop, partial sequence; mitochondrial			China	Hunan	Central
				gi|301341933|gb|GU447350.1| Gallus gallus isolate HHL48 Dloop, partial sequence; mitochondrial			China	Hunan	Central
				gi|301341946|gb|GU447363.1| Gallus gallus isolate HHL34 Dloop, partial sequence; mitochondrial			China	Hunan	Central
				gi|301341965|gb|GU447382.1| Gallus gallus isolate HHL12 Dloop, partial sequence; mitochondrial			China	Hunan	Central
				gi|301341984|gb|GU447401.1| Gallus gallus isolate HH204 Dloop, partial sequence; mitochondrial			China	Sichuan	West
				gi|301341986|gb|GU447403.1| Gallus gallus isolate HH198 Dloop, partial sequence; mitochondrial			China	Sichuan	West
				gi|301341998|gb|GU447415.1| Gallus gallus isolate HH175 Dloop, partial sequence; mitochondrial			China	Hunan	Central
				gi|301342000|gb|GU447417.1| Gallus gallus isolate HH169 Dloop, partial sequence; mitochondrial			China	Jiangxi	East
				gi|301342008|gb|GU447425.1| Gallus gallus isolate HH161 Dloop, partial sequence; mitochondrial			China	Guangdong	South
				gi|301342036|gb|GU447453.1| Gallus gallus isolate HH115 Dloop, partial sequence; mitochondrial			China	Hunan	Central
				gi|301342037|gb|GU447454.1| Gallus gallus isolate HH114 Dloop, partial sequence; mitochondrial			China	Hunan	Central
				gi|301342054|gb|GU447471.1| Gallus gallus isolate HH85 Dloop, partial sequence; mitochondrial			China	Hunan	Central
				gi|301342076|gb|GU447493.1| Gallus gallus isolate HH4 Dloop, partial sequence; mitochondrial			China	Hunan	Central
				gi|301342082|gb|GU447499.1| Gallus gallus isolate HD41 Dloop, partial sequence; mitochondrial			China	Henan	Central
				gi|301342099|gb|GU447516.1| Gallus gallus isolate HD24 Dloop, partial sequence; mitochondrial			China	Henan	Central
				gi|301342108|gb|GU447525.1| Gallus gallus isolate HD13 Dloop, partial sequence; mitochondrial			China	Henan	Central
				gi|301342228|gb|GU447645.1| Gallus gallus isolate BA1 Dloop, partial sequence; mitochondrial			China	Yunnan	South
				gi|301342229|gb|GU447646.1| Gallus gallus isolate BA2 Dloop, partial sequence; mitochondrial			China	Yunnan	South
				gi|301342400|gb|GU447817.1| Gallus gallus isolate LD17 Dloop, partial sequence; mitochondrial			China	Heilongjiang	North
				gi|301342456|gb|GU447873.1| Gallus gallus isolate LP3 Dloop, partial sequence; mitochondrial			China	Yunnan	South
				gi|301342457|gb|GU447874.1| Gallus gallus isolate LP4 Dloop, partial sequence; mitochondrial			China	Yunnan	South
				gi|301342461|gb|GU447878.1| Gallus gallus isolate LY1 Dloop, partial sequence; mitochondrial			China	Fujian	East
				gi|301342462|gb|GU447879.1| Gallus gallus isolate LY2 Dloop, partial sequence; mitochondrial			China	Fujian	East
				gi|301342467|gb|GU447884.1| Gallus gallus isolate LY17 Dloop, partial sequence; mitochondrial			China	Fujian	East
				gi|301342472|gb|GU447889.1| Gallus gallus isolate LY23 Dloop, partial sequence; mitochondrial			China	Fujian	East
				gi|301342474|gb|GU447891.1| Gallus gallus isolate LY25 Dloop, partial sequence; mitochondrial			China	Fujian	East
				gi|301342580|gb|GU447997.1| Gallus gallus isolate SH4 Dloop, partial sequence; mitochondrial			China	Guangdong	South
				gi|301342586|gb|GU448003.1| Gallus gallus isolate SH39 Dloop, partial sequence; mitochondrial			China	Guangdong	South
				gi|301342635|gb|GU448052.1| Gallus gallus isolate TP2 Dloop, partial sequence; mitochondrial			Vietnam
				gi|301342754|gb|GU448171.1| Gallus gallus isolate XCJ38 Dloop, partial sequence; mitochondrial			China	Sichuan	West
				gi|301342782|gb|GU448199.1| Gallus gallus isolate xinc8 Dloop, partial sequence; mitochondrial			China	Henan	Central
				gi|301342785|gb|GU448202.1| Gallus gallus isolate XP1 Dloop, partial sequence; mitochondrial			China	Hunan	Central
				gi|301342795|gb|GU448212.1| Gallus gallus isolate XQ1 Dloop, partial sequence; mitochondrial			China	Fujian	East
				gi|301342912|gb|GU448329.1| Gallus gallus isolate YJ28 Dloop, partial sequence; mitochondrial			China	Yunnan	South
				gi|301343114|gb|GU448531.1| Gallus gallus isolate YP19464 Dloop, partial sequence; mitochondrial			China	Jiangxi	East
				gi|301343139|gb|GU448556.1| Gallus gallus isolate YP19391 Dloop, partial sequence; mitochondrial			China	Guangdong	South
				gi|301343205|gb|GU448622.1| Gallus gallus isolate YP19171 Dloop, partial sequence; mitochondrial			China	Guangdong	South
				gi|301343213|gb|GU448630.1| Gallus gallus isolate YP19163 Dloop, partial sequence; mitochondrial			China	Guangdong	South
				gi|301343229|gb|GU448646.1| Gallus gallus isolate YP19147 Dloop, partial sequence; mitochondrial			China	Guangdong	South
				gi|301343230|gb|GU448647.1| Gallus gallus isolate YP19146 Dloop, partial sequence; mitochondrial			China	Guangdong	South
				gi|301343428|gb|GU448845.1| Gallus gallus isolate YP20478 Dloop, partial sequence; mitochondrial			Laos
				gi|301343437|gb|GU448854.1| Gallus gallus isolate YP20469 Dloop, partial sequence; mitochondrial			Laos
				gi|301343446|gb|GU448863.1| Gallus gallus isolate YP20460 Dloop, partial sequence; mitochondrial			Laos
				gi|301343567|gb|GU448984.1| Gallus gallus isolate YP20650 Dloop, partial sequence; mitochondrial			China	Hebei	North
				gi|301343568|gb|GU448985.1| Gallus gallus isolate YP20651 Dloop, partial sequence; mitochondrial			China	Hebei	North
				gi|301343571|gb|GU448988.1| Gallus gallus isolate YP20654 Dloop, partial sequence; mitochondrial			China	Hebei	North
				gi|301343572|gb|GU448989.1| Gallus gallus isolate YP20655 Dloop, partial sequence; mitochondrial			China	Hebei	North
				gi|301343612|gb|GU449029.1| Gallus gallus isolate GX12 Dloop, partial sequence; mitochondrial			China	Guangxi	South
				gi|301341934|gb|GU447351.1| Gallus gallus isolate HHL47 Dloop, partial sequence; mitochondrial			China	Hunan	Central
				gi|301341963|gb|GU447380.1| Gallus gallus isolate HHL14 Dloop, partial sequence; mitochondrial			China	Hunan	Central
				gi|301341968|gb|GU447385.1| Gallus gallus isolate HHL9 Dloop, partial sequence; mitochondrial			China	Hunan	Central
				gi|301342013|gb|GU447430.1| Gallus gallus isolate HH156 Dloop, partial sequence; mitochondrial			China	Guangdong	South
				gi|301342033|gb|GU447450.1| Gallus gallus isolate HH120 Dloop, partial sequence; mitochondrial			China	Hunan	Central
				gi|301342081|gb|GU447498.1| Gallus gallus isolate HD42 Dloop, partial sequence; mitochondrial			China	Henan	Central
				gi|301342095|gb|GU447512.1| Gallus gallus isolate HD28 Dloop, partial sequence; mitochondrial			China	Henan	Central
				gi|301342106|gb|GU447523.1| Gallus gallus isolate HD16 Dloop, partial sequence; mitochondrial			China	Henan	Central
				gi|301342110|gb|GU447527.1| Gallus gallus isolate HD11 Dloop, partial sequence; mitochondrial			China	Henan	Central
				gi|301342140|gb|GU447557.1| Gallus gallus isolate GY20 Dloop, partial sequence; mitochondrial			China	Jiangxi	East
				gi|301342144|gb|GU447561.1| Gallus gallus isolate GY15 Dloop, partial sequence; mitochondrial			China	Jiangxi	East
				gi|301342145|gb|GU447562.1| Gallus gallus isolate GY14 Dloop, partial sequence; mitochondrial			China	Jiangxi	East
				gi|301342148|gb|GU447565.1| Gallus gallus isolate GY11 Dloop, partial sequence; mitochondrial			China	Jiangxi	East
				gi|301342175|gb|GU447592.1| Gallus gallus isolate FY4 Dloop, partial sequence; mitochondrial			China	Anhui	East
				gi|301342230|gb|GU447647.1| Gallus gallus isolate BA3 Dloop, partial sequence; mitochondrial			China	Yunnan	South
				gi|301342235|gb|GU447652.1| Gallus gallus isolate BA9 Dloop, partial sequence; mitochondrial			China	Yunnan	South
				gi|301342237|gb|GU447654.1| Gallus gallus isolate BA11 Dloop, partial sequence; mitochondrial			China	Yunnan	South
				gi|301342334|gb|GU447751.1| Gallus gallus isolate D14 Dloop, partial sequence; mitochondrial			China	Yunnan	South
				gi|301342336|gb|GU447753.1| Gallus gallus isolate D17 Dloop, partial sequence; mitochondrial			China	Yunnan	South
				gi|301342340|gb|GU447757.1| Gallus gallus isolate D24 Dloop, partial sequence; mitochondrial			China	Yunnan	South
				gi|301342344|gb|GU447761.1| Gallus gallus isolate D22 Dloop, partial sequence; mitochondrial			China	Yunnan	South
				gi|301342347|gb|GU447764.1| Gallus gallus isolate GY7 Dloop, partial sequence; mitochondrial			China	Jiangxi	East
				gi|301342354|gb|GU447771.1| Gallus gallus isolate JG5 Dloop, partial sequence; mitochondrial			China	Yunnan	South
				gi|301342388|gb|GU447805.1| Gallus gallus isolate LD1 Dloop, partial sequence; mitochondrial			China	Heilongjiang	North
				gi|301342458|gb|GU447875.1| Gallus gallus isolate LP5 Dloop, partial sequence; mitochondrial			China	Yunnan	South
				gi|301342465|gb|GU447882.1| Gallus gallus isolate LY11 Dloop, partial sequence; mitochondrial			China	Fujian	East
				gi|301342587|gb|GU448004.1| Gallus gallus isolate SH45 Dloop, partial sequence; mitochondrial			China	Guangdong	South
				gi|301342615|gb|GU448032.1| Gallus gallus isolate TH5 Dloop, partial sequence; mitochondrial			China	Anhui	East
				gi|301342693|gb|GU448110.1| Gallus gallus isolate XA4 Dloop, partial sequence; mitochondrial			China	Shaanxi	Central
				gi|301342696|gb|GU448113.1| Gallus gallus isolate XA7 Dloop, partial sequence; mitochondrial			China	Shaanxi	Central
				gi|301342715|gb|GU448132.1| Gallus gallus isolate XK7 Dloop, partial sequence; mitochondrial			China	Yunnan	South
				gi|301342760|gb|GU448177.1| Gallus gallus isolate XCJ44 Dloop, partial sequence; mitochondrial			China	Sichuan	West
				gi|301342799|gb|GU448216.1| Gallus gallus isolate XQ5 Dloop, partial sequence; mitochondrial			China	Fujian	East
				gi|301342800|gb|GU448217.1| Gallus gallus isolate XQ6 Dloop, partial sequence; mitochondrial			China	Fujian	East
				gi|301342821|gb|GU448238.1| Gallus gallus isolate ML27 Dloop, partial sequence; mitochondrial			China	Yunnan	South
				gi|301343065|gb|GU448482.1| Gallus gallus isolate yin5 Dloop, partial sequence; mitochondrial			India
				gi|301343142|gb|GU448559.1| Gallus gallus isolate YP19384 Dloop, partial sequence; mitochondrial			China	Guangdong	South
				gi|301343222|gb|GU448639.1| Gallus gallus isolate YP19154 Dloop, partial sequence; mitochondrial			China	Guangdong	South
				gi|301343232|gb|GU448649.1| Gallus gallus isolate YP19144 Dloop, partial sequence; mitochondrial			China	Guangdong	South
				gi|301343256|gb|GU448673.1| Gallus gallus isolate YP18807 Dloop, partial sequence; mitochondrial			China	Guangdong	South
				gi|301343376|gb|GU448793.1| Gallus gallus isolate YP20590 Dloop, partial sequence; mitochondrial			China	Hebei	North
				gi|301343379|gb|GU448796.1| Gallus gallus isolate YP20538 Dloop, partial sequence; mitochondrial			China	Hebei	North
				gi|301343444|gb|GU448861.1| Gallus gallus isolate YP20462 Dloop, partial sequence; mitochondrial			Laos
				gi|301343445|gb|GU448862.1| Gallus gallus isolate YP20461 Dloop, partial sequence; mitochondrial			Laos
				gi|301343447|gb|GU448864.1| Gallus gallus isolate YP20459 Dloop, partial sequence; mitochondrial			Laos
				gi|301343618|gb|GU449035.1| Gallus gallus isolate GX30 Dloop, partial sequence; mitochondrial			China	Guangxi	South
				gi|301341948|gb|GU447365.1| Gallus gallus isolate HHL32 Dloop, partial sequence; mitochondrial			China	Hunan	Central
				gi|301341960|gb|GU447377.1| Gallus gallus isolate HHL18 Dloop, partial sequence; mitochondrial			China	Hunan	Central
				gi|301342096|gb|GU447513.1| Gallus gallus isolate HD27 Dloop, partial sequence; mitochondrial			China	Henan	Central
				gi|301342114|gb|GU447531.1| Gallus gallus isolate HD06 Dloop, partial sequence; mitochondrial			China	Henan	Central
				gi|301342151|gb|GU447568.1| Gallus gallus isolate GY8 Dloop, partial sequence; mitochondrial			China	Jiangxi	East
				gi|301342155|gb|GU447572.1| Gallus gallus isolate GY3 Dloop, partial sequence; mitochondrial			China	Jiangxi	East
				gi|301342231|gb|GU447648.1| Gallus gallus isolate BA5 Dloop, partial sequence; mitochondrial			China	Yunnan	South
				gi|301342306|gb|GU447723.1| Gallus gallus isolate chah28 Dloop, partial sequence; mitochondrial			Laos
				gi|301342335|gb|GU447752.1| Gallus gallus isolate D15 Dloop, partial sequence; mitochondrial			China	Yunnan	South
				gi|301342339|gb|GU447756.1| Gallus gallus isolate D23 Dloop, partial sequence; mitochondrial			China	Yunnan	South
				gi|301342386|gb|GU447803.1| Gallus gallus isolate KF1 Dloop, partial sequence; mitochondrial			China	Henan	Central
				gi|301342463|gb|GU447880.1| Gallus gallus isolate LY6 Dloop, partial sequence; mitochondrial			China	Fujian	East
				gi|301342469|gb|GU447886.1| Gallus gallus isolate LY20 Dloop, partial sequence; mitochondrial			China	Fujian	East
				gi|301342496|gb|GU447913.1| Gallus gallus isolate ML24 Dloop, partial sequence; mitochondrial			China	Yunnan	South
				gi|301342748|gb|GU448165.1| Gallus gallus isolate XCJ31 Dloop, partial sequence; mitochondrial			China	Sichuan	West
				gi|301342778|gb|GU448195.1| Gallus gallus isolate xinc4 Dloop, partial sequence; mitochondrial			China	Henan	Central
				gi|301342791|gb|GU448208.1| Gallus gallus isolate XP7 Dloop, partial sequence; mitochondrial			China	Hunan	Central
				gi|301342798|gb|GU448215.1| Gallus gallus isolate XQ4 Dloop, partial sequence; mitochondrial			China	Fujian	East
				gi|301342875|gb|GU448292.1| Gallus gallus isolate YJ65 Dloop, partial sequence; mitochondrial			China	Yunnan	South
				gi|301343059|gb|GU448476.1| Gallus gallus isolate yin11 Dloop, partial sequence; mitochondrial			India
				gi|301343131|gb|GU448548.1| Gallus gallus isolate YP19400 Dloop, partial sequence; mitochondrial			China	Guangdong	South
				gi|301343201|gb|GU448618.1| Gallus gallus isolate YP19175 Dloop, partial sequence; mitochondrial			China	Guangdong	South
				gi|301343241|gb|GU448658.1| Gallus gallus isolate YP18862 Dloop, partial sequence; mitochondrial			China	Yunnan	South
				gi|301343245|gb|GU448662.1| Gallus gallus isolate YP18843 Dloop, partial sequence; mitochondrial			China	Yunnan	South
				gi|301343254|gb|GU448671.1| Gallus gallus isolate YP18809 Dloop, partial sequence; mitochondrial			China	Guangdong	South
				gi|301343303|gb|GU448720.1| Gallus gallus isolate YP18719 Dloop, partial sequence; mitochondrial			China	Henan	Central
				gi|301343588|gb|GU449005.1| Gallus gallus isolate YP20707 Dloop, partial sequence; mitochondrial			China	Xinjiang	West
				gi|301342069|gb|GU447486.1| Gallus gallus isolate HH13 Dloop, partial sequence; mitochondrial			China	Hunan	Central
				gi|301342091|gb|GU447508.1| Gallus gallus isolate HD32 Dloop, partial sequence; mitochondrial			China	Henan	Central
				gi|301342092|gb|GU447509.1| Gallus gallus isolate HD31 Dloop, partial sequence; mitochondrial			China	Henan	Central
				gi|301342103|gb|GU447520.1| Gallus gallus isolate HD20 Dloop, partial sequence; mitochondrial			China	Henan	Central
				gi|301342242|gb|GU447659.1| Gallus gallus isolate BN2 Dloop, partial sequence; mitochondrial			China	Yunnan	South
				gi|301342268|gb|GU447685.1| Gallus gallus isolate BN54 Dloop, partial sequence; mitochondrial			China	Yunnan	South
				gi|301342341|gb|GU447758.1| Gallus gallus isolate BN18 Dloop, partial sequence; mitochondrial			China	Yunnan	South
				gi|301342377|gb|GU447794.1| Gallus gallus isolate JJ19 Dloop, partial sequence; mitochondrial			China	Jilin	North
				gi|301342528|gb|GU447945.1| Gallus gallus isolate PB8 Dloop, partial sequence; mitochondrial			China	Yunnan	South
				gi|301342581|gb|GU447998.1| Gallus gallus isolate SH7 Dloop, partial sequence; mitochondrial			China	Guangdong	South
				gi|301342583|gb|GU448000.1| Gallus gallus isolate SH19 Dloop, partial sequence; mitochondrial			China	Guangdong	South
				gi|301342584|gb|GU448001.1| Gallus gallus isolate SH22 Dloop, partial sequence; mitochondrial			China	Guangdong	South
				gi|301342590|gb|GU448007.1| Gallus gallus isolate SH51 Dloop, partial sequence; mitochondrial			China	Guangdong	South
				gi|301342591|gb|GU448008.1| Gallus gallus isolate SH55 Dloop, partial sequence; mitochondrial			China	Guangdong	South
				gi|301342599|gb|GU448016.1| Gallus gallus isolate SM7 Dloop, partial sequence; mitochondrial			China	Hunan	Central
				gi|301342689|gb|GU448106.1| Gallus gallus isolate WL10 Dloop, partial sequence; mitochondrial			China	Yunnan	South
				gi|301342767|gb|GU448184.1| Gallus gallus isolate XF25 Dloop, partial sequence; mitochondrial			China	Hunan	Central
				gi|301342770|gb|GU448187.1| Gallus gallus isolate XF49 Dloop, partial sequence; mitochondrial			China	Hunan	Central
				gi|301343129|gb|GU448546.1| Gallus gallus isolate YP19402 Dloop, partial sequence; mitochondrial			China	Guangdong	South
				gi|301343137|gb|GU448554.1| Gallus gallus isolate YP19394 Dloop, partial sequence; mitochondrial			China	Guangdong	South
				gi|301343140|gb|GU448557.1| Gallus gallus isolate YP19389 Dloop, partial sequence; mitochondrial			China	Guangdong	South
				gi|301343214|gb|GU448631.1| Gallus gallus isolate YP19162 Dloop, partial sequence; mitochondrial			China	Guangdong	South
				gi|301343244|gb|GU448661.1| Gallus gallus isolate YP18845 Dloop, partial sequence; mitochondrial			China	Yunnan	South
				gi|301343406|gb|GU448823.1| Gallus gallus isolate YP20510 Dloop, partial sequence; mitochondrial			China	Henan	Central
				gi|301343427|gb|GU448844.1| Gallus gallus isolate YP20479 Dloop, partial sequence; mitochondrial			Laos
				gi|301343433|gb|GU448850.1| Gallus gallus isolate YP20473 Dloop, partial sequence; mitochondrial			Laos
				gi|301343438|gb|GU448855.1| Gallus gallus isolate YP20468 Dloop, partial sequence; mitochondrial			Laos
				gi|301343577|gb|GU448994.1| Gallus gallus isolate YP20695 Dloop, partial sequence; mitochondrial			China	Xinjiang	West
				HM462213			Thailand
				HM462084			Vietnam
				HM462091			Vietnam
				HM462092			Vietnam
				HM462094			Vietnam
				HM462096			Vietnam
				HM462099			Vietnam
				HM462104			Vietnam
				HM462106			Vietnam
				HM462117			Vietnam
				HM462125			Vietnam
				HM462126			Vietnam
				HM462127			Vietnam
				HM462128			Vietnam
				HM462129			Vietnam
				HM462130			Vietnam
				HM462132			Vietnam
				HM462138			Vietnam
				HM462141			Vietnam
				HM462145			Vietnam
				HM462147			Vietnam
				HM462148			Vietnam
				HM462153			Vietnam
				HM462155			Vietnam
				HM462159			Vietnam
				HM462160			Vietnam
				HM462161			Vietnam
				HM462167			Vietnam
				HM462169			Vietnam
				HM462170			Vietnam
				HM462179			Vietnam
				HM462184			Vietnam
				HM462185			Vietnam
				HM462186			Vietnam
				HM462187			Vietnam
				DQ629881			Korea
				DQ629885			Korea
				DQ629876			Korea
32	32	1	488	Koshamo_(AB098672)_Japan	A		Japan			1
33	33	10	488	Baiyiner_(AF128321)_Zhejiang_China	B		China	Zhejiang	East	81
				Baiyiner_(AF128322)_Zhejiang_China			China	Zhejiang	East
				Yunxian_Wugu_(AF512308)_Hubei_China			China	Hubei	Central
				Yunxian_Wugu_(AF512312)_Hubei_China			China	Hubei	Central
				gi|301342771|gb|GU448188.1| Gallus gallus isolate XF51 Dloop, partial sequence; mitochondrial			China	Hunan	Central
				gi|301341956|gb|GU447373.1| Gallus gallus isolate HHL24 Dloop, partial sequence; mitochondrial			China	Hunan	Central
				gi|301342009|gb|GU447426.1| Gallus gallus isolate HH160 Dloop, partial sequence; mitochondrial			China	Guangdong	South
				gi|301342077|gb|GU447494.1| Gallus gallus isolate HH3 Dloop, partial sequence; mitochondrial			China	Hunan	Central
				gi|301342473|gb|GU447890.1| Gallus gallus isolate LY24 Dloop, partial sequence; mitochondrial			China	Fujian	East
				gi|301342152|gb|GU447569.1| Gallus gallus isolate GY6 Dloop, partial sequence; mitochondrial			China	Jiangxi	East
34	34	1	488	Zhejiang_Wugu_(AF128335)_Zhejiang_China	B		China	Zhejiang	East
35	35	2	488	Chahua_(AF512085)_Yunnan_China	B		China	Yunnan	South	73
				HM462136			Vietnam
36	36	81	488	Chahua_(AY392377)_Yunnan_China	B	P	China	Yunnan	South	72
				Chahua_(AY392382)_Yunnan_China			China	Yunnan	South
				Chahua_(AY392383)_Yunnan_China			China	Yunnan	South
				Chahua_(AY392384)_Yunnan_China			China	Yunnan	South
				Chahua_(AY392393)_Yunnan_China			China	Yunnan	South
				Chahua_(AY392397)_Yunnan_China			China	Yunnan	South
				Chahua_(AY392398)_Yunnan_China			China	Yunnan	South
				Chahua_(AY392399)_Yunnan_China			China	Yunnan	South
				Chahua_(AY392405)_Yunnan_China			China	Yunnan	South
				Chahua_(AY392407)_Yunnan_China			China	Yunnan	South
				Chahua_(AY392403)_Yunnan_China			China	Yunnan	South
				Chahua_(AY465973)_Yunnan_China			China	Yunnan	South
				Nixi_(AF512254)_Yunnan_China			China	Yunnan	South
				Douji_(AB098664)_Yunnan_China			China	Yunnan	South
				Jiangbian_(AY392223)_Yunnan_China			China	Yunnan	South
				Chigulu_(AY392187)_Yunnan_China			China	Yunnan	South
				Lverwu_(AY392235)_Yunnan_China			China	Yunnan	South
				Lverwu_(AY392240)_Yunnan_China			China	Yunnan	South
				Lverwu_(AY392242)_Yunnan_China			China	Yunnan	South
				Lverwu_(AY392243)_Yunnan_China			China	Yunnan	South
				Tenchongxue_(AY392304)_Yunnan_China			China	Yunnan	South
				Tenchongxue_(AY392306)_Yunnan_China			China	Yunnan	South
				Tenchongxue_(AY392315)_Yunnan_China			China	Yunnan	South
				G._g._spadiceus_(AF512167)_Yunnan_China			China	Yunnan	South
				G._g._spadiceus_(AF512174)_Yunnan_China			China	Yunnan	South
				Gamecock_(AB098668)_Myanmar			Myanmar
				Douji_(AY588634)_Yunnan_China			China	Yunnan	South
				gi|301342246|gb|GU447663.1| Gallus gallus isolate BN10 Dloop, partial sequence; mitochondrial			China	Yunnan	South
				gi|301342487|gb|GU447904.1| Gallus gallus isolate MD10 Dloop, partial sequence; mitochondrial			Myanmar
				gi|301343248|gb|GU448665.1| Gallus gallus isolate YP18835 Dloop, partial sequence; mitochondrial			China	Yunnan	South
				gi|301342328|gb|GU447745.1| Gallus gallus isolate CN4 Dloop, partial sequence; mitochondrial			China	Yunnan	South
				gi|301342279|gb|GU447696.1| Gallus gallus isolate chah01 Dloop, partial sequence; mitochondrial			Laos
				gi|301342287|gb|GU447704.1| Gallus gallus isolate chah09 Dloop, partial sequence; mitochondrial			Laos
				gi|301342289|gb|GU447706.1| Gallus gallus isolate chah11 Dloop, partial sequence; mitochondrial			Laos
				gi|301342293|gb|GU447710.1| Gallus gallus isolate chah15 Dloop, partial sequence; mitochondrial			Laos
				gi|301342300|gb|GU447717.1| Gallus gallus isolate chah22 Dloop, partial sequence; mitochondrial			Laos
				gi|301342301|gb|GU447718.1| Gallus gallus isolate chah23 Dloop, partial sequence; mitochondrial			Laos
				gi|301342326|gb|GU447743.1| Gallus gallus isolate CN2 Dloop, partial sequence; mitochondrial			China	Yunnan	South
				gi|301342277|gb|GU447694.1| Gallus gallus isolate C26 Dloop, partial sequence; mitochondrial			China	Yunnan	South
				gi|301342522|gb|GU447939.1| Gallus gallus isolate PB2 Dloop, partial sequence; mitochondrial			China	Yunnan	South
				gi|301342803|gb|GU448220.1| Gallus gallus isolate xyun1 Dloop, partial sequence; mitochondrial			China	Yunnan	South
				gi|301342478|gb|GU447895.1| Gallus gallus isolate MD1 Dloop, partial sequence; mitochondrial			Myanmar
				gi|301342806|gb|GU448223.1| Gallus gallus isolate xyun5 Dloop, partial sequence; mitochondrial			China	Yunnan	South
				gi|301342704|gb|GU448121.1| Gallus gallus isolate XC6 Dloop, partial sequence; mitochondrial			China	Yunnan	South
				gi|301342552|gb|GU447969.1| Gallus gallus isolate WGJ52 Dloop, partial sequence; mitochondrial			China	Guizhou	South
				gi|301342313|gb|GU447730.1| Gallus gallus isolate chah35 Dloop, partial sequence; mitochondrial			Laos
				gi|301342320|gb|GU447737.1| Gallus gallus isolate CL7 Dloop, partial sequence; mitochondrial			China	Yunnan	South
				gi|301343540|gb|GU448957.1| Gallus gallus isolate ypt19 Dloop, partial sequence; mitochondrial			India
				gi|301342312|gb|GU447729.1| Gallus gallus isolate chah34 Dloop, partial sequence; mitochondrial			Laos
				gi|301342436|gb|GU447853.1| Gallus gallus isolate LJ35 Dloop, partial sequence; mitochondrial			China	Yunnan	South
				gi|301342281|gb|GU447698.1| Gallus gallus isolate chah03 Dloop, partial sequence; mitochondrial			Laos
				gi|301342755|gb|GU448172.1| Gallus gallus isolate XCJ39 Dloop, partial sequence; mitochondrial			China	Sichuan	West
				gi|301341972|gb|GU447389.1| Gallus gallus isolate HHL5 Dloop, partial sequence; mitochondrial			China	Hunan	Central
				gi|301342483|gb|GU447900.1| Gallus gallus isolate MD6 Dloop, partial sequence; mitochondrial			Myanmar
				gi|301342525|gb|GU447942.1| Gallus gallus isolate PB5 Dloop, partial sequence; mitochondrial			China	Yunnan	South
				gi|301342706|gb|GU448123.1| Gallus gallus isolate XC8 Dloop, partial sequence; mitochondrial			China	Yunnan	South
				gi|301342712|gb|GU448129.1| Gallus gallus isolate XK4 Dloop, partial sequence; mitochondrial			China	Yunnan	South
				gi|301343634|gb|GU449051.1| Gallus gallus isolate JZ31 Dloop, partial sequence; mitochondrial			China	Hubei	Central
				gi|301342190|gb|GU447607.1| Gallus gallus isolate DHJ6 Dloop, partial sequence; mitochondrial			China	Yunnan	South
				gi|301342294|gb|GU447711.1| Gallus gallus isolate chah16 Dloop, partial sequence; mitochondrial			Laos
				gi|301342299|gb|GU447716.1| Gallus gallus isolate chah21 Dloop, partial sequence; mitochondrial			Laos
				gi|301342443|gb|GU447860.1| Gallus gallus isolate LJ42 Dloop, partial sequence; mitochondrial			China	Yunnan	South
				gi|301342486|gb|GU447903.1| Gallus gallus isolate MD9 Dloop, partial sequence; mitochondrial			Myanmar
				gi|301342747|gb|GU448164.1| Gallus gallus isolate XCJ30 Dloop, partial sequence; mitochondrial			China	Sichuan	West
				gi|301343380|gb|GU448797.1| Gallus gallus isolate YP20537 Dloop, partial sequence; mitochondrial			China	Henan	Central
				gi|301342488|gb|GU447905.1| Gallus gallus isolate MD11 Dloop, partial sequence; mitochondrial			Myanmar
				gi|301342247|gb|GU447664.1| Gallus gallus isolate BN12 Dloop, partial sequence; mitochondrial			China	Yunnan	South
				gi|301342327|gb|GU447744.1| Gallus gallus isolate CN3 Dloop, partial sequence; mitochondrial			China	Yunnan	South
				gi|301342353|gb|GU447770.1| Gallus gallus isolate JG4 Dloop, partial sequence; mitochondrial			China	Yunnan	South
				gi|301342526|gb|GU447943.1| Gallus gallus isolate PB6 Dloop, partial sequence; mitochondrial			China	Yunnan	South
				gi|301342527|gb|GU447944.1| Gallus gallus isolate PB7 Dloop, partial sequence; mitochondrial			China	Yunnan	South
				gi|301342593|gb|GU448010.1| Gallus gallus isolate SH61 Dloop, partial sequence; mitochondrial			China	Guangdong	South
				gi|301342668|gb|GU448085.1| Gallus gallus isolate WD37 Dloop, partial sequence; mitochondrial			China	Yunnan	South
				gi|301342705|gb|GU448122.1| Gallus gallus isolate XC7 Dloop, partial sequence; mitochondrial			China	Yunnan	South
				gi|301342865|gb|GU448282.1| Gallus gallus isolate YL4 Dloop, partial sequence; mitochondrial			China	Yunnan	South
				HM462108			Vietnam
				HM462131			Vietnam
				HM462134			Vietnam
				HM462137			Vietnam
				HM462139			Vietnam
				HM462152			Vietnam
37	37	19	488	G._g._spadiceus_(AF512154)_Yunnan_China	B	P	China	Yunnan	South	74
				G._g._spadiceus_(AF512155)_Yunnan_China			China	Yunnan	South
				G._g._spadiceus_(AF512159)_Yunnan_China			China	Yunnan	South
				G._g._spadiceus_(AF512162)_Yunnan_China			China	Yunnan	South
				G._g._spadiceus_(AF512164)_Yunnan_China			China	Yunnan	South
				G._g._spadiceus_(AF512169)_Yunnan_China			China	Yunnan	South
				G._g._spadiceus_(AF512170)_Yunnan_China			China	Yunnan	South
				G._g._spadiceus_(AF512172)_Yunnan_China			China	Yunnan	South
				G._g._spadiceus_(AF512173)_Yunnan_China			China	Yunnan	South
				G._g._spadiceus_(AF512175)_Yunnan_China			China	Yunnan	South
				G._g._spadiceus_(AF512176)_Yunnan_China			China	Yunnan	South
				G._g._spadiceus_(AF512179)_Yunnan_China			China	Yunnan	South
				G._g._spadiceus_(AF512180)_Myanmar			Myanmar
				G._g._spadiceus_(AF512181)_Myanmar			Myanmar
				G._g._spadiceus_(AF512184)_Myanmar			Myanmar
				G._g._spadiceus_(AF512188)_Myanmar			Myanmar
				gi|301342216|gb|GU447633.1| Gallus gallus isolate DH14 Dloop, partial sequence; mitochondrial			China	Yunnan	South
				gi|301342210|gb|GU447627.1| Gallus gallus isolate DH22 Dloop, partial sequence; mitochondrial			China	Yunnan	South
				gi|301343079|gb|GU448496.1| Gallus gallus isolate YP19921 Dloop, partial sequence; mitochondrial			China	Yunnan	South
38	38	2	488	Gamecock_(AB098667)_Myanmar	B		Myanmar			77
				Douji_(AY588635)_Yunnan_China			China	Yunnan	South
39	39	3	488	Jiangbian_(AY392229)_Yunnan_China	B		China	Yunnan	South	79
				gi|301342637|gb|GU448054.1| Gallus gallus isolate TP4 Dloop, partial sequence; mitochondrial			Vietnam
				gi|301342634|gb|GU448051.1| Gallus gallus isolate TP1 Dloop, partial sequence; mitochondrial			Vietnam
40	40	1	488	Yunxian_Wugu_(AF512309)_Hubei_China	B		China	Hubei	Central	87
41	41	1	488	Xiaoshan_(AF128342)_Zhejiang_China	B		China	Zhejiang	East	49
42	42	1	488	Souguang_(AY465985)_Shandong_China	B		China	Shandong	East	89
43	43	1	488	Wenshanshandi_(AY392358)_YUnnan_China	B		China	Yunnan	South
44	44	1	488	Cockfight_(AY588616)_Henan_China	B		China	Henan	Central
45	45	1	488	Douji_(AY588633)_Yunnan_China	B		China	Yunnan	South	90
46	46	1	488	Luxi_(AY588624)_Shangdong_China	A		China	Shandong	East	43
47	47	2	488	Luxi_(AY588626)_Shangdong_China	A		China	Shandong	East	30
				gi|301343408|gb|GU448825.1| Gallus gallus isolate YP20506 Dloop, partial sequence; mitochondrial			China	Henan	Central
48	48	1	488	Tulufan_(AY588608)_Xinjiang_China	A		China	Xinjiang	West	13
49	49	1	488	AizuJidori_(AB268520)_Fukushima_Japan_B5	A		Japan
50	50	68	488	Caoke_(AF512107)_Sichuan_China	E		China	Sichuan	West	130
				Sichuan_Mt_Wugu_(AF512262)_Sichuan_China			China	Sichuan	West
				Yaan_Wugu_(AF512337)_Sichuan_China			China	Sichuan	West
				Guizhou_Mt_Wugu_(AF512132)_Guizhou_China			China	Guizhou	South
				Dwarf_Wugu_(AF512118)_Guizhou_China			China	Guizhou	South
				Jiangbian_(AY392227)_Yunnan_China			China	Yunnan	South
				Tenchongxue_(AY392310)_Yunnan_China			China	Yunnan	South
				Yugan_Wugu_(AY465992)_Jiangxi_China			China	Jiangxi	East
				Xianju_(AF128315)_Zhejiang_China			China	Zhejiang	East
				Xianju_(AF128316)_Zhejiang_China			China	Zhejiang	East
				Domestic_(AY642132)_Bali_Indonesia			Indonesia
				Domestic_(AY642133)_Bali_Indonesia			Indonesia
				Shamo_(AB007754)_Honshu_Kyushu_Japan			Japan
				Tomaru_(AB114066)_Japan			Japan
				Domestic_(AY645007)_Europe			Europe
				Domestic_(AY645008)_Europe			Europe
				Domestic_(AY645018)_Europe			Europe
				Domestic_(AY645019)_Europe			Europe
				Domestic_(AY704692)_Europe			Europe
				Domestic_(AY704695)_Europe			Europe
				G._gallus_(AB268509)_Japan_A4			Japan
				G._gallus_(AB268514)_Japan_A9			Japan
				Araucana_(CHL23)_Chile			Chile
				Araucana_(CHL26)_Chile			Chile
				Domestic_(AY642130)_Bali_Indonesia			Indonesia
				Domestic_(AY642134)_Malaysia_E6			Malaysia
				Domestic_(AY642131)_Bali_Indonesia			Indonesia
				gi|301343199|gb|GU448616.1| Gallus gallus isolate YP19177 Dloop, partial sequence; mitochondrial			China	Guangdong	South
				gi|301341958|gb|GU447375.1| Gallus gallus isolate HHL22 Dloop, partial sequence; mitochondrial			China	Hunan	Central
				gi|301341962|gb|GU447379.1| Gallus gallus isolate HHL16 Dloop, partial sequence; mitochondrial			China	Hunan	Central
				gi|301342046|gb|GU447463.1| Gallus gallus isolate HH103 Dloop, partial sequence; mitochondrial			China	Sichuan	West
				gi|301342665|gb|GU448082.1| Gallus gallus isolate WD31 Dloop, partial sequence; mitochondrial			China	Yunnan	South
				gi|301342047|gb|GU447464.1| Gallus gallus isolate HH102 Dloop, partial sequence; mitochondrial			China	Sichuan	West
				gi|301343549|gb|GU448966.1| Gallus gallus isolate ypt8 Dloop, partial sequence; mitochondrial			India
				gi|301342550|gb|GU447967.1| Gallus gallus isolate WGJ41 Dloop, partial sequence; mitochondrial			China	Guizhou	South
				gi|301343648|gb|GU449065.1| Gallus gallus isolate JZ05 Dloop, partial sequence; mitochondrial			China	Hubei	Central
				gi|301342245|gb|GU447662.1| Gallus gallus isolate BN8 Dloop, partial sequence; mitochondrial			China	Yunnan	South
				gi|301342671|gb|GU448088.1| Gallus gallus isolate WD41 Dloop, partial sequence; mitochondrial			China	Yunnan	South
				gi|301342805|gb|GU448222.1| Gallus gallus isolate xyun4 Dloop, partial sequence; mitochondrial			China	Yunnan	South
				gi|301342863|gb|GU448280.1| Gallus gallus isolate yongchen7 Dloop, partial sequence; mitochondrial			China	Henan	Central
				gi|301342681|gb|GU448098.1| Gallus gallus isolate WK5 Dloop, partial sequence; mitochondrial			China	Yunnan	South
				gi|301342695|gb|GU448112.1| Gallus gallus isolate XA6 Dloop, partial sequence; mitochondrial			China	Shaanxi	Central
				gi|301342768|gb|GU448185.1| Gallus gallus isolate XF32 Dloop, partial sequence; mitochondrial			China	Hunan	Central
				gi|301343090|gb|GU448507.1| Gallus gallus isolate YP19505 Dloop, partial sequence; mitochondrial			China	Guizhou	South
				gi|301343180|gb|GU448597.1| Gallus gallus isolate YP19313 Dloop, partial sequence; mitochondrial			China	Henan	Central
				gi|301342822|gb|GU448239.1| Gallus gallus isolate Nvn17 Dloop, partial sequence; mitochondrial			Vietnam
				gi|301343227|gb|GU448644.1| Gallus gallus isolate YP19149 Dloop, partial sequence; mitochondrial			China	Guangdong	South
				gi|301342849|gb|GU448266.1| Gallus gallus isolate YP19299 Dloop, partial sequence; mitochondrial			China	Yunnan	South
				gi|301343630|gb|GU449047.1| Gallus gallus isolate LX23 Dloop, partial sequence; mitochondrial			China	Hubei	Central
				gi|301342401|gb|GU447818.1| Gallus gallus isolate LD21 Dloop, partial sequence; mitochondrial			China	Heilongjiang	North
				gi|301342508|gb|GU447925.1| Gallus gallus isolate Nvn16 Dloop, partial sequence; mitochondrial			Vietnam
				gi|301343101|gb|GU448518.1| Gallus gallus isolate YP19493 Dloop, partial sequence; mitochondrial			China	Guizhou	South
				gi|301343233|gb|GU448650.1| Gallus gallus isolate YP19143 Dloop, partial sequence; mitochondrial			China	Guangdong	South
				DQ629872			Korea
				DQ629874			Korea
				DQ629890			Korea
				DQ629880			Korea
				DQ629883			Korea
				DQ629878			Korea
				SEB7			Australia
				ARAX			Australia
				Aus2			Australia
				SEB2			Australia
				NI9			Norfolk Island
				NI11			Norfolk Island
				NI12			Norfolk Island
				NI13			Norfolk Island
				NI17			Norfolk Island
51	51	349	488	Sichuan_Mt_Wugu_(AF512265)_Sichuan_China	E	P	China	Sichuan	West	131
				Sichuan_Mt_Wugu_(AF512269)_Sichuan_China			China	Sichuan	West
				Sichuan_Mt_Wugu_(AF512272)_Sichuan_China			China	Sichuan	West
				Yaan_Wugu_(AF512330)_Sichuan_China			China	Sichuan	West
				Yaan_Wugu_(AF512333)_Sichuan_China			China	Sichuan	West
				Guizhou_Mt_Wugu_(AF512135)_Guizhou_China			China	Guizhou	South
				Dwarf_Wugu_(AF512117)_Guizhou_China			China	Guizhou	South
				Dwarf_Wugu_(AF512121)_Guizhou_China			China	Guizhou	South
				Dwarf_Wugu_(AF512123)_Guizhou_China			China	Guizhou	South
				Chahua_(AF512082)_Yunnan_China			China	Yunnan	South
				Nixi_(AY392269)_Yunnan_China			China	Yunnan	South
				Lverwu_(AY392236)_Yunnan_China			China	Yunnan	South
				Lverwu_(AY392238)_Yunnan_China			China	Yunnan	South
				Lverwu_(AY392261)_Yunnan_China			China	Yunnan	South
				Gushi_(AF512139)_Henan_China			China	Henan	Central
				Gushi_(AF512148)_Henan_China			China	Henan	Central
				Yugan_Wugu_(AY465993)_Jiangxi_China			China	Jianxi	East
				Xianju_(AF128319)_Zhejiang_China			China	Zhejiang	East
				Buff_Cochin_(AB007734)_China_E1			China	-	-
				Domestic_(AY644966)_India			India
				Domestic_(AY644968)_India			India
				Domestic_(AY704702)_India			India
				Domestic_(AY704703)_India			India
				Domestic_(AY704705)_India			India
				Domestic_(AY704706)_India			India
				Domestic_(AY704707)_India			India
				Domestic_(AY704714)_India			India
				Domestic_(AY704715)_India			India
				Silky_(AB007747)_Japan			Japan
				Satsumadori_(AB007728)_Japan			Japan
				Satsumadori_(AB007750)_Japan			Japan
				Koeyoshi_(AB114058)_Japan			Japan
				Koeyoshi_(AB114060)_Japan			Japan
				Totenko_(AB114062)_Japan_E1			Japan
				Totenko_(AB114063)_Japan_E1			Japan
				Totenko_(AB114064)_Japan_E1			Japan
				Tomaru_(AB114065)_Japan			Japan
				Skokoku_(AB114076)_Japan_E1			Japan
				Shokoku_(AB114077)_Japan_E1			Japan
				Domestic_(AY704721)_Western Asia			Western Asia
				Domestic_(AY704722)_Western Asia			Western Asia
				Domestic_(AY704724)_Western Asia			Western Asia
				Domestic_(AY704725)_Western Asia			Western Asia
				Domestic_(AY704726)_Western Asia			Western Asia
				Domestic_(AY704727)_Western Asia			Western Asia
				Domestic_(AY704697)_Azerbaijan			Western Asia
				Domestic_(AY704698)_Azerbaijan			Western Asia
				Domestic_(AY704699)_Azerbaijan			Western Asia
				Domestic_(AY704700)_Azerbaijan			Western Asia
				White_Leghorn_(AP003317)_UK			Europe
				White_Plymouth_Rock_(AP003318)_UK			Europe
				Barred_Plymouth_Rock_(AB007719)_UK_E1			Europe
				Domestic_(AY644974)_Europe			Europe
				Domestic_(AY644975)_Europe			Europe
				Domestic_(AY644976)_Europe			Europe
				Domestic_(AY644977)_Europe			Europe
				Domestic_(AY644979)_Europe			Europe
				Dometic_(AY644983)_Europe			Europe
				Domestic_(AY644984)_Europe			Europe
				Dometic_(AY644985)_Europe			Europe
				Domestic_(AY644986)_Europe			Europe
				Domestic_(AY644987)_Europe			Europe
				Domestic_(AY644988)_Europe			Europe
				Domestic_(AY644989)_Europe			Europe
				Domestic_(AY644990)_Europe			Europe
				Domestic_(AY644991)_Europe			Europe
				Domestic_(AY644992)_Europe			Europe
				Domestic_(AY644993)_Europe			Europe
				Domestic_(AY644994)_Europe			Europe
				Domestic_(AY644995)_Europe			Europe
				Domestic_(AY644996)_Europe			Europe
				Domestic_(AY644997)_Europe			Europe
				Domestic_(AY644998)_Europe			Europe
				Domestic_(AY644999)_Europe			Europe
				Domestic_(AY645001)_Europe			Europe
				Domestic_(AY645002)_Europe			Europe
				Domestic_(AY645003)_Europe			Europe
				Domestic_(AY645009)_Europe			Europe
				Domestic_(AY645010)_Europe			Europe
				Domestic_(AY645011)_Europe			Europe
				Domestic_(AY645012)_Europe			Europe
				Domestic_(AY645013)_Europe			Europe
				Domestic_(AY645020)_Europe			Europe
				Domestic_(AY704688)_Europe			Europe
				Domestic_(AY704689)_Europe			Europe
				Domestic_(AY704690)_Europe			Europe
				G._g._gallus_(AB007752)_Unknown_Locality			Unknown locality
				G._gallus_(AB268508)_Japan_A3			Japan
				Chabo_(AB268510)_Ohita_Japan_A5			Japan
				G._gallus_(AB268513)_Japan_A8			Japan
				Araucana_(CHL2)_Chile			Chile
				Araucana_(CHL7)_Chile			Chile
				Araucana_(CHL8)_Chile			Chile
				Araucana_(CHL9)_Chile			Chile
				Araucana_(CHL11)_Chile			Chile
				Araucana_(CHL12)_Chile			Chile
				Araucana_(CHL13)_Chile			Chile
				Araucana_(CHL14)_Chile			Chile
				Araucana_(CHL15)_Chile			Chile
				Araucana_(CHL18)_Chile			Chile
				Araucana_(CHL19)_Chile			Chile
				Araucana_(CHL21)_Chile			Chile
				Araucana_(CHL25)_Chile			Chile
				Araucana_(CHL27)_Chile			Chile
				Araucana_(CHL28)_Chile			Chile
				Araucana_(CHL30)_Chile			Chile
				Araucana_(CHL33)_Chile			Chile
				Araucana_(CHL34)_Chile			Chile
				Araucana_(CHL35)_Chile			Chile
				Araucana_(CHL38)_Chile			Chile
				Araucana_(CHL39)_Chile			Chile
				Araucana_(CHL40)_Chile			Chile
				Araucana_(CHL41)_Chile			Chile
				Araucana_(CHL42)_Chile			Chile
				Araucana_(CHL43)_Chile			Chile
				gi|301341938|gb|GU447355.1| Gallus gallus isolate HHL43 Dloop, partial sequence; mitochondrial			China	Hunan	Central
				gi|301341993|gb|GU447410.1| Gallus gallus isolate HH190 Dloop, partial sequence; mitochondrial			China	Sichuan	West
				gi|301342010|gb|GU447427.1| Gallus gallus isolate HH159 Dloop, partial sequence; mitochondrial			China	Guangdong	South
				gi|301342051|gb|GU447468.1| Gallus gallus isolate HH98 Dloop, partial sequence; mitochondrial			China	Sichuan	West
				gi|301342368|gb|GU447785.1| Gallus gallus isolate JJ9 Dloop, partial sequence; mitochondrial			China	Jilin	North
				gi|301342383|gb|GU447800.1| Gallus gallus isolate JN18 Dloop, partial sequence; mitochondrial			China	Shandong	East
				gi|301342468|gb|GU447885.1| Gallus gallus isolate LY19 Dloop, partial sequence; mitochondrial			China	Fujian	East
				gi|301342728|gb|GU448145.1| Gallus gallus isolate XCJ8 Dloop, partial sequence; mitochondrial			China	Sichuan	West
				gi|301342797|gb|GU448214.1| Gallus gallus isolate XQ3 Dloop, partial sequence; mitochondrial			China	Fujian	East
				gi|301342927|gb|GU448344.1| Gallus gallus isolate YJ13 Dloop, partial sequence; mitochondrial			China	Yunnan	South
				gi|301342949|gb|GU448366.1| Gallus gallus isolate yin121 Dloop, partial sequence; mitochondrial			India
				gi|301342982|gb|GU448399.1| Gallus gallus isolate yin88 Dloop, partial sequence; mitochondrial			India
				gi|301343011|gb|GU448428.1| Gallus gallus isolate yin59 Dloop, partial sequence; mitochondrial			India
				gi|301343018|gb|GU448435.1| Gallus gallus isolate yin52 Dloop, partial sequence; mitochondrial			India
				gi|301343030|gb|GU448447.1| Gallus gallus isolate yin40 Dloop, partial sequence; mitochondrial			India
				gi|301343034|gb|GU448451.1| Gallus gallus isolate yin36 Dloop, partial sequence; mitochondrial			India
				gi|301343061|gb|GU448478.1| Gallus gallus isolate yin9 Dloop, partial sequence; mitochondrial			India
				gi|301343171|gb|GU448588.1| Gallus gallus isolate YP19325 Dloop, partial sequence; mitochondrial			China	Henan	Central
				gi|301343179|gb|GU448596.1| Gallus gallus isolate YP19317 Dloop, partial sequence; mitochondrial			China	Henan	Central
				gi|301343183|gb|GU448600.1| Gallus gallus isolate YP19309 Dloop, partial sequence; mitochondrial			China	Henan	Central
				gi|301343311|gb|GU448728.1| Gallus gallus isolate YP53 Dloop, partial sequence; mitochondrial			India
				gi|301343340|gb|GU448757.1| Gallus gallus isolate YP4 Dloop, partial sequence; mitochondrial			India
				gi|301343347|gb|GU448764.1| Gallus gallus isolate YP11 Dloop, partial sequence; mitochondrial			India
				gi|301343537|gb|GU448954.1| Gallus gallus isolate ypt22 Dloop, partial sequence; mitochondrial			India
				gi|301343655|gb|GU449072.1| Gallus gallus isolate LM3 Dloop, partial sequence; mitochondrial			Unknown locality
				gi|301341943|gb|GU447360.1| Gallus gallus isolate HHL37 Dloop, partial sequence; mitochondrial			China	Hunan	Central
				gi|301342510|gb|GU447927.1| Gallus gallus isolate Nvn19 Dloop, partial sequence; mitochondrial			Vietnam
				gi|301342852|gb|GU448269.1| Gallus gallus isolate YP61 Dloop, partial sequence; mitochondrial			India
				gi|301342913|gb|GU448330.1| Gallus gallus isolate YJ27 Dloop, partial sequence; mitochondrial			China	Yunnan	South
				gi|301342985|gb|GU448402.1| Gallus gallus isolate yin85 Dloop, partial sequence; mitochondrial			India
				gi|301343015|gb|GU448432.1| Gallus gallus isolate yin55 Dloop, partial sequence; mitochondrial			India
				gi|301343016|gb|GU448433.1| Gallus gallus isolate yin54 Dloop, partial sequence; mitochondrial			India
				gi|301343031|gb|GU448448.1| Gallus gallus isolate yin39 Dloop, partial sequence; mitochondrial			India
				gi|301343253|gb|GU448670.1| Gallus gallus isolate YP18810 Dloop, partial sequence; mitochondrial			China	Guangdong	South
				gi|301343539|gb|GU448956.1| Gallus gallus isolate ypt20 Dloop, partial sequence; mitochondrial			India
				gi|301341954|gb|GU447371.1| Gallus gallus isolate HHL26 Dloop, partial sequence; mitochondrial			China	Hunan	Central
				gi|301342520|gb|GU447937.1| Gallus gallus isolate Nvn30 Dloop, partial sequence; mitochondrial			Vietnam
				gi|301342841|gb|GU448258.1| Gallus gallus isolate Nvn12 Dloop, partial sequence; mitochondrial			China	Shaanxi	Central
				gi|301342842|gb|GU448259.1| Gallus gallus isolate YP58 Dloop, partial sequence; mitochondrial			India
				gi|301342965|gb|GU448382.1| Gallus gallus isolate yin105 Dloop, partial sequence; mitochondrial			India
				gi|301343312|gb|GU448729.1| Gallus gallus isolate YP52 Dloop, partial sequence; mitochondrial			India
				gi|301343315|gb|GU448732.1| Gallus gallus isolate YP48 Dloop, partial sequence; mitochondrial			India
				gi|301343325|gb|GU448742.1| Gallus gallus isolate YP33 Dloop, partial sequence; mitochondrial			India
				gi|301343422|gb|GU448839.1| Gallus gallus isolate YP20485 Dloop, partial sequence; mitochondrial			China	Henan	Central
				gi|301341970|gb|GU447387.1| Gallus gallus isolate HHL7 Dloop, partial sequence; mitochondrial			China	Hunan	Central
				gi|301341971|gb|GU447388.1| Gallus gallus isolate HHL6 Dloop, partial sequence; mitochondrial			China	Hunan	Central
				gi|301342030|gb|GU447447.1| Gallus gallus isolate HH123 Dloop, partial sequence; mitochondrial			China	Hunan	Central
				gi|301342034|gb|GU447451.1| Gallus gallus isolate HH119 Dloop, partial sequence; mitochondrial			China	Hunan	Central
				gi|301342370|gb|GU447787.1| Gallus gallus isolate JJ11 Dloop, partial sequence; mitochondrial			China	Jilin	North
				gi|301342372|gb|GU447789.1| Gallus gallus isolate JJ13 Dloop, partial sequence; mitochondrial			China	Jilin	North
				gi|301342507|gb|GU447924.1| Gallus gallus isolate Nvn15 Dloop, partial sequence; mitochondrial			Vietnam
				gi|301342536|gb|GU447953.1| Gallus gallus isolate WGJ01 Dloop, partial sequence; mitochondrial			China	Guizhou	South
				gi|301342566|gb|GU447983.1| Gallus gallus isolate SD17 Dloop, partial sequence; mitochondrial			China	Inner Mongolia	North
				gi|301342663|gb|GU448080.1| Gallus gallus isolate WD26 Dloop, partial sequence; mitochondrial			China	Yunnan	South
				gi|301342772|gb|GU448189.1| Gallus gallus isolate XF52 Dloop, partial sequence; mitochondrial			China	Hunan	Central
				gi|301342774|gb|GU448191.1| Gallus gallus isolate XF58 Dloop, partial sequence; mitochondrial			China	Hunan	Central
				gi|301342838|gb|GU448255.1| Gallus gallus isolate XY4 Dloop, partial sequence; mitochondrial			China	Shaanxi	Central
				gi|301342936|gb|GU448353.1| Gallus gallus isolate YJ4 Dloop, partial sequence; mitochondrial			China	Yunnan	South
				gi|301342944|gb|GU448361.1| Gallus gallus isolate yin126 Dloop, partial sequence; mitochondrial			India
				gi|301342951|gb|GU448368.1| Gallus gallus isolate yin119 Dloop, partial sequence; mitochondrial			India
				gi|301342968|gb|GU448385.1| Gallus gallus isolate yin102 Dloop, partial sequence; mitochondrial			India
				gi|301342984|gb|GU448401.1| Gallus gallus isolate yin86 Dloop, partial sequence; mitochondrial			India
				gi|301343008|gb|GU448425.1| Gallus gallus isolate yin62 Dloop, partial sequence; mitochondrial			India
				gi|301343023|gb|GU448440.1| Gallus gallus isolate yin47 Dloop, partial sequence; mitochondrial			India
				gi|301343046|gb|GU448463.1| Gallus gallus isolate yin24 Dloop, partial sequence; mitochondrial			India
				gi|301343048|gb|GU448465.1| Gallus gallus isolate yin22 Dloop, partial sequence; mitochondrial			India
				gi|301343057|gb|GU448474.1| Gallus gallus isolate yin13 Dloop, partial sequence; mitochondrial			India
				gi|301343321|gb|GU448738.1| Gallus gallus isolate YP38 Dloop, partial sequence; mitochondrial			India
				gi|301343327|gb|GU448744.1| Gallus gallus isolate YP28 Dloop, partial sequence; mitochondrial			India
				gi|301343330|gb|GU448747.1| Gallus gallus isolate YP25 Dloop, partial sequence; mitochondrial			India
				gi|301343332|gb|GU448749.1| Gallus gallus isolate YP23 Dloop, partial sequence; mitochondrial			India
				gi|301343343|gb|GU448760.1| Gallus gallus isolate YP7 Dloop, partial sequence; mitochondrial			India
				gi|301343345|gb|GU448762.1| Gallus gallus isolate YP9 Dloop, partial sequence; mitochondrial			India
				gi|301343354|gb|GU448771.1| Gallus gallus isolate YP19 Dloop, partial sequence; mitochondrial			India
				gi|301343501|gb|GU448918.1| Gallus gallus isolate ypx3 Dloop, partial sequence; mitochondrial			India
				gi|301343546|gb|GU448963.1| Gallus gallus isolate ypt13 Dloop, partial sequence; mitochondrial			India
				gi|301343683|gb|GU449100.1| Gallus gallus isolate HL14 Dloop, partial sequence; mitochondrial			Unknown locality
				gi|301341966|gb|GU447383.1| Gallus gallus isolate HHL11 Dloop, partial sequence; mitochondrial			China	Hunan	Central
				gi|301341969|gb|GU447386.1| Gallus gallus isolate HHL8 Dloop, partial sequence; mitochondrial			China	Hunan	Central
				gi|301341975|gb|GU447392.1| Gallus gallus isolate HHL1 Dloop, partial sequence; mitochondrial			China	Hunan	Central
				gi|301342756|gb|GU448173.1| Gallus gallus isolate XCJ40 Dloop, partial sequence; mitochondrial			China	Sichuan	West
				gi|301342956|gb|GU448373.1| Gallus gallus isolate yin114 Dloop, partial sequence; mitochondrial			India
				gi|301342975|gb|GU448392.1| Gallus gallus isolate yin95 Dloop, partial sequence; mitochondrial			India
				gi|301342979|gb|GU448396.1| Gallus gallus isolate yin91 Dloop, partial sequence; mitochondrial			India
				gi|301342980|gb|GU448397.1| Gallus gallus isolate yin90 Dloop, partial sequence; mitochondrial			India
				gi|301341979|gb|GU447396.1| Gallus gallus isolate HH235 Dloop, partial sequence; mitochondrial			China	chongqing	West
				gi|301342070|gb|GU447487.1| Gallus gallus isolate HH11 Dloop, partial sequence; mitochondrial			China	Hunan	Central
				gi|301342373|gb|GU447790.1| Gallus gallus isolate JJ14 Dloop, partial sequence; mitochondrial			China	Jilin	North
				gi|301342391|gb|GU447808.1| Gallus gallus isolate LD4 Dloop, partial sequence; mitochondrial			China	Heilongjiang	North
				gi|301342547|gb|GU447964.1| Gallus gallus isolate QL8 Dloop, partial sequence; mitochondrial			China	Qinghai	West
				gi|301342686|gb|GU448103.1| Gallus gallus isolate WL5 Dloop, partial sequence; mitochondrial			China	Yunnan	South
				gi|301342698|gb|GU448115.1| Gallus gallus isolate XB2 Dloop, partial sequence; mitochondrial			China	Xinjiang	West
				gi|301342764|gb|GU448181.1| Gallus gallus isolate XF18 Dloop, partial sequence; mitochondrial			China	Hunan	Central
				gi|301343038|gb|GU448455.1| Gallus gallus isolate yin32 Dloop, partial sequence; mitochondrial			India
				gi|301343042|gb|GU448459.1| Gallus gallus isolate yin28 Dloop, partial sequence; mitochondrial			India
				gi|301343044|gb|GU448461.1| Gallus gallus isolate yin26 Dloop, partial sequence; mitochondrial			India
				gi|301343053|gb|GU448470.1| Gallus gallus isolate yin17 Dloop, partial sequence; mitochondrial			India
				gi|301343318|gb|GU448735.1| Gallus gallus isolate YP44 Dloop, partial sequence; mitochondrial			India
				gi|301343320|gb|GU448737.1| Gallus gallus isolate YP39 Dloop, partial sequence; mitochondrial			India
				gi|301343331|gb|GU448748.1| Gallus gallus isolate YP24 Dloop, partial sequence; mitochondrial			India
				gi|301343653|gb|GU449070.1| Gallus gallus isolate LM1 Dloop, partial sequence; mitochondrial			Unknown locality
				gi|301342056|gb|GU447473.1| Gallus gallus isolate HH83 Dloop, partial sequence; mitochondrial			China	Hunan	Central
				gi|301342120|gb|GU447537.1| Gallus gallus isolate henan wang6 Dloop, partial sequence; mitochondrial			China	Henan	Central
				gi|301342170|gb|GU447587.1| Gallus gallus isolate ggm3 Dloop, partial sequence; mitochondrial			India
				gi|301342477|gb|GU447894.1| Gallus gallus isolate MAN13 Dloop, partial sequence; mitochondrial			Myanmar
				gi|301342518|gb|GU447935.1| Gallus gallus isolate Nvn27 Dloop, partial sequence; mitochondrial			Vietnam
				gi|301342763|gb|GU448180.1| Gallus gallus isolate XF16 Dloop, partial sequence; mitochondrial			China	Hunan	Central
				gi|301342766|gb|GU448183.1| Gallus gallus isolate XF23 Dloop, partial sequence; mitochondrial			China	Hunan	Central
				gi|301343040|gb|GU448457.1| Gallus gallus isolate yin30 Dloop, partial sequence; mitochondrial			India
				gi|301343045|gb|GU448462.1| Gallus gallus isolate yin25 Dloop, partial sequence; mitochondrial			India
				gi|301343314|gb|GU448731.1| Gallus gallus isolate YP50 Dloop, partial sequence; mitochondrial			India
				gi|301343322|gb|GU448739.1| Gallus gallus isolate YP37 Dloop, partial sequence; mitochondrial			India
				gi|301343654|gb|GU449071.1| Gallus gallus isolate LM2 Dloop, partial sequence; mitochondrial			Unknown locality
				gi|301342052|gb|GU447469.1| Gallus gallus isolate HH95 Dloop, partial sequence; mitochondrial			China	Hunan	Central
				gi|301342172|gb|GU447589.1| Gallus gallus isolate ggm1 Dloop, partial sequence; mitochondrial			India
				gi|301342655|gb|GU448072.1| Gallus gallus isolate WD9 Dloop, partial sequence; mitochondrial			China	Yunnan	South
				gi|301343022|gb|GU448439.1| Gallus gallus isolate yin48 Dloop, partial sequence; mitochondrial			India
				gi|301342121|gb|GU447538.1| Gallus gallus isolate henan wang5 Dloop, partial sequence; mitochondrial			China	Henan	Central
				gi|301342132|gb|GU447549.1| Gallus gallus isolate henan chen8 Dloop, partial sequence; mitochondrial			China	Henan	Central
				gi|301342139|gb|GU447556.1| Gallus gallus isolate henan chen1 Dloop, partial sequence; mitochondrial			China	Henan	Central
				gi|301342314|gb|GU447731.1| Gallus gallus isolate CL1 Dloop, partial sequence; mitochondrial			China	Yunnan	South
				gi|301342505|gb|GU447922.1| Gallus gallus isolate Nvn13 Dloop, partial sequence; mitochondrial			Vietnam
				gi|301342880|gb|GU448297.1| Gallus gallus isolate YJ60 Dloop, partial sequence; mitochondrial			China	Yunnan	South
				gi|301342963|gb|GU448380.1| Gallus gallus isolate yin107 Dloop, partial sequence; mitochondrial			India
				gi|301343502|gb|GU448919.1| Gallus gallus isolate ypx2 Dloop, partial sequence; mitochondrial			India
				gi|301343665|gb|GU449082.1| Gallus gallus isolate LM15 Dloop, partial sequence; mitochondrial			Unknown locality
				gi|301342845|gb|GU448262.1| Gallus gallus isolate YP19311 Dloop, partial sequence; mitochondrial			China	Yunnan	South
				gi|301342955|gb|GU448372.1| Gallus gallus isolate yin115 Dloop, partial sequence; mitochondrial			India
				gi|301343026|gb|GU448443.1| Gallus gallus isolate yin44 Dloop, partial sequence; mitochondrial			India
				gi|301343355|gb|GU448772.1| Gallus gallus isolate YP22 Dloop, partial sequence; mitochondrial			India
				gi|301343542|gb|GU448959.1| Gallus gallus isolate ypt17 Dloop, partial sequence; mitochondrial			India
				gi|301343623|gb|GU449040.1| Gallus gallus isolate LX07 Dloop, partial sequence; mitochondrial			China	Hubei	Central
				gi|301341980|gb|GU447397.1| Gallus gallus isolate HH210 Dloop, partial sequence; mitochondrial			China	Sichuan	West
				gi|301341995|gb|GU447412.1| Gallus gallus isolate HH188 Dloop, partial sequence; mitochondrial			China	Sichuan	West
				gi|301342031|gb|GU447448.1| Gallus gallus isolate HH122 Dloop, partial sequence; mitochondrial			China	Hunan	Central
				gi|301342049|gb|GU447466.1| Gallus gallus isolate HH100 Dloop, partial sequence; mitochondrial			China	Sichuan	West
				gi|301342055|gb|GU447472.1| Gallus gallus isolate HH84 Dloop, partial sequence; mitochondrial			China	Hunan	Central
				gi|301342459|gb|GU447876.1| Gallus gallus isolate LP6 Dloop, partial sequence; mitochondrial			China	Yunnan	South
				gi|301342588|gb|GU448005.1| Gallus gallus isolate SH47 Dloop, partial sequence; mitochondrial			China	Guangdong	South
				gi|301342629|gb|GU448046.1| Gallus gallus isolate THW29 Dloop, partial sequence; mitochondrial			China	Yunnan	South
				gi|301343182|gb|GU448599.1| Gallus gallus isolate YP19310 Dloop, partial sequence; mitochondrial			China	Henan	Central
				gi|301343262|gb|GU448679.1| Gallus gallus isolate YP18780 Dloop, partial sequence; mitochondrial			China	Yunnan	South
				gi|301343317|gb|GU448734.1| Gallus gallus isolate YP46 Dloop, partial sequence; mitochondrial			India
				gi|301343388|gb|GU448805.1| Gallus gallus isolate YP20529 Dloop, partial sequence; mitochondrial			China	Henan	Central
				gi|301343544|gb|GU448961.1| Gallus gallus isolate ypt15 Dloop, partial sequence; mitochondrial			India
				gi|301342545|gb|GU447962.1| Gallus gallus isolate QL5 Dloop, partial sequence; mitochondrial			China	Qinghai	West
				gi|301342769|gb|GU448186.1| Gallus gallus isolate XF34 Dloop, partial sequence; mitochondrial			China	Hunan	Central
				gi|301343000|gb|GU448417.1| Gallus gallus isolate yin70 Dloop, partial sequence; mitochondrial			India
				gi|301342509|gb|GU447926.1| Gallus gallus isolate Nvn18 Dloop, partial sequence; mitochondrial			Vietnam
				gi|301342855|gb|GU448272.1| Gallus gallus isolate YP30 Dloop, partial sequence; mitochondrial			India
				gi|301342858|gb|GU448275.1| Gallus gallus isolate YP41 Dloop, partial sequence; mitochondrial			India
				gi|301342940|gb|GU448357.1| Gallus gallus isolate yin130 Dloop, partial sequence; mitochondrial			India
				gi|301342958|gb|GU448375.1| Gallus gallus isolate yin112 Dloop, partial sequence; mitochondrial			India
				gi|301343013|gb|GU448430.1| Gallus gallus isolate yin57 Dloop, partial sequence; mitochondrial			India
				gi|301343357|gb|GU448774.1| Gallus gallus isolate YP45 Dloop, partial sequence; mitochondrial			India
				gi|301343362|gb|GU448779.1| Gallus gallus isolate ypi1 Dloop, partial sequence; mitochondrial			India
				gi|301342960|gb|GU448377.1| Gallus gallus isolate yin110 Dloop, partial sequence; mitochondrial			India
				gi|301342995|gb|GU448412.1| Gallus gallus isolate yin75 Dloop, partial sequence; mitochondrial			India
				gi|301343012|gb|GU448429.1| Gallus gallus isolate yin58 Dloop, partial sequence; mitochondrial			India
				gi|301343316|gb|GU448733.1| Gallus gallus isolate YP47 Dloop, partial sequence; mitochondrial			India
				gi|301343344|gb|GU448761.1| Gallus gallus isolate YP8 Dloop, partial sequence; mitochondrial			India
				gi|301342209|gb|GU447626.1| Gallus gallus isolate DH24 Dloop, partial sequence; mitochondrial			China	Yunnan	South
				gi|301342847|gb|GU448264.1| Gallus gallus isolate YP19303 Dloop, partial sequence; mitochondrial			China	Yunnan	South
				gi|301342906|gb|GU448323.1| Gallus gallus isolate YJ34 Dloop, partial sequence; mitochondrial			China	Yunnan	South
				gi|301341961|gb|GU447378.1| Gallus gallus isolate HHL17 Dloop, partial sequence; mitochondrial			China	Hunan	Central
				gi|301342943|gb|GU448360.1| Gallus gallus isolate yin127 Dloop, partial sequence; mitochondrial			India
				gi|301342016|gb|GU447433.1| Gallus gallus isolate HH153 Dloop, partial sequence; mitochondrial			China	Guangdong	South
				gi|301341932|gb|GU447349.1| Gallus gallus isolate HHL49 Dloop, partial sequence; mitochondrial			China	Hunan	Central
				gi|301341937|gb|GU447354.1| Gallus gallus isolate HHL44 Dloop, partial sequence; mitochondrial			China	Hunan	Central
				gi|301341991|gb|GU447408.1| Gallus gallus isolate HH192 Dloop, partial sequence; mitochondrial			China	Sichuan	West
				gi|301342007|gb|GU447424.1| Gallus gallus isolate HH162 Dloop, partial sequence; mitochondrial			China	Guangdong	South
				gi|301342017|gb|GU447434.1| Gallus gallus isolate HH149 Dloop, partial sequence; mitochondrial			China	Hunan	Central
				gi|301342018|gb|GU447435.1| Gallus gallus isolate HH144 Dloop, partial sequence; mitochondrial			China	Hunan	Central
				gi|301342020|gb|GU447437.1| Gallus gallus isolate HH135 Dloop, partial sequence; mitochondrial			China	Hunan	Central
				gi|301342035|gb|GU447452.1| Gallus gallus isolate HH116 Dloop, partial sequence; mitochondrial			China	Hunan	Central
				gi|301342038|gb|GU447455.1| Gallus gallus isolate HH111 Dloop, partial sequence; mitochondrial			China	Sichuan	West
				gi|301342042|gb|GU447459.1| Gallus gallus isolate HH107 Dloop, partial sequence; mitochondrial			China	Sichuan	West
				gi|301342045|gb|GU447462.1| Gallus gallus isolate HH104 Dloop, partial sequence; mitochondrial			China	Sichuan	West
				gi|301342057|gb|GU447474.1| Gallus gallus isolate HH82 Dloop, partial sequence; mitochondrial			China	Hunan	Central
				gi|301342068|gb|GU447485.1| Gallus gallus isolate in24 Dloop, partial sequence; mitochondrial			India
				gi|301342073|gb|GU447490.1| Gallus gallus isolate in7 Dloop, partial sequence; mitochondrial			India
				gi|301342075|gb|GU447492.1| Gallus gallus isolate in25 Dloop, partial sequence; mitochondrial			India
				gi|301342078|gb|GU447495.1| Gallus gallus isolate in3 Dloop, partial sequence; mitochondrial			India
				gi|301342464|gb|GU447881.1| Gallus gallus isolate LY8 Dloop, partial sequence; mitochondrial			China	Fujian	East
				gi|301342609|gb|GU448026.1| Gallus gallus isolate SX2 Dloop, partial sequence; mitochondrial			China	Shaanxi	Central
				gi|301342670|gb|GU448087.1| Gallus gallus isolate WD40 Dloop, partial sequence; mitochondrial			China	Yunnan	South
				gi|301342761|gb|GU448178.1| Gallus gallus isolate XF1 Dloop, partial sequence; mitochondrial			China	Hunan	Central
				gi|301342804|gb|GU448221.1| Gallus gallus isolate xyun2 Dloop, partial sequence; mitochondrial			China	Yunnan	South
				gi|301342908|gb|GU448325.1| Gallus gallus isolate YJ32 Dloop, partial sequence; mitochondrial			China	Yunnan	South
				gi|301342931|gb|GU448348.1| Gallus gallus isolate YJ9 Dloop, partial sequence; mitochondrial			China	Yunnan	South
				gi|301342976|gb|GU448393.1| Gallus gallus isolate yin94 Dloop, partial sequence; mitochondrial			India
				gi|301342993|gb|GU448410.1| Gallus gallus isolate yin77 Dloop, partial sequence; mitochondrial			India
				gi|301343001|gb|GU448418.1| Gallus gallus isolate yin69 Dloop, partial sequence; mitochondrial			India
				gi|301343017|gb|GU448434.1| Gallus gallus isolate yin53 Dloop, partial sequence; mitochondrial			India
				gi|301343021|gb|GU448438.1| Gallus gallus isolate yin49 Dloop, partial sequence; mitochondrial			India
				gi|301343043|gb|GU448460.1| Gallus gallus isolate yin27 Dloop, partial sequence; mitochondrial			India
				gi|301343055|gb|GU448472.1| Gallus gallus isolate yin15 Dloop, partial sequence; mitochondrial			India
				gi|301343258|gb|GU448675.1| Gallus gallus isolate YP18805 Dloop, partial sequence; mitochondrial			China	Guangdong	South
				gi|301343310|gb|GU448727.1| Gallus gallus isolate YP54 Dloop, partial sequence; mitochondrial			India
				gi|301343338|gb|GU448755.1| Gallus gallus isolate YP2 Dloop, partial sequence; mitochondrial			India
				gi|301343339|gb|GU448756.1| Gallus gallus isolate YP3 Dloop, partial sequence; mitochondrial			India
				gi|301343346|gb|GU448763.1| Gallus gallus isolate YP10 Dloop, partial sequence; mitochondrial			India
				gi|301343492|gb|GU448909.1| Gallus gallus isolate zj6 Dloop, partial sequence; mitochondrial			China	Sichuan	West
				gi|301343532|gb|GU448949.1| Gallus gallus isolate ypt27 Dloop, partial sequence; mitochondrial			India
				gi|301343541|gb|GU448958.1| Gallus gallus isolate ypt18 Dloop, partial sequence; mitochondrial			India
				gi|301343578|gb|GU448995.1| Gallus gallus isolate YP20696 Dloop, partial sequence; mitochondrial			China	Xinjiang	West
				gi|301343581|gb|GU448998.1| Gallus gallus isolate YP20699 Dloop, partial sequence; mitochondrial			China	Xinjiang	West
				gi|301343638|gb|GU449055.1| Gallus gallus isolate JZ36 Dloop, partial sequence; mitochondrial			China	Hubei	Central
				gi|301343670|gb|GU449087.1| Gallus gallus isolate LM28 Dloop, partial sequence; mitochondrial			Unknown locality
				ALB1			Australia
				ALB2			Australia
				ALB3			Australia
				ALB4			Australia
				AnB1			Australia
				AnB2			Australia
				Anc1			Australia
				Anc2			Australia
				ARAb			Australia
				Aus1			Australia
				Aus3a			Australia
				ISA1			Australia
				MGB3			Australia
				Sp1			Australia
				Sp2			Australia
				WEL1			Australia
				WEL2			Australia
				WYAS			Australia
				NI3			Norfolk Island
				NI4a			Norfolk Island
				NI5a			Norfolk Island
				NI7			Norfolk Island
				NI19			Norfolk Island
				NI20			Norfolk Island
				NI21			Norfolk Island
52	52	27	488	Tenchongxue_(AY392336)_Yunnan_China	E		China	Yunnan	South	133
				Domestic_(AY645004)_Europe			Europe
				Domestic_(AY645005)_Eruope			Europe
				Domestic_(AY645017)_Europe			Europe
				Domestic_(AY704691)_Europe			EUrope
				Hinai_Dori_(AB268507)_Ibaraki_Japan_A2			Japan
				Cockfight_(AY588615)_Henan_China			China	Henan	Central
				gi|301342452|gb|GU447869.1| Gallus gallus isolate LJ51 Dloop, partial sequence; mitochondrial			China	Yunnan	South
				gi|301342395|gb|GU447812.1| Gallus gallus isolate LD10 Dloop, partial sequence; mitochondrial			China	Heilongjiang	North
				gi|301342720|gb|GU448137.1| Gallus gallus isolate XC22 Dloop, partial sequence; mitochondrial			China	Yunnan	South
				gi|301342420|gb|GU447837.1| Gallus gallus isolate LJ18 Dloop, partial sequence; mitochondrial			China	Yunnan	South
				gi|301342542|gb|GU447959.1| Gallus gallus isolate WGJ27 Dloop, partial sequence; mitochondrial			China	Guizhou	South
				gi|301342608|gb|GU448025.1| Gallus gallus isolate SQ1 Dloop, partial sequence; mitochondrial			China	Shaanxi	Central
				gi|301343265|gb|GU448682.1| Gallus gallus isolate YP18777 Dloop, partial sequence; mitochondrial			China	Yunnan	South
				gi|301343678|gb|GU449095.1| Gallus gallus isolate HL8 Dloop, partial sequence; mitochondrial			Unknown locality
				gi|301342546|gb|GU447963.1| Gallus gallus isolate QL7 Dloop, partial sequence; mitochondrial			China	Qinghai	West
				gi|301343677|gb|GU449094.1| Gallus gallus isolate HL7 Dloop, partial sequence; mitochondrial			Unknown locality
				gi|301343668|gb|GU449085.1| Gallus gallus isolate LM23 Dloop, partial sequence; mitochondrial			Unknown locality
				gi|301342384|gb|GU447801.1| Gallus gallus isolate JN20 Dloop, partial sequence; mitochondrial			China	Shandong	East
				gi|301342454|gb|GU447871.1| Gallus gallus isolate LJ53 Dloop, partial sequence; mitochondrial			China	Yunnan	South
				gi|301341959|gb|GU447376.1| Gallus gallus isolate HHL19 Dloop, partial sequence; mitochondrial			China	Hunan	Central
				gi|301342044|gb|GU447461.1| Gallus gallus isolate HH105 Dloop, partial sequence; mitochondrial			China	Sichuan	West
				gi|301343402|gb|GU448819.1| Gallus gallus isolate YP20514 Dloop, partial sequence; mitochondrial			China	Henan	Central
				gi|301343657|gb|GU449074.1| Gallus gallus isolate LM5 Dloop, partial sequence; mitochondrial			Unknown locality
				gi|301343669|gb|GU449086.1| Gallus gallus isolate LM25 Dloop, partial sequence; mitochondrial			Unknown locality
				NI8			Norfolk Island
				NI15			Noroflk Island
53	53	4	488	Gushi_(AF512141)_Henan_China	E		China	Henan	Central	131
				Gushi_(AF512142)_Henan_China			China	Henan	Central
				Gushi_(AF512144)_Henan_China			China	Henan	Central
				Jiangsu_Silky_(AF512230)_Jiangsu_China			China	Jiangsu	East
54	54	1	488	Domestic_(AY704713)_India	E		India			131
55	55	1	488	Domestic_(AY644978)_Europe	E		Europe			131
56	56	4	488	Araucana_(CHL10)_Chile	E		Chile			135
				Araucana_(CHL20)_Chile			Chile
				Araucana_(CHL22)_Chile			Chile
				Araucana_(CHL29)_Chile			Chile
57	57	13	488	Sichuan_Mt_Wugu_(AF512271)_Sichuan_China	E		China	Sichuan	West	150
				Dwarf_Wugu_(AF512126)_Guizhou_China			China	Guizhou	South
				Leghorn_(AF128325)_Zhejiang_China_E4			China	Zhejiang	East
				Leghorn_(AF128326)_Zhejiang_China_E4			China	Zhejiang	East
				Leghorn_(AF128328)_Zhejiang_China_E4			China	Zhejiang	East
				Leghorn_(AF128327)_Zhejiang_China_E4			China	Zhejiang	East
				Leghorn_(AF128329)_Zhejiang_China_E4			China	Zhejiang	East
				White_Leghorn_(AB007723)_Japan			Japan
				Domestic_(AY644981)_Europe			Europe
				Domestic_(AY644982)_Europe			Europe
				Araucana_(CHL24)_Chile			Chile
				gi|301343565|gb|GU448982.1| Gallus gallus isolate YP20648 Dloop, partial sequence; mitochondrial			China	Hebei	North
				gi|301343392|gb|GU448809.1| Gallus gallus isolate YP20525 Dloop, partial sequence; mitochondrial			China	Henan	Central
58	58	2	488	Domestic_(AY644973)_India	E	P	India			151
				gi|301342164|gb|GU447581.1| Gallus gallus isolate ggm9 Dloop, partial sequence; mitochondrial			India
59	59	30	488	Domestic_(AY704708)_India	E	P	India			156
				gi|301342981|gb|GU448398.1| Gallus gallus isolate yin89 Dloop, partial sequence; mitochondrial			India
				gi|301343062|gb|GU448479.1| Gallus gallus isolate yin8 Dloop, partial sequence; mitochondrial			India
				gi|301343069|gb|GU448486.1| Gallus gallus isolate yin1 Dloop, partial sequence; mitochondrial			India
				gi|301343545|gb|GU448962.1| Gallus gallus isolate ypt14 Dloop, partial sequence; mitochondrial			India
				gi|301342950|gb|GU448367.1| Gallus gallus isolate yin120 Dloop, partial sequence; mitochondrial			India
				gi|301343025|gb|GU448442.1| Gallus gallus isolate yin45 Dloop, partial sequence; mitochondrial			India
				gi|301343060|gb|GU448477.1| Gallus gallus isolate yin10 Dloop, partial sequence; mitochondrial			India
				gi|301343326|gb|GU448743.1| Gallus gallus isolate YP31 Dloop, partial sequence; mitochondrial			India
				gi|301342954|gb|GU448371.1| Gallus gallus isolate yin116 Dloop, partial sequence; mitochondrial			India
				gi|301342986|gb|GU448403.1| Gallus gallus isolate yin84 Dloop, partial sequence; mitochondrial			India
				gi|301343009|gb|GU448426.1| Gallus gallus isolate yin61 Dloop, partial sequence; mitochondrial			India
				gi|301342941|gb|GU448358.1| Gallus gallus isolate yin129 Dloop, partial sequence; mitochondrial			India
				gi|301343028|gb|GU448445.1| Gallus gallus isolate yin42 Dloop, partial sequence; mitochondrial			India
				gi|301343029|gb|GU448446.1| Gallus gallus isolate yin41 Dloop, partial sequence; mitochondrial			India
				gi|301343249|gb|GU448666.1| Gallus gallus isolate YP18833 Dloop, partial sequence; mitochondrial			China	Yunnan	South
				gi|301343324|gb|GU448741.1| Gallus gallus isolate YP34 Dloop, partial sequence; mitochondrial			India
				gi|301342990|gb|GU448407.1| Gallus gallus isolate yin80 Dloop, partial sequence; mitochondrial			India
				gi|301342959|gb|GU448376.1| Gallus gallus isolate yin111 Dloop, partial sequence; mitochondrial			India
				gi|301342966|gb|GU448383.1| Gallus gallus isolate yin104 Dloop, partial sequence; mitochondrial			India
				gi|301342953|gb|GU448370.1| Gallus gallus isolate yin117 Dloop, partial sequence; mitochondrial			India
				gi|301343543|gb|GU448960.1| Gallus gallus isolate ypt16 Dloop, partial sequence; mitochondrial			India
				gi|301342967|gb|GU448384.1| Gallus gallus isolate yin103 Dloop, partial sequence; mitochondrial			India
				gi|301342970|gb|GU448387.1| Gallus gallus isolate yin100 Dloop, partial sequence; mitochondrial			India
				gi|301342942|gb|GU448359.1| Gallus gallus isolate yin128 Dloop, partial sequence; mitochondrial			India
				gi|301342969|gb|GU448386.1| Gallus gallus isolate yin101 Dloop, partial sequence; mitochondrial			India
				gi|301342971|gb|GU448388.1| Gallus gallus isolate yin99 Dloop, partial sequence; mitochondrial			India
				gi|301342977|gb|GU448394.1| Gallus gallus isolate yin93 Dloop, partial sequence; mitochondrial			India
				gi|301343056|gb|GU448473.1| Gallus gallus isolate yin14 Dloop, partial sequence; mitochondrial			India
				EU847813			India
60	60	6	488	Douji_(AY588630)_Yunnan_China	E		China	Yunnan	South	167
				Douji_(AY588631)_Yunnan_China			China	Yunnan	South
				gi|301342945|gb|GU448362.1| Gallus gallus isolate yin125 Dloop, partial sequence; mitochondrial			India
				EU847808			India
				EU847809			India
				EU847810			India
61	61	1	488	Cockfight_(AY588619)_Henan_China	E		China	Henan	Central	336
62	62	13	488	ChengduBlackSilky(AF512067)Sichuan_China	G		China	Sichuan	West	294
				Nixi_(AY392283)_Yunnan_China			China	Yunnan	South
				Nixi_(AY392285)_Yunnan_China			China	Yunnan	South
				Nixi_(AY392295)_Yunnan_China			China	Yunnan	South
				Gushi_(AF512146)_Henan_China			China	Henan	Central
				gi|301342899|gb|GU448316.1| Gallus gallus isolate YJ41 Dloop, partial sequence; mitochondrial			China	Yunnan	South
				gi|301342682|gb|GU448099.1| Gallus gallus isolate WK10 Dloop, partial sequence; mitochondrial			China	Yunnan	South
				gi|301343263|gb|GU448680.1| Gallus gallus isolate YP18779 Dloop, partial sequence; mitochondrial			China	Yunnan	South
				gi|301343284|gb|GU448701.1| Gallus gallus isolate YP18747 Dloop, partial sequence; mitochondrial			China	Yunnan	South
				gi|301343174|gb|GU448591.1| Gallus gallus isolate YP19322 Dloop, partial sequence; mitochondrial			China	Henan	Central
				gi|301343264|gb|GU448681.1| Gallus gallus isolate YP18778 Dloop, partial sequence; mitochondrial			China	Yunnan	South
				gi|301343285|gb|GU448702.1| Gallus gallus isolate YP18745 Dloop, partial sequence; mitochondrial			China	Yunnan	South
				gi|301343271|gb|GU448688.1| Gallus gallus isolate YP18763 Dloop, partial sequence; mitochondrial			China	Yunnan	South
63	63	103	488	Wangfeng_Wugu_(AF512288)_Guangxi_China	G	P	China	Guangxi	South	295
				Wangfeng_Wugu_(AF512291)_Guangxi_China			China	Guangxi	South
				Nixi_(AY392265)_Yunnan_China			China	Yunnan	South
				Nixi_(AY392266)_Yunnan_China			China	Yunnan	South
				Nixi_(AY392268)_Yunnan_China			China	Yunnan	South
				Nixi_(AY392272)_Yunnan_China			China	Yunnan	South
				Nixi_(AY392280)_Yunnan_China			China	Yunnan	South
				Nixi_(AY392284)_Yunnan_China			China	Yunnan	South
				Nixi_(AY392293)_Yunnan_China			China	Yunnan	South
				Yanjing_(AF512325)_Yunnan_China			China	Yunnan	South
				Yanjing_(AF512327)_Yunnan_China			China	Yunnan	South
				Jiangbian_(AY392210)_Yunnan_China			China	Yunnan	South
				Jiangbian_(AY392222)_Yunnan_China			China	Yunnan	South
				Jiangbian_(AY392226)_Yunnan_China			China	Yunnan	South
				Jiangbian_(AY392231)_Yunnan_China			China	Yunnan	South
				Wenshanshandi_(AY392342)_Yunnan_China			China	Yunnan	South
				Wenshanshandi_(AY392352)_Yunnan_China			China	Yunnan	South
				Wenshanshandi_(AY392353)_Yunnan_China			China	Yunnan	South
				Wenshanshandi_(AY392355)_Yunnan_China			China	Yunnan	South
				Wenshanshandi_(AY392357)_Yunnan_China			China	Yunnan	South
				Wenshanshandi_(AY392360)_Yunnan_China			China	Yunnan	South
				Chigulu_(AY392172)_Yunnan_China			China	Yunnan	South
				Chigulu_(AY392194)_Yunnan_China			China	Yunnan	South
				Chigulu_(AY392196)_Yunnan_china			China	Yunnan	South
				Chigulu_(AY392197)_Yunnan_China			China	Yunnan	South
				Chigulu_(AY392199)_Yunnan_China			China	Yunnan	South
				Chigulu_(AY392200)_Yunnan_China			China	Yunnan	South
				Chigulu_(AY392201)_Yunnan_china			China	Yunnan	South
				Lverwu_(AY392234)_Yunnan_China			China	Yunnan	South
				Lverwu_(AY392246)_Yunnan_China			China	Yunnan	South
				Lverwu_(AY392255)_Yunnan_China			China	Yunnan	South
				gi|301342711|gb|GU448128.1| Gallus gallus isolate XK3 Dloop, partial sequence; mitochondrial			China	Yunnan	South
				gi|301342703|gb|GU448120.1| Gallus gallus isolate XC5 Dloop, partial sequence; mitochondrial			China	Yunnan	South
				gi|301342723|gb|GU448140.1| Gallus gallus isolate XCJ3 Dloop, partial sequence; mitochondrial			China	Sichuan	West
				gi|301342900|gb|GU448317.1| Gallus gallus isolate YJ40 Dloop, partial sequence; mitochondrial			China	Yunnan	South
				gi|301343520|gb|GU448937.1| Gallus gallus isolate ypt53 Dloop, partial sequence; mitochondrial			China	Yunnan	South
				gi|301343530|gb|GU448947.1| Gallus gallus isolate ypt43 Dloop, partial sequence; mitochondrial			China	Yunnan	South
				gi|301342270|gb|GU447687.1| Gallus gallus isolate BN57 Dloop, partial sequence; mitochondrial			China	Yunnan	South
				gi|301342626|gb|GU448043.1| Gallus gallus isolate THW17 Dloop, partial sequence; mitochondrial			China	Yunnan	South
				gi|301342741|gb|GU448158.1| Gallus gallus isolate XCJ24 Dloop, partial sequence; mitochondrial			China	Sichuan	West
				gi|301342309|gb|GU447726.1| Gallus gallus isolate chah31 Dloop, partial sequence; mitochondrial			Laos
				gi|301343514|gb|GU448931.1| Gallus gallus isolate ypt113 Dloop, partial sequence; mitochondrial			China	Yunnan	South
				gi|301342623|gb|GU448040.1| Gallus gallus isolate THW7 Dloop, partial sequence; mitochondrial			China	Yunnan	South
				gi|301342628|gb|GU448045.1| Gallus gallus isolate THW25 Dloop, partial sequence; mitochondrial			China	Yunnan	South
				gi|301342633|gb|GU448050.1| Gallus gallus isolate THW45 Dloop, partial sequence; mitochondrial			China	Yunnan	South
				gi|301342744|gb|GU448161.1| Gallus gallus isolate XCJ27 Dloop, partial sequence; mitochondrial			China	Sichuan	West
				gi|301342902|gb|GU448319.1| Gallus gallus isolate YJ38 Dloop, partial sequence; mitochondrial			China	Yunnan	South
				gi|301343517|gb|GU448934.1| Gallus gallus isolate ypt110 Dloop, partial sequence; mitochondrial			China	Yunnan	South
				gi|301343526|gb|GU448943.1| Gallus gallus isolate ypt47 Dloop, partial sequence; mitochondrial			China	Yunnan	South
				gi|301342433|gb|GU447850.1| Gallus gallus isolate LJ32 Dloop, partial sequence; mitochondrial			China	Yunnan	South
				gi|301343528|gb|GU448945.1| Gallus gallus isolate ypt45 Dloop, partial sequence; mitochondrial			China	Yunnan	South
				gi|301342713|gb|GU448130.1| Gallus gallus isolate XK5 Dloop, partial sequence; mitochondrial			China	Yunnan	South
				gi|301343513|gb|GU448930.1| Gallus gallus isolate ypt114 Dloop, partial sequence; mitochondrial			China	Yunnan	South
				gi|301343522|gb|GU448939.1| Gallus gallus isolate ypt51 Dloop, partial sequence; mitochondrial			China	Yunnan	South
				gi|301342414|gb|GU447831.1| Gallus gallus isolate LJ12 Dloop, partial sequence; mitochondrial			China	Yunnan	South
				gi|301342730|gb|GU448147.1| Gallus gallus isolate XCJ10 Dloop, partial sequence; mitochondrial			China	Sichuan	West
				gi|301342735|gb|GU448152.1| Gallus gallus isolate XCJ17 Dloop, partial sequence; mitochondrial			China	Sichuan	West
				gi|301342737|gb|GU448154.1| Gallus gallus isolate XCJ20 Dloop, partial sequence; mitochondrial			China	Sichuan	West
				gi|301343507|gb|GU448924.1| Gallus gallus isolate ypt134 Dloop, partial sequence; mitochondrial			China	Yunnan	South
				gi|301343237|gb|GU448654.1| Gallus gallus isolate YP18875 Dloop, partial sequence; mitochondrial			China	Yunnan	South
				gi|301342220|gb|GU447637.1| Gallus gallus isolate D54 Dloop, partial sequence; mitochondrial			China	Yunnan	South
				gi|301342285|gb|GU447702.1| Gallus gallus isolate chah07 Dloop, partial sequence; mitochondrial			Laos
				gi|301342332|gb|GU447749.1| Gallus gallus isolate D7 Dloop, partial sequence; mitochondrial			China	Yunnan	South
				gi|301342422|gb|GU447839.1| Gallus gallus isolate LJ20 Dloop, partial sequence; mitochondrial			China	Yunnan	South
				gi|301342726|gb|GU448143.1| Gallus gallus isolate XCJ6 Dloop, partial sequence; mitochondrial			China	Sichuan	West
				gi|301342733|gb|GU448150.1| Gallus gallus isolate XCJ13 Dloop, partial sequence; mitochondrial			China	Sichuan	West
				gi|301342738|gb|GU448155.1| Gallus gallus isolate XCJ21 Dloop, partial sequence; mitochondrial			China	Sichuan	West
				gi|301342757|gb|GU448174.1| Gallus gallus isolate XCJ41 Dloop, partial sequence; mitochondrial			China	Sichuan	West
				gi|301342870|gb|GU448287.1| Gallus gallus isolate YJ70 Dloop, partial sequence; mitochondrial			China	Yunnan	South
				gi|301342896|gb|GU448313.1| Gallus gallus isolate YJ44 Dloop, partial sequence; mitochondrial			China	Yunnan	South
				gi|301342922|gb|GU448339.1| Gallus gallus isolate YJ18 Dloop, partial sequence; mitochondrial			China	Yunnan	South
				gi|301343088|gb|GU448505.1| Gallus gallus isolate YP19513 Dloop, partial sequence; mitochondrial			China	Guizhou	South
				gi|301342732|gb|GU448149.1| Gallus gallus isolate XCJ12 Dloop, partial sequence; mitochondrial			China	Sichuan	West
				gi|301342883|gb|GU448300.1| Gallus gallus isolate YJ57 Dloop, partial sequence; mitochondrial			China	Yunnan	South
				gi|301342916|gb|GU448333.1| Gallus gallus isolate YJ24 Dloop, partial sequence; mitochondrial			China	Yunnan	South
				gi|301343512|gb|GU448929.1| Gallus gallus isolate ypt115 Dloop, partial sequence; mitochondrial			China	Yunnan	South
				gi|301343515|gb|GU448932.1| Gallus gallus isolate ypt112 Dloop, partial sequence; mitochondrial			China	Yunnan	South
				gi|301343525|gb|GU448942.1| Gallus gallus isolate ypt48 Dloop, partial sequence; mitochondrial			China	Yunnan	South
				gi|301342318|gb|GU447735.1| Gallus gallus isolate CL5 Dloop, partial sequence; mitochondrial			China	Yunnan	South
				gi|301342621|gb|GU448038.1| Gallus gallus isolate THW4 Dloop, partial sequence; mitochondrial			China	Yunnan	South
				gi|301342627|gb|GU448044.1| Gallus gallus isolate THW21 Dloop, partial sequence; mitochondrial			China	Yunnan	South
				gi|301342701|gb|GU448118.1| Gallus gallus isolate XC3 Dloop, partial sequence; mitochondrial			China	Yunnan	South
				gi|301342745|gb|GU448162.1| Gallus gallus isolate XCJ28 Dloop, partial sequence; mitochondrial			China	Sichuan	West
				gi|301342758|gb|GU448175.1| Gallus gallus isolate XCJ42 Dloop, partial sequence; mitochondrial			China	Sichuan	West
				gi|301342894|gb|GU448311.1| Gallus gallus isolate YJ46 Dloop, partial sequence; mitochondrial			China	Yunnan	South
				gi|301342939|gb|GU448356.1| Gallus gallus isolate YJ1 Dloop, partial sequence; mitochondrial			China	Yunnan	South
				gi|301343516|gb|GU448933.1| Gallus gallus isolate ypt111 Dloop, partial sequence; mitochondrial			China	Yunnan	South
				gi|301342317|gb|GU447734.1| Gallus gallus isolate CL4 Dloop, partial sequence; mitochondrial			China	Yunnan	South
				gi|301342325|gb|GU447742.1| Gallus gallus isolate CL12 Dloop, partial sequence; mitochondrial			China	Yunnan	South
				gi|301342630|gb|GU448047.1| Gallus gallus isolate THW33 Dloop, partial sequence; mitochondrial			China	Yunnan	South
				gi|301342661|gb|GU448078.1| Gallus gallus isolate WD24 Dloop, partial sequence; mitochondrial			China	Yunnan	South
				gi|301342666|gb|GU448083.1| Gallus gallus isolate WD32 Dloop, partial sequence; mitochondrial			China	Yunnan	South
				gi|301343238|gb|GU448655.1| Gallus gallus isolate YP18874 Dloop, partial sequence; mitochondrial			China	Yunnan	South
				gi|301343278|gb|GU448695.1| Gallus gallus isolate YP18756 Dloop, partial sequence; mitochondrial			China	Yunnan	South
				gi|301342337|gb|GU447754.1| Gallus gallus isolate D18 Dloop, partial sequence; mitochondrial			China	Yunnan	South
				gi|301342740|gb|GU448157.1| Gallus gallus isolate XCJ23 Dloop, partial sequence; mitochondrial			China	Sichuan	West
				gi|301342834|gb|GU448251.1| Gallus gallus isolate XCJ19 Dloop, partial sequence; mitochondrial			China	Sichuan	West
				gi|301342835|gb|GU448252.1| Gallus gallus isolate XCJ34 Dloop, partial sequence; mitochondrial			China	Sichuan	West
				HM462112			Vietnam
				HM462135			Vietnam
				HM462144			Vietnam
				HM462164			Vietnam
				HM462181			Vietnam
64	64	7	488	Nixi_(AY392263)_Yunnan_China	G		China	Yunnan	South	296
				Nixi_(AY392270)_Yunnan_China			China	Yunnan	South
				Nixi_(AY392271)_Yunnan_China			China	Yunnan	South
				Nixi_(AY392274)_Yunnan_China			China	Yunnan	South
				Nixi_(AY392276)_Yunnan_China			China	Yunnan	South
				Nixi_(AY392279)_Yunnan_China			China	Yunnan	South
				gi|301343287|gb|GU448704.1| Gallus gallus isolate YP18743 Dloop, partial sequence; mitochondrial			China	Yunnan	South
65	65	81	488	Wangfeng_Wugu_(AF512285)_Guangxi_China	F	P	China	Guangxi	South	268
				Nixi_(AF512248)_Yunnan_China			China	Yunnan	South
				Nixi_(AY392278)_Yunnan_China			China	Yunnan	South
				Nixi_(AY392294)_Yunnan_China			China	Yunnan	South
				Douji_(AF512108)_Yunnan_China			China	Yunnan	South
				Jiangbian_(AY392205)_Yunnan_China			China	Yunnan	South
				Jiangbian_(AY392206)_Yunnan_China			China	Yunnan	South
				Jiangbian_(AY392207)_Yunnan_China			China	Yunnan	South
				Jiangbian_(AY392208)_Yunnan_China			China	Yunnan	South
				Jiangbian_(AY392211)_Yunnan_China			China	Yunnan	South
				Jiangbian_(AY392212)_Yunnan_China			China	Yunnan	South
				Jiangbian_(AY392214)_Yunnan_China			China	Yunnan	South
				Jiangbian_(AY392218)_Yunnan_China			China	Yunnan	South
				Jiangbian_(AY392221)_Yunnan_China			China	Yunnan	South
				Jiangbian_(AY392228)_Yunnan_China			China	Yunnan	South
				Wenshanshandi_(AY392345)_Yunnan_China			China	Yunnan	South
				Wenshanshandi_(AY392359)_Yunnan_China			China	Yunnan	South
				Wenshanshandi_(AY392369)_Yunnan_China			China	Yunnan	South
				Wenshanshandi_(AY392370)_Yunnan_China			China	Yunnan	South
				Chigulu_(AY392192)_Yunnan_China			China	Yunnan	South
				Chigulu_(AY392193)_Yunnan_China			China	Yunnan	South
				Lverwu_(AY392245)_Yunnan_China			China	Yunnan	South
				Lverwu_(AY392249)_Yunnan_China			China	Yunnan	South
				Lverwu_(AY392250)_Yunnan_china			China	Yunnan	South
				Lverwu_(AY392253)_Yunnan_China			China	Yunnan	South
				Lverwu_(AY392257)_Yunnan_China			China	Yunnan	South
				Tenchongxue_(AY392317)_Yunnan_China			China	Yunnan	South
				Tenchongxue_(AY392319)_Yunnan_China			China	Yunnan	South
				Tenchongxue_(AY392320)_Yunnan_China			China	Yunnan	South
				Tenchongxue_(AY392322)_Yunnan_China			China	Yunnan	South
				gi|301343276|gb|GU448693.1| Gallus gallus isolate YP18758 Dloop, partial sequence; mitochondrial			China	Yunnan	South
				gi|301342284|gb|GU447701.1| Gallus gallus isolate chah06 Dloop, partial sequence; mitochondrial			Laos
				gi|301342574|gb|GU447991.1| Gallus gallus isolate SG6 Dloop, partial sequence; mitochondrial			China	Yunnan	South
				gi|301342271|gb|GU447688.1| Gallus gallus isolate Boai6 Dloop, partial sequence; mitochondrial			China	Yunnan	South
				gi|301342901|gb|GU448318.1| Gallus gallus isolate YJ39 Dloop, partial sequence; mitochondrial			China	Yunnan	South
				gi|301343506|gb|GU448923.1| Gallus gallus isolate ypt137 Dloop, partial sequence; mitochondrial			China	Yunnan	South
				gi|301342351|gb|GU447768.1| Gallus gallus isolate JG2 Dloop, partial sequence; mitochondrial			China	Yunnan	South
				gi|301342807|gb|GU448224.1| Gallus gallus isolate xyun6 Dloop, partial sequence; mitochondrial			China	Yunnan	South
				gi|301342619|gb|GU448036.1| Gallus gallus isolate THW1 Dloop, partial sequence; mitochondrial			China	Anhui	East
				gi|301342664|gb|GU448081.1| Gallus gallus isolate WD29 Dloop, partial sequence; mitochondrial			China	Yunnan	South
				gi|301343280|gb|GU448697.1| Gallus gallus isolate YP18752 Dloop, partial sequence; mitochondrial			China	Yunnan	South
				gi|301342501|gb|GU447918.1| Gallus gallus isolate Nvn4 Dloop, partial sequence; mitochondrial			Vietnam
				gi|301342892|gb|GU448309.1| Gallus gallus isolate YJ48 Dloop, partial sequence; mitochondrial			China	Yunnan	South
				gi|301342450|gb|GU447867.1| Gallus gallus isolate LJ49 Dloop, partial sequence; mitochondrial			China	Yunnan	South
				gi|301342502|gb|GU447919.1| Gallus gallus isolate Nvn7 Dloop, partial sequence; mitochondrial			Vietnam
				gi|301342425|gb|GU447842.1| Gallus gallus isolate LJ23 Dloop, partial sequence; mitochondrial			China	Yunnan	South
				gi|301342504|gb|GU447921.1| Gallus gallus isolate Nvn10 Dloop, partial sequence; mitochondrial			Vietnam
				gi|301342424|gb|GU447841.1| Gallus gallus isolate LJ22 Dloop, partial sequence; mitochondrial			China	Yunnan	South
				gi|301342427|gb|GU447844.1| Gallus gallus isolate LJ25 Dloop, partial sequence; mitochondrial			China	Yunnan	South
				gi|301343239|gb|GU448656.1| Gallus gallus isolate YP18869 Dloop, partial sequence; mitochondrial			China	Yunnan	South
				gi|301343279|gb|GU448696.1| Gallus gallus isolate YP18755 Dloop, partial sequence; mitochondrial			China	Yunnan	South
				gi|301342519|gb|GU447936.1| Gallus gallus isolate Nvn28 Dloop, partial sequence; mitochondrial			Vietnam
				gi|301342891|gb|GU448308.1| Gallus gallus isolate YJ49 Dloop, partial sequence; mitochondrial			China	Yunnan	South
				gi|301342898|gb|GU448315.1| Gallus gallus isolate YJ42 Dloop, partial sequence; mitochondrial			China	Yunnan	South
				gi|301342415|gb|GU447832.1| Gallus gallus isolate LJ13 Dloop, partial sequence; mitochondrial			China	Yunnan	South
				gi|301342721|gb|GU448138.1| Gallus gallus isolate XCJ1 Dloop, partial sequence; mitochondrial			China	Sichuan	West
				gi|301342751|gb|GU448168.1| Gallus gallus isolate XCJ35 Dloop, partial sequence; mitochondrial			China	Sichuan	West
				gi|301342866|gb|GU448283.1| Gallus gallus isolate YL3 Dloop, partial sequence; mitochondrial			China	Yunnan	South
				gi|301342867|gb|GU448284.1| Gallus gallus isolate YL2 Dloop, partial sequence; mitochondrial			China	Yunnan	South
				gi|301342868|gb|GU448285.1| Gallus gallus isolate YL1 Dloop, partial sequence; mitochondrial			China	Yunnan	South
				gi|301342323|gb|GU447740.1| Gallus gallus isolate CL10 Dloop, partial sequence; mitochondrial			China	Yunnan	South
				gi|301342825|gb|GU448242.1| Gallus gallus isolate SG7 Dloop, partial sequence; mitochondrial			China	Yunnan	South
				gi|301342813|gb|GU448230.1| Gallus gallus isolate LJ29 Dloop, partial sequence; mitochondrial			China	Yunnan	South
				gi|301342824|gb|GU448241.1| Gallus gallus isolate SG4 Dloop, partial sequence; mitochondrial			China	Yunnan	South
				gi|301342827|gb|GU448244.1| Gallus gallus isolate SG9 Dloop, partial sequence; mitochondrial			China	Yunnan	South
				gi|301342449|gb|GU447866.1| Gallus gallus isolate LJ48 Dloop, partial sequence; mitochondrial			China	Yunnan	South
				gi|301342640|gb|GU448057.1| Gallus gallus isolate TP8 Dloop, partial sequence; mitochondrial			Vietnam
				gi|301342272|gb|GU447689.1| Gallus gallus isolate Boai7 Dloop, partial sequence; mitochondrial			China	Yunnan	South
				gi|301342610|gb|GU448027.1| Gallus gallus isolate xyun10 Dloop, partial sequence; mitochondrial			China	Yunnan	South
				gi|301342654|gb|GU448071.1| Gallus gallus isolate WD7 Dloop, partial sequence; mitochondrial			China	Yunnan	South
				gi|301343281|gb|GU448698.1| Gallus gallus isolate YP18751 Dloop, partial sequence; mitochondrial			China	Yunnan	South
				gi|301343282|gb|GU448699.1| Gallus gallus isolate YP18750 Dloop, partial sequence; mitochondrial			China	Yunnan	South
[truncated: 1,066 more rows]

## Sheet: Table S3B
Supplementary Table S3B
Details for the 358 haplotypes generated by the 200 bp dataset. Table presenting the frequencies of the 358 haplotypes generated by the 200 bp dataset, the sequences that belong to each haplotype and their geographical origin, as well as the haplogroup in which haplotypes are clustered. Sequences representing ancient samples are denoted with ®. The table also defines the specific region of China …
Haplotype number	Label	Number of sequences	Length of haplotype (bp)	Sequences belonging to haplotype	Haplogroups	Location	Location in China	China Region	Ancient samples		Definition of China regions			Haplogroups
1	1	443	201	Caoke_(AF512091)_Sichuan_China	A	China	Sichuan	West			South	North		A
				Caoke_(AF512092)_Sichuan_China		China	Sichuan	West			Yunnan	Inner Mongolia		B
				Caoke_(AF512093)_Sichuan_China		China	Sichuan	West			Guangxi	Beijing		C
				Caoke_(AF512094)_Sichuan_China		China	Sichuan	West			Hainan	Liaoning		D
				Caoke_(AF512095)_Sichuan_China		China	Sichuan	West			Guangdong	Jilin		E
				Caoke_(AF512099)_Sichuan_China		China	Sichuan	West			Guizhou	Heilongjiang		F
				Caoke_(AF512100)_Sichuan_China		China	Sichuan	West						G
				Caoke_(AF512102)_Sichuan_China		China	Sichuan	West						H
				Caoke_(AF512104)_Sichuan_China		China	Sichuan	West			West	East		I
				Caoke_(AF512105)_Sichuan_China		China	Sichuan	West			Xinjiang	Anhui		K
				Caoke_(AF512106)_Sichuan_China		China	Sichuan	West			Tibet	Jiangxi
				Sichuan_Mt_Wugu_(AF512267)_Sichuan_China		China	Sichuan	West			Qinghai	Fujian
				Sichuan_Mt_Wugu_(AF512268)_Sichuan_China		China	Sichuan	West			Chongqing	Zhejiang
				ChengduBlackSilky(AF512071)Sichuan_China		China	Sichuan	West			Sichuan	Jiangsu
				Chengdu_Silky_(AF512060)_Sichuan_China		China	Sichuan	West				Shandong
				Chengdu_Silky_(AF512062)_Sichuan_China		China	Sichuan	West
				Chengdu_Silky_(AF512063)_Sichuan_China		China	Sichuan	West			Central
				Chengdu_Silky_(AF512065)_Sichuan_China		China	Sichuan	West			Henan
				Yaan_Wugu_(AF512331)_Sichuan_China		China	Sichuan	West			Hubei
				Yaan_nonWugu_(AF512317)_Sichuan_China		China	Sichuan	West			Shanxi
				Yaan_nonWugu_(AF512318)_Sichuan_China		China	Sichuan	West			Shaanxi
				Yaan_nonWugu_(A512320)_Sichuan_China		China	Sichuan	West			Hunan
				Yaan_nonWugu_(AF512323)_Sichuan_China		China	Sichuan	West
				Guizhou_Mt_Wugu_(AF512129)_Guizhou_China		China	Guizhou	South
				Guizhou_Mt_Wugu_(AF512130)_Guizhou_China		China	Guizhou	South
				Guizhou_Mt_Wugu_(AF512131)_Guizhou_China		China	Guizhou	South
				Guizhou_Mt_Wugu_(AF512134)_Guizhou_China		China	Guizhou	South
				Guizhou_Mt_Wugu_(AF512137)Guizhou_China		China	Guizhou	South
				Dwarf_Wugu_(AF512119)_Guizhou_China		China	Guizhou	South
				Dwarf_Wugu_(AF512120)_Guizhou_China		China	Guizhou	South
				Dwarf_Wugu_(AF512122)_Guizhou_China		China	Guizhou	South
				Luke_(AF512238)_Guangxi_China		China	Guangxi	South
				Luke_(AF512239)_Guangxi_China		China	Guangxi	South
				Luke_(AF512240)_Guangxi_China		China	Guangxi	South
				Chahua_(AF512076)_Yunnan_China		China	Yunnan	South
				Shenggou_(AF512059)_Yunnan_China		China	Yunnan	South
				Chahua_(AF512080)_Yunnan_China		China	Yunnan	South
				Chahua_(AF512081)_YUnnan_China		China	Yunnan	South
				Nixi_(AF512252)_Yunnan_China		China	Yunnan	South
				Nixi_(AF512253)_Yunnan_china		China	Yunnan	South
				Nixi_(AY392291)_Yunnan_China		China	Yunnan	South
				Wuding_(AF512294)_Yunnan_China		China	Yunnan	South
				Wuding_(AF512298)_Yunnan_China		China	Yunnan	South
				Douji_(AF512113)_Yunnan_China		China	Yunnan	South
				Yanjing_(AY465998)_Yunnan_China		China	Yunnan	South
				Wenshanshandi_(AY392341)_Yunnan_China		China	Yunnan	South
				Wenshanshandi_(AY392343)_Yunnan_China		China	Yunnan	South
				Wenshanshandi_(AY392350)_Yunnan_China		China	Yunnan	South
				Wenshanshandi_(AY392363)_Yunnan_China		China	Yunnan	South
				Wenshanshandi_(AY392364)_Yunnan_China		China	Yunnan	South
				Wenshanshandi_(AY392368)_Yunnan_China		China	Yunnan	South
				Wenshanshandi_(AY392372)_Yunnan_China		China	Yunnan	South
				Wenshanshandi_(AY392375)_Yunnan_China		China	Yunnan	South
				Chigulu_(AY392180)_Yunnan_China		China	Yunnan	South
				Chigulu_(AY392181)_Yunnan_China		China	Yunnan	South
				Chigulu_(AY392182)_Yunnan_China		China	Yunnan	South
				Chigulu_(AY392184)_Yunnan_China		China	Yunnan	South
				Chigulu_(AY392186)_Yunnan_China		China	Yunnan	South
				Chigulu_(AY392190)_Yunnan_China		China	Yunnan	South
				Chigulu_(AY392202)_Yunnan_China		China	Yunnan	South
				Chigulu_(AY392203)_Yunnan_China		China	Yunnan	South
				Chigulu_(AY392204)_Yunnan_China		China	Yunnan	South
				Lverwu_(AY392247)_Yunnan_China		China	Yunnan	South
				Lverwu_(AY392254)_Yunnan_china		China	Yunnan	South
				Lverwu_(AY392256)_Yunnan_china		China	Yunnan	South
				Lverwu_(AY392258)_Yunnan_China		China	Yunnan	South
				Lverwu_(AY392259)_Yunnan_China		China	Yunnan	South
				Tenchongxue_(AY392298)_Yunnan_China		China	Yunnan	South
				Tenchongxue_(AY392299)_Yunnan_China		China	Yunnan	South
				Tenchongxue_(AY392300)_Yunnan_China		China	Yunnan	South
				Tenchongxue_(AY392302)_Yunnan_China		China	Yunnan	South
				Tenchongxue_(AY392307)_Yunnan_China		China	Yunnan	South
				Tenchongxue_(AY392308)_Yunnan_China		China	Yunnan	South
				Tenchongxue_(AY392323)_Yunnan_China		China	Yunnan	South
				Tenchongxue_(AY392324)_Yunnan_China		China	Yunnan	South
				Tenchongxue_(AY392325)_Yunnan_China		China	Yunnan	South
				Tenchongxue_(AY392326)_Yunnan_China		China	Yunnan	South
				Tenchongxue_(AY392332)_Yunnan_China		China	Yunnan	South
				Tenchongxue_(AY392333)_Yunnan_China		China	Yunnan	South
				Tenchongxue_(AY392340)_Yunnan_China		China	Yunnan	South
				Taihe_Silky_(AF512278)_Jiangxi_China		China	Jiangxi	East
				Taihe_Silky_(AF512279)_Jiangxi_China		China	Jiangxi	East
				Taihe_Silky_(AF512282)_Jiangxi_China		China	Jiangxi	East
				Taihe_Silky_(AY465988)_Jiangxi_China		China	Jiangxi	East
				Taihe_Silky_(AY465989)_Jiangxi_China		China	Jiangxi	East
				Jiangsu_Silky_(AF512229)_Jiangsu_China		China	Jiangxi	East
				Hubei_Silky_(AF512189)_Hubei_China		China	Hubei	Central
				Hubei_Silky_(AF512195)_Hubei_China		China	Hubei	Central
				Hubei_Silky_(AF512198)_Hubei_China		China	Hubei	Central
				Hubei_Silky_(AF512199)_Hubei_China		China	Hubei	Central
				Hubei_Black_Silky_(AF512202)_Hubei_China		China	Hubei	Central
				Hubei_Black_Silky_(AF512203)_Hubei_China		China	Hubei	Central
				Hubei_Black_Silky_(AF512208)_Hubei_China		China	Hubei	Central
				Hybrid_Silky_(AF512236)_Hubei_China		China	Hubei	Central
				Xiaoshan_(AF128340)_Zhejiang_China		China	Zhejiang	East
				Xiaoshan_(AF128343)_Zhejiang_China		China	Zhejiang	East
				Peking_Bantam_(AB007749)_China_A1		China	-	-
				Youkei_(AY465980)_Beijing_China		China	Bejing	North
				Youkei_(AY465982)_Beijing_China		China	Bejing	North
				Domestic_(AB009448)_Laos_A1		Laos
				Chabo_(AB009428)_Japan		Japan
				Satsumadori_(AB007755)_Japan		Japan
				Nagoyadori_(AB007748)_Japan		Japan
				Shamo_(AB098643)_Honshu_Kyushu_Japan		Japan
				Shamo_(AB098645)_Honshu_Kyushu_Japan		Japan
				Shamo_(AB098650)_Honshu_Kyushu_Japan		Japan
				Shamo_(AB098683)_Honshu_Kyushu_Japan		Japan
				Koshamo_(AB098671)_Japan		Japan
				Koshamo_(AB098676)_Japan		Japan
				Koshamo_(AB098677)_Japan		Japan
				Koshamo_(AB098687)_Japan		Japan
				UzuraChabo_(AB114069)_Japan_A1		Japan
				Kawachiyakko_(AB114083)_Japan		Japan
				Domestic_(AY704723)_Western Asia		Western Asia
				Domestic_(AY645006)_Europe		Europe
				Domestic_(AY704694)_Europe		Europe
				Domestic_(AB009445)_Unknown_Locality		Unknown locality
				G._gallus_(AB268516)_Japan_B1		Japan
				G._gallus_(AB268517)_Japan_B2		Japan
				Jitokko_(AB294233)_Ibaraki_Japan_B8		Japan
				Caoke_(AF512096)_Sichuan_China		China	Sichuan	West
				Yaan_Wugu_(AF512328)_Sichuan_China		China	Sichuan	West
				Tibetan_(AY465960)_Tibetan_China_A24		China	Tibetan	West
				Tibetan_(AY465961)_Tibetan_China_A24		China	Tibetan	West
				Tibetan_(AY465962)_Tibetan_China_A24		China	Tibetan	West
				Tibetan_(AY465963)_Tibetan_China_A24		China	Tibetan	West
				Chahua_(AY392379)_Yunnan_China		China	Yunnan	South
				Chahua_(AY392380)_Yunnan_China		China	Yunnan	South
				Chahua_(AY392381)_Yunnan_China		China	Yunnan	South
				Chahua_(AY392388)_Yunnan_China		China	Yunnan	South
				Chahua_(AY392394)_Yunnan_China		China	Yunnan	South
				Chahua_(AY392395)_Yunnan_China		China	Yunnan	South
				Chahua_(AY392396)_Yunnan_China		China	Yunnan	South
				Chahua_(AY392400)_Yunnan_China		China	Yunnan	South
				Chahua_(AY392404)_Yunnan_China		China	Yunnan	South
				Chahua_(AY465972)_Yunnan_China		China	Yunnan	South
				Chahua_(AY465974)_Yunnan_China		China	Yunnan	South
				Chahua_(AY465975)_Yunnan_China		China	Yunnan	South
				Big_Bone_(AY465977)_Lianing_China		China	Liaoning	North
				Chahua_(AF512077)_Yunnan_China		China	Yunnan	South
				Chahua_(AF512078)_Yunnan_China		China	Yunnan	South
				Chahua_(AF512079)_Yunnan_CHina		China	Yunnan	South
				Chahua_(AF512083)_Yunnan_China		China	Yunnan	South
				Chahua_(AF512086)_Yunnan_China		China	Yunnan	South
				Chahua_(AF512090)_Yunnan_China		China	Yunnan	South
				Gushi_(AF512140)_Henan_China		China	Henan	Central
				Gushi_(AF512147)_Henan_china		China	Henan	Central
				Gushi_(AF512149)_Henan_China		China	Henan	Central
				Souguang_(AY465987)_Shangdong_China		China	Shandong	East
				Chabo_(AB114073)_Japan		Japan
				Kawachiyakko_(AB114081)_Japan		Japan
				Koshamo_(AB098673)_Japan		Japan
				Satsumadori_(AB114084)_Japan		Japan
				Satsumadori_(AB114085)_Japan		Japan
				Tulufan_(AY588609)_Xinjiang_China		China	Xinjiang	West
				Luxi_(AY588623)_Shangdong_China		China	Shandong	East
				Koshamo_(AB098672)_Japan		Japan
				gi|301341904|gb|GU447321.1| Gallus gallus isolate HD19 Dloop, partial sequence; mitochondrial		China	Hubei	Central
				gi|301342288|gb|GU447705.1| Gallus gallus isolate chah10 Dloop, partial sequence; mitochondrial		Laos
				gi|301342308|gb|GU447725.1| Gallus gallus isolate chah30 Dloop, partial sequence; mitochondrial		Laos
				gi|301342432|gb|GU447849.1| Gallus gallus isolate LJ31 Dloop, partial sequence; mitochondrial		China	Yunnan	South
				gi|301342808|gb|GU448225.1| Gallus gallus isolate xyun7 Dloop, partial sequence; mitochondrial		China	Yunnan	South
				gi|301343431|gb|GU448848.1| Gallus gallus isolate YP20475 Dloop, partial sequence; mitochondrial		Laos
				gi|301342080|gb|GU447497.1| Gallus gallus isolate HD43 Dloop, partial sequence; mitochondrial		China	Henan	Central
				gi|301342083|gb|GU447500.1| Gallus gallus isolate HD40 Dloop, partial sequence; mitochondrial		China	Henan	Central
				gi|301342084|gb|GU447501.1| Gallus gallus isolate HD39 Dloop, partial sequence; mitochondrial		China	Henan	Central
				gi|301342594|gb|GU448011.1| Gallus gallus isolate SM1 Dloop, partial sequence; mitochondrial		China	Hunan	Central
				gi|301342596|gb|GU448013.1| Gallus gallus isolate SM3 Dloop, partial sequence; mitochondrial		China	Hunan	Central
				gi|301342597|gb|GU448014.1| Gallus gallus isolate SM4 Dloop, partial sequence; mitochondrial		China	Hunan	Central
				gi|301342600|gb|GU448017.1| Gallus gallus isolate SM8 Dloop, partial sequence; mitochondrial		China	Hunan	Central
				gi|301342604|gb|GU448021.1| Gallus gallus isolate SM12 Dloop, partial sequence; mitochondrial		China	Hunan	Central
				gi|301342605|gb|GU448022.1| Gallus gallus isolate SM13 Dloop, partial sequence; mitochondrial		China	Hunan	Central
				gi|301342606|gb|GU448023.1| Gallus gallus isolate SM14 Dloop, partial sequence; mitochondrial		China	Hunan	Central
				gi|301343298|gb|GU448715.1| Gallus gallus isolate YP18724 Dloop, partial sequence; mitochondrial		China	Henan	Central
				gi|301343417|gb|GU448834.1| Gallus gallus isolate YP20495 Dloop, partial sequence; mitochondrial		China	Henan	Central
				gi|301343471|gb|GU448888.1| Gallus gallus isolate ZL6 Dloop, partial sequence; mitochondrial		China	Inner Mongolia	North
				gi|301342198|gb|GU447615.1| Gallus gallus isolate DH45 Dloop, partial sequence; mitochondrial		China	Yunnan	South
				gi|301342378|gb|GU447795.1| Gallus gallus isolate JN2 Dloop, partial sequence; mitochondrial		China	Shandong	East
				gi|301342658|gb|GU448075.1| Gallus gallus isolate WD17 Dloop, partial sequence; mitochondrial		China	Yunnan	South
				gi|301342677|gb|GU448094.1| Gallus gallus isolate WD65 Dloop, partial sequence; mitochondrial		China	Yunnan	South
				gi|301343266|gb|GU448683.1| Gallus gallus isolate YP18773 Dloop, partial sequence; mitochondrial		China	Sichuan	West
				gi|301343626|gb|GU449043.1| Gallus gallus isolate JZ15 Dloop, partial sequence; mitochondrial		China	Hubei	Central
				gi|301343632|gb|GU449049.1| Gallus gallus isolate JZ28 Dloop, partial sequence; mitochondrial		China	Hubei	Central
				gi|301343640|gb|GU449057.1| Gallus gallus isolate LX39 Dloop, partial sequence; mitochondrial		China	Hubei	Central
				gi|301343642|gb|GU449059.1| Gallus gallus isolate LX01 Dloop, partial sequence; mitochondrial		China	Hubei	Central
				gi|301341923|gb|GU447340.1| Gallus gallus isolate HX1 Dloop, partial sequence; mitochondrial		China	Henan	Central
				gi|301342123|gb|GU447540.1| Gallus gallus isolate henan wang3 Dloop, partial sequence; mitochondrial		China	Henan	Central
				gi|301342485|gb|GU447902.1| Gallus gallus isolate MD8 Dloop, partial sequence; mitochondrial		Myanmar
				gi|301343133|gb|GU448550.1| Gallus gallus isolate YP19398 Dloop, partial sequence; mitochondrial		China	Guangdong	South
				gi|301343148|gb|GU448565.1| Gallus gallus isolate YP19355 Dloop, partial sequence; mitochondrial		China	Guangxi	South
				gi|301343291|gb|GU448708.1| Gallus gallus isolate YP18734 Dloop, partial sequence; mitochondrial		China	Yunnan	South
				gi|301342119|gb|GU447536.1| Gallus gallus isolate HD01 Dloop, partial sequence; mitochondrial		China	China	Central
				gi|301342710|gb|GU448127.1| Gallus gallus isolate XC12 Dloop, partial sequence; mitochondrial		China	Yunnan	South
				gi|301343644|gb|GU449061.1| Gallus gallus isolate LX09 Dloop, partial sequence; mitochondrial		China	Hubei	Central
				gi|301342296|gb|GU447713.1| Gallus gallus isolate chah18 Dloop, partial sequence; mitochondrial		Laos
				gi|301342904|gb|GU448321.1| Gallus gallus isolate YJ36 Dloop, partial sequence; mitochondrial		China	Yunnan	South
				gi|301343449|gb|GU448866.1| Gallus gallus isolate YP20424 Dloop, partial sequence; mitochondrial		Laos
				gi|301343481|gb|GU448898.1| Gallus gallus isolate zj18 Dloop, partial sequence; mitochondrial		China	Sichuan	West
				gi|301343625|gb|GU449042.1| Gallus gallus isolate JZ14 Dloop, partial sequence; mitochondrial		China	Hubei	Central
				gi|301342801|gb|GU448218.1| Gallus gallus isolate XX1 Dloop, partial sequence; mitochondrial		China	Henan	Central
				gi|301342307|gb|GU447724.1| Gallus gallus isolate chah29 Dloop, partial sequence; mitochondrial		Laos
				gi|301342499|gb|GU447916.1| Gallus gallus isolate Nvn1 Dloop, partial sequence; mitochondrial		Vietnam
				gi|301342430|gb|GU447847.1| Gallus gallus isolate LJ28 Dloop, partial sequence; mitochondrial		China	Yunnan	South
				gi|301343613|gb|GU449030.1| Gallus gallus isolate GX16 Dloop, partial sequence; mitochondrial		China	Guangxi	South
				gi|301343624|gb|GU449041.1| Gallus gallus isolate JZ13 Dloop, partial sequence; mitochondrial		China	Hubei	Central
				gi|301341911|gb|GU447328.1| Gallus gallus isolate HX13 Dloop, partial sequence; mitochondrial		China	henan	Central
				gi|301342015|gb|GU447432.1| Gallus gallus isolate HH154 Dloop, partial sequence; mitochondrial		China	Jiangxi	East
				gi|301341927|gb|GU447344.1| Gallus gallus isolate HN4 Dloop, partial sequence; mitochondrial		China	Anhui	East
				gi|301342503|gb|GU447920.1| Gallus gallus isolate Nvn8 Dloop, partial sequence; mitochondrial		Vietnam
				gi|301343092|gb|GU448509.1| Gallus gallus isolate YP19503 Dloop, partial sequence; mitochondrial		China	Guizhou	South
				gi|301343297|gb|GU448714.1| Gallus gallus isolate YP18725 Dloop, partial sequence; mitochondrial		China	Henan	Central
				gi|301343462|gb|GU448879.1| Gallus gallus isolate ZL19 Dloop, partial sequence; mitochondrial		China	Inner Mongolia	North
				gi|301343465|gb|GU448882.1| Gallus gallus isolate ZL15 Dloop, partial sequence; mitochondrial		China	Inner Mongolia	North
				gi|301342905|gb|GU448322.1| Gallus gallus isolate YJ35 Dloop, partial sequence; mitochondrial		China	Yunnan	South
				gi|301342265|gb|GU447682.1| Gallus gallus isolate BN51 Dloop, partial sequence; mitochondrial		China	Yunnan	South
				gi|301342673|gb|GU448090.1| Gallus gallus isolate WD51 Dloop, partial sequence; mitochondrial		China	Yunnan	South
				gi|301342330|gb|GU447747.1| Gallus gallus isolate D3 Dloop, partial sequence; mitochondrial		China	Yunnan	South
				gi|301342428|gb|GU447845.1| Gallus gallus isolate LJ26 Dloop, partial sequence; mitochondrial		China	Yunnan	South
				gi|301342512|gb|GU447929.1| Gallus gallus isolate Nvn21 Dloop, partial sequence; mitochondrial		Vietnam
				gi|301342122|gb|GU447539.1| Gallus gallus isolate henan wang4 Dloop, partial sequence; mitochondrial		China	Henan	Central
				gi|301342124|gb|GU447541.1| Gallus gallus isolate henan wang2 Dloop, partial sequence; mitochondrial		China	Henan	Central
				gi|301342126|gb|GU447543.1| Gallus gallus isolate henan chen14 Dloop, partial sequence; mitochondrial		China	Henan	Central
				gi|301342134|gb|GU447551.1| Gallus gallus isolate henan chen6 Dloop, partial sequence; mitochondrial		China	Henan	Central
				gi|301342316|gb|GU447733.1| Gallus gallus isolate CL3 Dloop, partial sequence; mitochondrial		China	Yunnan	South
				gi|301341919|gb|GU447336.1| Gallus gallus isolate HX5 Dloop, partial sequence; mitochondrial		China	Henan	Central
				gi|301343598|gb|GU449015.1| Gallus gallus isolate YP20721 Dloop, partial sequence; mitochondrial		China	Xinjiang	West
				gi|301341951|gb|GU447368.1| Gallus gallus isolate HHL29 Dloop, partial sequence; mitochondrial		China	Hunan	Central
				gi|301342021|gb|GU447438.1| Gallus gallus isolate HH134 Dloop, partial sequence; mitochondrial		China	Hunan	Central
				gi|301342182|gb|GU447599.1| Gallus gallus isolate DHJ16 Dloop, partial sequence; mitochondrial		China	Yunnan	South
				gi|301342193|gb|GU447610.1| Gallus gallus isolate DHJ1 Dloop, partial sequence; mitochondrial		China	Yunnan	South
				gi|301342406|gb|GU447823.1| Gallus gallus isolate LJ4 Dloop, partial sequence; mitochondrial		China	Yunnan	South
				gi|301342445|gb|GU447862.1| Gallus gallus isolate LJ44 Dloop, partial sequence; mitochondrial		China	Yunnan	South
				gi|301342840|gb|GU448257.1| Gallus gallus isolate Nvn11 Dloop, partial sequence; mitochondrial		Vietnam
				gi|301342881|gb|GU448298.1| Gallus gallus isolate YJ59 Dloop, partial sequence; mitochondrial		China	Yunnan	South
				gi|301342914|gb|GU448331.1| Gallus gallus isolate YJ26 Dloop, partial sequence; mitochondrial		China	Yunnan	South
				gi|301343149|gb|GU448566.1| Gallus gallus isolate YP19354 Dloop, partial sequence; mitochondrial		China	Guangxi	South
				gi|301343486|gb|GU448903.1| Gallus gallus isolate zj13 Dloop, partial sequence; mitochondrial		China	Sichuan	West
				gi|301343505|gb|GU448922.1| Gallus gallus isolate ypt138 Dloop, partial sequence; mitochondrial		China	Yunnan	South
				gi|301343557|gb|GU448974.1| Gallus gallus isolate YP20638 Dloop, partial sequence; mitochondrial		China	Hebei	North
				gi|301342298|gb|GU447715.1| Gallus gallus isolate chah20 Dloop, partial sequence; mitochondrial		Laos
				gi|301342348|gb|GU447765.1| Gallus gallus isolate D10 Dloop, partial sequence; mitochondrial		China	Yunnan	South
				gi|301342419|gb|GU447836.1| Gallus gallus isolate LJ17 Dloop, partial sequence; mitochondrial		China	Yunnan	South
				gi|301342494|gb|GU447911.1| Gallus gallus isolate ML1 Dloop, partial sequence; mitochondrial		China	Yunnan	South
				gi|301342530|gb|GU447947.1| Gallus gallus isolate qh1 Dloop, partial sequence; mitochondrial		China	Qinghai	West
				gi|301343155|gb|GU448572.1| Gallus gallus isolate YP19348 Dloop, partial sequence; mitochondrial		China	Guangxi	South
				gi|301343367|gb|GU448784.1| Gallus gallus isolate YP20628 Dloop, partial sequence; mitochondrial		China	Hebei	North
				gi|301342412|gb|GU447829.1| Gallus gallus isolate LJ10 Dloop, partial sequence; mitochondrial		China	Yunnan	South
				gi|301341907|gb|GU447324.1| Gallus gallus isolate D8 Dloop, partial sequence; mitochondrial		China	Yunnan	South
				gi|301341992|gb|GU447409.1| Gallus gallus isolate HH191 Dloop, partial sequence; mitochondrial		China	Sichuan	West
				gi|301341994|gb|GU447411.1| Gallus gallus isolate HH189 Dloop, partial sequence; mitochondrial		China	Sichuan	West
				gi|301342333|gb|GU447750.1| Gallus gallus isolate D11 Dloop, partial sequence; mitochondrial		China	Yunnan	South
				gi|301342413|gb|GU447830.1| Gallus gallus isolate LJ11 Dloop, partial sequence; mitochondrial		China	Yunnan	South
				gi|301342439|gb|GU447856.1| Gallus gallus isolate LJ38 Dloop, partial sequence; mitochondrial		China	Yunnan	South
				gi|301342500|gb|GU447917.1| Gallus gallus isolate Nvn2 Dloop, partial sequence; mitochondrial		Vietnam
				gi|301343107|gb|GU448524.1| Gallus gallus isolate YP19487 Dloop, partial sequence; mitochondrial		China	Guizhou	South
				gi|301343212|gb|GU448629.1| Gallus gallus isolate YP19164 Dloop, partial sequence; mitochondrial		China	Guangdong	South
				gi|301343301|gb|GU448718.1| Gallus gallus isolate YP18721 Dloop, partial sequence; mitochondrial		China	Henan	Central
				gi|301343463|gb|GU448880.1| Gallus gallus isolate ZL18 Dloop, partial sequence; mitochondrial		China	Inner Mongolia	North
				gi|301343602|gb|GU449019.1| Gallus gallus isolate YP20727 Dloop, partial sequence; mitochondrial		China	Xinjiang	West
				gi|301343197|gb|GU448614.1| Gallus gallus isolate YP19247 Dloop, partial sequence; mitochondrial		China	Yunnan	South
				gi|301341924|gb|GU447341.1| Gallus gallus isolate HN7 Dloop, partial sequence; mitochondrial		China	Anhui	East
				gi|301341996|gb|GU447413.1| Gallus gallus isolate HH187 Dloop, partial sequence; mitochondrial		China	Sichuan	West
				gi|301342001|gb|GU447418.1| Gallus gallus isolate HH168 Dloop, partial sequence; mitochondrial		China	Jiangxi	East
				gi|301342004|gb|GU447421.1| Gallus gallus isolate HH165 Dloop, partial sequence; mitochondrial		China	Jiangxi	East
				gi|301342090|gb|GU447507.1| Gallus gallus isolate HD33 Dloop, partial sequence; mitochondrial		China	Henan	Central
				gi|301342137|gb|GU447554.1| Gallus gallus isolate henan chen3 Dloop, partial sequence; mitochondrial		China	Henan	Central
				gi|301342417|gb|GU447834.1| Gallus gallus isolate LJ15 Dloop, partial sequence; mitochondrial		China	Yunnan	South
				gi|301342426|gb|GU447843.1| Gallus gallus isolate LJ24 Dloop, partial sequence; mitochondrial		China	Yunnan	South
				gi|301342435|gb|GU447852.1| Gallus gallus isolate LJ34 Dloop, partial sequence; mitochondrial		China	Yunnan	South
				gi|301342441|gb|GU447858.1| Gallus gallus isolate LJ40 Dloop, partial sequence; mitochondrial		China	Yunnan	South
				gi|301342479|gb|GU447896.1| Gallus gallus isolate MD2 Dloop, partial sequence; mitochondrial		Myanmar
				gi|301342481|gb|GU447898.1| Gallus gallus isolate MD4 Dloop, partial sequence; mitochondrial		Myanmar
				gi|301342548|gb|GU447965.1| Gallus gallus isolate QL9 Dloop, partial sequence; mitochondrial		China	Qinghai	West
				gi|301342563|gb|GU447980.1| Gallus gallus isolate SD14 Dloop, partial sequence; mitochondrial		China	Inner Mongolia	North
				gi|301342582|gb|GU447999.1| Gallus gallus isolate SH16 Dloop, partial sequence; mitochondrial		China	Guangdong	South
				gi|301342667|gb|GU448084.1| Gallus gallus isolate WD36 Dloop, partial sequence; mitochondrial		China	Yunnan	South
				gi|301342697|gb|GU448114.1| Gallus gallus isolate XB1 Dloop, partial sequence; mitochondrial		China	Xinjiang	West
				gi|301342885|gb|GU448302.1| Gallus gallus isolate YJ55 Dloop, partial sequence; mitochondrial		China	Yunnan	South
				gi|301343091|gb|GU448508.1| Gallus gallus isolate YP19504 Dloop, partial sequence; mitochondrial		China	Guizhou	South
				gi|301343095|gb|GU448512.1| Gallus gallus isolate YP19500 Dloop, partial sequence; mitochondrial		China	Guizhou	South
				gi|301343098|gb|GU448515.1| Gallus gallus isolate YP19497 Dloop, partial sequence; mitochondrial		China	Guizhou	South
				gi|301343099|gb|GU448516.1| Gallus gallus isolate YP19496 Dloop, partial sequence; mitochondrial		China	Guizhou	South
				gi|301343100|gb|GU448517.1| Gallus gallus isolate YP19495 Dloop, partial sequence; mitochondrial		China	Guizhou	South
				gi|301343116|gb|GU448533.1| Gallus gallus isolate YP19459 Dloop, partial sequence; mitochondrial		China	Sichuan	West
				gi|301343146|gb|GU448563.1| Gallus gallus isolate YP19357 Dloop, partial sequence; mitochondrial		China	Guangxi	South
				gi|301343160|gb|GU448577.1| Gallus gallus isolate YP19340 Dloop, partial sequence; mitochondrial		China	Guangxi	South
				gi|301343243|gb|GU448660.1| Gallus gallus isolate YP18846 Dloop, partial sequence; mitochondrial		China	Yunnan	South
				gi|301343270|gb|GU448687.1| Gallus gallus isolate YP18768 Dloop, partial sequence; mitochondrial		China	Sichuan	West
				gi|301343300|gb|GU448717.1| Gallus gallus isolate YP18722 Dloop, partial sequence; mitochondrial		China	Henan	Central
				gi|301343304|gb|GU448721.1| Gallus gallus isolate YP18718 Dloop, partial sequence; mitochondrial		China	Henan	Central
				gi|301343306|gb|GU448723.1| Gallus gallus isolate YP18715 Dloop, partial sequence; mitochondrial		China	Henan	Central
				gi|301343432|gb|GU448849.1| Gallus gallus isolate YP20474 Dloop, partial sequence; mitochondrial		Laos
				gi|301343470|gb|GU448887.1| Gallus gallus isolate ZL7 Dloop, partial sequence; mitochondrial		China	Inner Mongolia	North
				gi|301343584|gb|GU449001.1| Gallus gallus isolate YP20702 Dloop, partial sequence; mitochondrial		China	Xinjiang	West
				gi|301343605|gb|GU449022.1| Gallus gallus isolate YP20730 Dloop, partial sequence; mitochondrial		China	Xinjiang	West
				gi|301343628|gb|GU449045.1| Gallus gallus isolate JZ21 Dloop, partial sequence; mitochondrial		China	Hubei	Central
				gi|301343643|gb|GU449060.1| Gallus gallus isolate LX04 Dloop, partial sequence; mitochondrial		China	Hubei	Central
				gi|301341982|gb|GU447399.1| Gallus gallus isolate HH207 Dloop, partial sequence; mitochondrial		China	Sichuan	West
				gi|301343169|gb|GU448586.1| Gallus gallus isolate YP19327 Dloop, partial sequence; mitochondrial		China	Henan	Central
				gi|301343170|gb|GU448587.1| Gallus gallus isolate YP19326 Dloop, partial sequence; mitochondrial		China	Henan	Central
				gi|301343575|gb|GU448992.1| Gallus gallus isolate YP20658 Dloop, partial sequence; mitochondrial		China	Hebei	North
				gi|301342048|gb|GU447465.1| Gallus gallus isolate HH101 Dloop, partial sequence; mitochondrial		China	Sichuan	West
				gi|301342050|gb|GU447467.1| Gallus gallus isolate HH99 Dloop, partial sequence; mitochondrial		China	Sichuan	West
				gi|301342100|gb|GU447517.1| Gallus gallus isolate HD23 Dloop, partial sequence; mitochondrial		China	Henan	Central
				gi|301342129|gb|GU447546.1| Gallus gallus isolate henan chen11 Dloop, partial sequence; mitochondrial		China	Henan	Central
				gi|301342149|gb|GU447566.1| Gallus gallus isolate GY10 Dloop, partial sequence; mitochondrial		China	Jiangxi	East
				gi|301342176|gb|GU447593.1| Gallus gallus isolate FY3 Dloop, partial sequence; mitochondrial		China	Anhui	East
				gi|301342208|gb|GU447625.1| Gallus gallus isolate DH25 Dloop, partial sequence; mitochondrial		China	Yunnan	South
				gi|301342329|gb|GU447746.1| Gallus gallus isolate D2 Dloop, partial sequence; mitochondrial		China	Yunnan	South
				gi|301342389|gb|GU447806.1| Gallus gallus isolate LD2 Dloop, partial sequence; mitochondrial		China	Heilongjiang	North
				gi|301342403|gb|GU447820.1| Gallus gallus isolate LJ1 Dloop, partial sequence; mitochondrial		China	Yunnan	South
				gi|301342434|gb|GU447851.1| Gallus gallus isolate LJ33 Dloop, partial sequence; mitochondrial		China	Yunnan	South
				gi|301342438|gb|GU447855.1| Gallus gallus isolate LJ37 Dloop, partial sequence; mitochondrial		China	Yunnan	South
				gi|301342446|gb|GU447863.1| Gallus gallus isolate LJ45 Dloop, partial sequence; mitochondrial		China	Yunnan	South
				gi|301342498|gb|GU447915.1| Gallus gallus isolate ML29 Dloop, partial sequence; mitochondrial		China	Yunnan	South
				gi|301342707|gb|GU448124.1| Gallus gallus isolate XC9 Dloop, partial sequence; mitochondrial		China	Yunnan	South
				gi|301342932|gb|GU448349.1| Gallus gallus isolate YJ8 Dloop, partial sequence; mitochondrial		China	Yunnan	South
				gi|301343094|gb|GU448511.1| Gallus gallus isolate YP19501 Dloop, partial sequence; mitochondrial		China	Guizhou	South
				gi|301343106|gb|GU448523.1| Gallus gallus isolate YP19488 Dloop, partial sequence; mitochondrial		China	Guizhou	South
				gi|301343120|gb|GU448537.1| Gallus gallus isolate YP19453 Dloop, partial sequence; mitochondrial		China	Sichuan	West
				gi|301343166|gb|GU448583.1| Gallus gallus isolate YP19333 Dloop, partial sequence; mitochondrial		China	Guangxi	South
				gi|301343384|gb|GU448801.1| Gallus gallus isolate YP20533 Dloop, partial sequence; mitochondrial		China	Henan	Central
				gi|301343385|gb|GU448802.1| Gallus gallus isolate YP20532 Dloop, partial sequence; mitochondrial		China	Henan	Central
				gi|301343479|gb|GU448896.1| Gallus gallus isolate zj20 Dloop, partial sequence; mitochondrial		China	Sichuan	West
				gi|301343480|gb|GU448897.1| Gallus gallus isolate zj19 Dloop, partial sequence; mitochondrial		China	Sichuan	West
				gi|301343482|gb|GU448899.1| Gallus gallus isolate zj17 Dloop, partial sequence; mitochondrial		China	Sichuan	West
				gi|301343559|gb|GU448976.1| Gallus gallus isolate YP20640 Dloop, partial sequence; mitochondrial		China	Hebei	North
				gi|301343570|gb|GU448987.1| Gallus gallus isolate YP20653 Dloop, partial sequence; mitochondrial		China	Hebei	North
				gi|301343601|gb|GU449018.1| Gallus gallus isolate YP20725 Dloop, partial sequence; mitochondrial		China	Xinjiang	West
				gi|301342088|gb|GU447505.1| Gallus gallus isolate HD35 Dloop, partial sequence; mitochondrial		China	Henan	Central
				gi|301343172|gb|GU448589.1| Gallus gallus isolate YP19324 Dloop, partial sequence; mitochondrial		China	Henan	Central
				gi|301343173|gb|GU448590.1| Gallus gallus isolate YP19323 Dloop, partial sequence; mitochondrial		China	Henan	Central
				gi|301343177|gb|GU448594.1| Gallus gallus isolate YP19319 Dloop, partial sequence; mitochondrial		China	Henan	Central
				gi|301343178|gb|GU448595.1| Gallus gallus isolate YP19318 Dloop, partial sequence; mitochondrial		China	Henan	Central
				gi|301343193|gb|GU448610.1| Gallus gallus isolate YP19251 Dloop, partial sequence; mitochondrial		China	Yunnan	South
				gi|301343198|gb|GU448615.1| Gallus gallus isolate YP19246 Dloop, partial sequence; mitochondrial		China	Yunnan	South
				gi|301343407|gb|GU448824.1| Gallus gallus isolate YP20507 Dloop, partial sequence; mitochondrial		China	Henan	Central
				gi|301342884|gb|GU448301.1| Gallus gallus isolate YJ56 Dloop, partial sequence; mitochondrial		China	Yunnan	South
				gi|301341945|gb|GU447362.1| Gallus gallus isolate HHL35 Dloop, partial sequence; mitochondrial		China	Hunan	Central
				gi|301342343|gb|GU447760.1| Gallus gallus isolate HHL15 Dloop, partial sequence; mitochondrial		China	Hunan	Central
				gi|301342396|gb|GU447813.1| Gallus gallus isolate LD12 Dloop, partial sequence; mitochondrial		China	Heilongjiang	North
				gi|301342398|gb|GU447815.1| Gallus gallus isolate LD14 Dloop, partial sequence; mitochondrial		China	Heilongjiang	North
				gi|301342404|gb|GU447821.1| Gallus gallus isolate LJ2 Dloop, partial sequence; mitochondrial		China	Yunnan	South
				gi|301342440|gb|GU447857.1| Gallus gallus isolate LJ39 Dloop, partial sequence; mitochondrial		China	Yunnan	South
				gi|301342480|gb|GU447897.1| Gallus gallus isolate MD3 Dloop, partial sequence; mitochondrial		Myanmar
				gi|301342724|gb|GU448141.1| Gallus gallus isolate XCJ4 Dloop, partial sequence; mitochondrial		China	Sichuan	West
				gi|301342725|gb|GU448142.1| Gallus gallus isolate XCJ5 Dloop, partial sequence; mitochondrial		China	Sichuan	West
				gi|301342777|gb|GU448194.1| Gallus gallus isolate xinc2 Dloop, partial sequence; mitochondrial		China	Henan	Central
				gi|301342874|gb|GU448291.1| Gallus gallus isolate YJ66 Dloop, partial sequence; mitochondrial		China	Yunnan	South
				gi|301342876|gb|GU448293.1| Gallus gallus isolate YJ64 Dloop, partial sequence; mitochondrial		China	Yunnan	South
				gi|301343108|gb|GU448525.1| Gallus gallus isolate YP19486 Dloop, partial sequence; mitochondrial		China	Guizhou	South
				gi|301343121|gb|GU448538.1| Gallus gallus isolate YP19452 Dloop, partial sequence; mitochondrial		China	Sichuan	West
				gi|301343152|gb|GU448569.1| Gallus gallus isolate YP19351 Dloop, partial sequence; mitochondrial		China	Guangxi	South
				gi|301343290|gb|GU448707.1| Gallus gallus isolate YP18736 Dloop, partial sequence; mitochondrial		China	Yunnan	South
				gi|301343475|gb|GU448892.1| Gallus gallus isolate ZL2 Dloop, partial sequence; mitochondrial		China	Inner Mongolia	North
				gi|301343597|gb|GU449014.1| Gallus gallus isolate YP20720 Dloop, partial sequence; mitochondrial		China	Xinjiang	West
				gi|301342685|gb|GU448102.1| Gallus gallus isolate WL4 Dloop, partial sequence; mitochondrial		China	Yunnan	South
				gi|301343175|gb|GU448592.1| Gallus gallus isolate YP19321 Dloop, partial sequence; mitochondrial		China	Henan	Central
				gi|301343192|gb|GU448609.1| Gallus gallus isolate YP19252 Dloop, partial sequence; mitochondrial		China	Yunnan	South
				gi|301343196|gb|GU448613.1| Gallus gallus isolate YP19248 Dloop, partial sequence; mitochondrial		China	Yunnan	South
				gi|301343246|gb|GU448663.1| Gallus gallus isolate YP18837 Dloop, partial sequence; mitochondrial		China	Yunnan	South
				gi|301342897|gb|GU448314.1| Gallus gallus isolate YJ43 Dloop, partial sequence; mitochondrial		China	Yunnan	South
				gi|301342023|gb|GU447440.1| Gallus gallus isolate HH132 Dloop, partial sequence; mitochondrial		China	Hunan	Central
				gi|301342041|gb|GU447458.1| Gallus gallus isolate HH108 Dloop, partial sequence; mitochondrial		China	Sichuan	West
				gi|301342093|gb|GU447510.1| Gallus gallus isolate HD30 Dloop, partial sequence; mitochondrial		China	Henan	Central
				gi|301342098|gb|GU447515.1| Gallus gallus isolate HD25 Dloop, partial sequence; mitochondrial		China	Henan	Central
				gi|301342104|gb|GU447521.1| Gallus gallus isolate HD18 Dloop, partial sequence; mitochondrial		China	Henan	Central
				gi|301342244|gb|GU447661.1| Gallus gallus isolate BN6 Dloop, partial sequence; mitochondrial		China	Yunnan	South
				gi|301342249|gb|GU447666.1| Gallus gallus isolate BN16 Dloop, partial sequence; mitochondrial		China	Yunnan	South
				gi|301342251|gb|GU447668.1| Gallus gallus isolate BN22 Dloop, partial sequence; mitochondrial		China	Yunnan	South
				gi|301342252|gb|GU447669.1| Gallus gallus isolate BN33 Dloop, partial sequence; mitochondrial		China	Yunnan	South
				gi|301342259|gb|GU447676.1| Gallus gallus isolate BN43 Dloop, partial sequence; mitochondrial		China	Yunnan	South
				gi|301342274|gb|GU447691.1| Gallus gallus isolate BS1 Dloop, partial sequence; mitochondrial		China	Yunnan	South
				gi|301342367|gb|GU447784.1| Gallus gallus isolate JJ8 Dloop, partial sequence; mitochondrial		China	Jilin	North
				gi|301342482|gb|GU447899.1| Gallus gallus isolate MD5 Dloop, partial sequence; mitochondrial		Myanmar
				gi|301342484|gb|GU447901.1| Gallus gallus isolate MD7 Dloop, partial sequence; mitochondrial		Myanmar
				gi|301342674|gb|GU448091.1| Gallus gallus isolate WD52 Dloop, partial sequence; mitochondrial		China	Yunnan	South
				gi|301342762|gb|GU448179.1| Gallus gallus isolate XF3 Dloop, partial sequence; mitochondrial		China	Hunan	Central
				gi|301342926|gb|GU448343.1| Gallus gallus isolate YJ14 Dloop, partial sequence; mitochondrial		China	Yunnan	South
				gi|301343111|gb|GU448528.1| Gallus gallus isolate YP19478 Dloop, partial sequence; mitochondrial		China	Guizhou	South
				gi|301343163|gb|GU448580.1| Gallus gallus isolate YP19337 Dloop, partial sequence; mitochondrial		China	Guangxi	South
				gi|301343382|gb|GU448799.1| Gallus gallus isolate YP20535 Dloop, partial sequence; mitochondrial		China	Henan	Central
				gi|301343391|gb|GU448808.1| Gallus gallus isolate YP20526 Dloop, partial sequence; mitochondrial		China	Henan	Central
				gi|301343436|gb|GU448853.1| Gallus gallus isolate YP20470 Dloop, partial sequence; mitochondrial		Laos
				gi|301343461|gb|GU448878.1| Gallus gallus isolate ZL20 Dloop, partial sequence; mitochondrial		China	Inner Mongolia	North
				gi|301343469|gb|GU448886.1| Gallus gallus isolate ZL11 Dloop, partial sequence; mitochondrial		China	Inner Mongolia	North
				gi|301343591|gb|GU449008.1| Gallus gallus isolate YP20712 Dloop, partial sequence; mitochondrial		China	Xinjiang	West
				gi|301342678|gb|GU448095.1| Gallus gallus isolate WK2 Dloop, partial sequence; mitochondrial		China	Yunnan	South
				gi|301342691|gb|GU448108.1| Gallus gallus isolate WL14 Dloop, partial sequence; mitochondrial		China	Yunnan	South
				gi|301343190|gb|GU448607.1| Gallus gallus isolate YP19254 Dloop, partial sequence; mitochondrial		China	Yunnan	South
				gi|301343191|gb|GU448608.1| Gallus gallus isolate YP19253 Dloop, partial sequence; mitochondrial		China	Yunnan	South
				gi|301343399|gb|GU448816.1| Gallus gallus isolate YP20517 Dloop, partial sequence; mitochondrial		China	Henan	Central
				gi|301342278|gb|GU447695.1| Gallus gallus isolate C27 Dloop, partial sequence; mitochondrial		China	Yunnan	South
				gi|301343415|gb|GU448832.1| Gallus gallus isolate YP20498 Dloop, partial sequence; mitochondrial		China	Henan	Central
				gi|301342201|gb|GU447618.1| Gallus gallus isolate DH38 Dloop, partial sequence; mitochondrial		China	Yunnan	South
				gi|301342257|gb|GU447674.1| Gallus gallus isolate BN41 Dloop, partial sequence; mitochondrial		China	Yunnan	South
				gi|301342267|gb|GU447684.1| Gallus gallus isolate BN53 Dloop, partial sequence; mitochondrial		China	Yunnan	South
				gi|301342275|gb|GU447692.1| Gallus gallus isolate BSY1 Dloop, partial sequence; mitochondrial		China	Yunnan	South
				gi|301342361|gb|GU447778.1| Gallus gallus isolate JH2 Dloop, partial sequence; mitochondrial		China	Yunnan	South
				gi|301342397|gb|GU447814.1| Gallus gallus isolate LD13 Dloop, partial sequence; mitochondrial		China	Heilongjiang	North
				gi|301342564|gb|GU447981.1| Gallus gallus isolate SD15 Dloop, partial sequence; mitochondrial		China	Inner Mongolia	North
				gi|301342709|gb|GU448126.1| Gallus gallus isolate XC11 Dloop, partial sequence; mitochondrial		China	Yunnan	South
				gi|301342736|gb|GU448153.1| Gallus gallus isolate XCJ18 Dloop, partial sequence; mitochondrial		China	Sichuan	West
				gi|301343109|gb|GU448526.1| Gallus gallus isolate YP19484 Dloop, partial sequence; mitochondrial		China	Guizhou	South
				gi|301343110|gb|GU448527.1| Gallus gallus isolate YP19481 Dloop, partial sequence; mitochondrial		China	Guizhou	South
				gi|301343113|gb|GU448530.1| Gallus gallus isolate YP19467 Dloop, partial sequence; mitochondrial		China	Sichuan	West
				gi|301343161|gb|GU448578.1| Gallus gallus isolate YP19339 Dloop, partial sequence; mitochondrial		China	Guangxi	South
				gi|301343259|gb|GU448676.1| Gallus gallus isolate YP18783 Dloop, partial sequence; mitochondrial		China	Yunnan	South
				gi|301343292|gb|GU448709.1| Gallus gallus isolate YP18733 Dloop, partial sequence; mitochondrial		China	Yunnan	South
				gi|301343364|gb|GU448781.1| Gallus gallus isolate YP20493 Dloop, partial sequence; mitochondrial		China	Henan	Central
				gi|301343386|gb|GU448803.1| Gallus gallus isolate YP20531 Dloop, partial sequence; mitochondrial		China	Henan	Central
				gi|301343439|gb|GU448856.1| Gallus gallus isolate YP20467 Dloop, partial sequence; mitochondrial		Laos
				gi|301342680|gb|GU448097.1| Gallus gallus isolate WK4 Dloop, partial sequence; mitochondrial		China	Yunnan	South
				gi|301343187|gb|GU448604.1| Gallus gallus isolate YP19289 Dloop, partial sequence; mitochondrial		China	Yunnan	South
				gi|301343189|gb|GU448606.1| Gallus gallus isolate YP19255 Dloop, partial sequence; mitochondrial		China	Yunnan	South
				gi|301343194|gb|GU448611.1| Gallus gallus isolate YP19250 Dloop, partial sequence; mitochondrial		China	Yunnan	South
				gi|301343393|gb|GU448810.1| Gallus gallus isolate YP20524 Dloop, partial sequence; mitochondrial		China	Henan	Central
				gi|301342276|gb|GU447693.1| Gallus gallus isolate C25 Dloop, partial sequence; mitochondrial		China	Yunnan	South
				gi|301343646|gb|GU449063.1| Gallus gallus isolate LX15 Dloop, partial sequence; mitochondrial		China	Hubei	Central
				gi|301341917|gb|GU447334.1| Gallus gallus isolate HX7 Dloop, partial sequence; mitochondrial		China	Henan	Central
				gi|301343195|gb|GU448612.1| Gallus gallus isolate YP19249 Dloop, partial sequence; mitochondrial		China	Yunnan	South
				gi|301342692|gb|GU448109.1| Gallus gallus isolate WL16 Dloop, partial sequence; mitochondrial		China	Yunnan	South
				HM462082		Vietnam
				HM462087		Vietnam
				HM462089		Vietnam
				HM462093		Vietnam
				HM462105		Vietnam
				HM462107		Vietnam
				HM462146		Vietnam
				HM462156		Vietnam
				HM462163		Vietnam
				HM462173		Vietnam
				HM462176		Vietnam
				HM462201		Vietnam
				HM462158		Vietnam
				STC16		Indonesia
				FJ914337		Vanuatu
				FJ914361		Thailand
				RIRB1		Australia
				RIRB2		Australia
				RIRB3		Australia
				RIRB4		Australia
				WYAB		Australia
2	2	8	201	ChengduBlackSilky(AF512070)Sichuan_China	A	China	Sichuan	West
				ChengduBlackSilky(AF512074)Sichuan_China		China	Sichuan	West
				Guizhou_Mt_Wugu_(AF512138)_Guizhou_China		China	Guizhou	South
				Gushi_(AF512143)_Henan_China		China	Henan	Central
				Gushi_(AF512145)_Henan_China		China	Henan	Central
				gi|301342879|gb|GU448296.1| Gallus gallus isolate YJ61 Dloop, partial sequence; mitochondrial		China	Yunnan	South
				gi|301343132|gb|GU448549.1| Gallus gallus isolate YP19399 Dloop, partial sequence; mitochondrial		China	Guangdong	South
				gi|301343134|gb|GU448551.1| Gallus gallus isolate YP19397 Dloop, partial sequence; mitochondrial		China	Guangdong	South
3	3	28	201	Yaan_nonWugu_(AF512321)_Sichuan_China	A	China	Sichuan	West
				Heikang_Layer_(AF512211)_Sichuan_China		China	Sichuan	West
				Heikang_Layer_(AF512212)_Sichuan_China		China	Sichuan	West
				Heikang_Layer_(AF512213)_Sichuan_China		China	Sichuan	West
				Hinaidori_(AB007758)_Japan_A2		Japan
				Domestic_(AB009444)_Western Asia		Western Asia
				Domestic_(AY644980)_Europe		Europe
				G._gallus_(AB268521)_Japan_B6		Japan
				Araucana_(CHL5)_Chile		Chile
				Araucana_(CHL31)_Chile		Chile
				gi|301341990|gb|GU447407.1| Gallus gallus isolate HH193 Dloop, partial sequence; mitochondrial		China	Sichuan	West
				gi|301341957|gb|GU447374.1| Gallus gallus isolate HHL23 Dloop, partial sequence; mitochondrial		China	Hunan	Central
				gi|301341981|gb|GU447398.1| Gallus gallus isolate HH208 Dloop, partial sequence; mitochondrial		China	Sichuan	West
				gi|301342039|gb|GU447456.1| Gallus gallus isolate HH110 Dloop, partial sequence; mitochondrial		China	Sichuan	West
				gi|301342390|gb|GU447807.1| Gallus gallus isolate LD3 Dloop, partial sequence; mitochondrial		China	Heilongjiang	North
				gi|301341985|gb|GU447402.1| Gallus gallus isolate HH199 Dloop, partial sequence; mitochondrial		China	Sichuan	West
				gi|301341988|gb|GU447405.1| Gallus gallus isolate HH195 Dloop, partial sequence; mitochondrial		China	Sichuan	West
				gi|301341999|gb|GU447416.1| Gallus gallus isolate HH170 Dloop, partial sequence; mitochondrial		China	Hunan	Central
				gi|301342639|gb|GU448056.1| Gallus gallus isolate TP7 Dloop, partial sequence; mitochondrial		Vietnam
				gi|301343590|gb|GU449007.1| Gallus gallus isolate YP20710 Dloop, partial sequence; mitochondrial		China	Xinjiang	West
				gi|301343593|gb|GU449010.1| Gallus gallus isolate YP20715 Dloop, partial sequence; mitochondrial		China	Xinjiang	West
				gi|301343592|gb|GU449009.1| Gallus gallus isolate YP20713 Dloop, partial sequence; mitochondrial		China	Xinjiang	West
				gi|301342365|gb|GU447782.1| Gallus gallus isolate JJ6 Dloop, partial sequence; mitochondrial		China	Jilin	North
				gi|301342040|gb|GU447457.1| Gallus gallus isolate HH109 Dloop, partial sequence; mitochondrial		China	Sichuan	West
				gi|301342555|gb|GU447972.1| Gallus gallus isolate QP9 Dloop, partial sequence; mitochondrial		China	Qinghai	West
				gi|301342364|gb|GU447781.1| Gallus gallus isolate JJ4 Dloop, partial sequence; mitochondrial		China	Jilin	North
				EU847801		India
				EU847752		India
4	4	8	201	Wenshanshandi_(AY392347)_Yunnan_China	A	China	Yunnan	South
				Wenshanshandi_(AY392356)_Yunnan_China		China	Yunnan	South
				gi|301342186|gb|GU447603.1| Gallus gallus isolate DHJ11 Dloop, partial sequence; mitochondrial		China	Yunnan	South
				gi|301343491|gb|GU448908.1| Gallus gallus isolate zj8 Dloop, partial sequence; mitochondrial		China	Sichuan	West
				gi|301343490|gb|GU448907.1| Gallus gallus isolate zj9 Dloop, partial sequence; mitochondrial		China	Sichuan	West
				gi|301343485|gb|GU448902.1| Gallus gallus isolate zj14 Dloop, partial sequence; mitochondrial		China	Sichuan	West
				gi|301343487|gb|GU448904.1| Gallus gallus isolate zj12 Dloop, partial sequence; mitochondrial		China	Sichuan	West
				HM462097		Vietnam
5	5	1	201	Tenchongxue_(AY392301)_YUnnan_China	A	China	Yunnan	South
6	6	22	201	Yugan_Wugu_(AY465994)_Jiangxi_China	A	China	Jiangxi	East
				AizuJidori_(AB268520)_Fukushima_Japan_B5		Japan
				gi|301342559|gb|GU447976.1| Gallus gallus isolate SD8 Dloop, partial sequence; mitochondrial		China	Inner Mongolia	North
				gi|301342511|gb|GU447928.1| Gallus gallus isolate Nvn20 Dloop, partial sequence; mitochondrial		Vietnam
				gi|301342560|gb|GU447977.1| Gallus gallus isolate SD9 Dloop, partial sequence; mitochondrial		China	Inner Mongolia	North
				gi|301342848|gb|GU448265.1| Gallus gallus isolate YP19302 Dloop, partial sequence; mitochondrial		China	Yunnan	South
				gi|301341977|gb|GU447394.1| Gallus gallus isolate HH239 Dloop, partial sequence; mitochondrial		China	Sichuan	West
				gi|301341978|gb|GU447395.1| Gallus gallus isolate HH238 Dloop, partial sequence; mitochondrial		China	Chongqing	West
				gi|301342562|gb|GU447979.1| Gallus gallus isolate SD13 Dloop, partial sequence; mitochondrial		China	Inner Mongolia	North
				gi|301342694|gb|GU448111.1| Gallus gallus isolate XA5 Dloop, partial sequence; mitochondrial		China	Shaanxi	Central
				gi|301343093|gb|GU448510.1| Gallus gallus isolate YP19502 Dloop, partial sequence; mitochondrial		China	Guizhou	South
				gi|301342072|gb|GU447489.1| Gallus gallus isolate HH8 Dloop, partial sequence; mitochondrial		China	Hunan	Central
				gi|301342570|gb|GU447987.1| Gallus gallus isolate SD21 Dloop, partial sequence; mitochondrial		China	Inner Mongolia	North
				gi|301343637|gb|GU449054.1| Gallus gallus isolate JZ35 Dloop, partial sequence; mitochondrial		China	Hubei	Central
				gi|301342053|gb|GU447470.1| Gallus gallus isolate HH92 Dloop, partial sequence; mitochondrial		China	Hunan	Central
				gi|301343096|gb|GU448513.1| Gallus gallus isolate YP19499 Dloop, partial sequence; mitochondrial		China	Guizhou	South
				gi|301342831|gb|GU448248.1| Gallus gallus isolate WD15 Dloop, partial sequence; mitochondrial		China	Yunnan	South
				gi|301343435|gb|GU448852.1| Gallus gallus isolate YP20471 Dloop, partial sequence; mitochondrial		Laos
				gi|301343441|gb|GU448858.1| Gallus gallus isolate YP20465 Dloop, partial sequence; mitochondrial		Laos
				gi|301342071|gb|GU447488.1| Gallus gallus isolate HH9 Dloop, partial sequence; mitochondrial		China	Hunan	Central
				gi|301343181|gb|GU448598.1| Gallus gallus isolate YP19312 Dloop, partial sequence; mitochondrial		China	Henan	Central
				gi|301343221|gb|GU448638.1| Gallus gallus isolate YP19155 Dloop, partial sequence; mitochondrial		China	Guangdong	South
7	7	1	201	Jiangsu_Silky_(AF512232)_Jiangsu_China	A	China	Jiangsu	East
8	8	2	201	Hubei_Black_Silky_(AF512201)_Hubei_China	A	China	Hubei	Central
				gi|301343118|gb|GU448535.1| Gallus gallus isolate YP19456 Dloop, partial sequence; mitochondrial		China	Jiangxi	East
9	9	14	201	Satsumadori_(AB007731)_Japan	A	Japan
				Satsumadori_(AB007751)_Japan		Japan
				Shamo_(AB098691)_Honshu_Kyushu_Japan		Japan
				Minohididori_(AB114079)_Japan		Japan
				Minohididori_(AB114080)_Japan		Japan
				Domestic_(AB009447)_Unknown_Locality		Unknown locality
				G._gallus_(AB268518)_Japan_B3		Japan
				G._gallus_(AB268519)_Japan_B4		Japan
				Minohididori_(AB114078)_Japan		Japan
				Koshamo_(AB098670)_Japan		Japan
				gi|301343156|gb|GU448573.1| Gallus gallus isolate YP19347 Dloop, partial sequence; mitochondrial		China	Guangxi	South
				gi|301343165|gb|GU448582.1| Gallus gallus isolate YP19335 Dloop, partial sequence; mitochondrial		China	Guangxi	South
				gi|301343154|gb|GU448571.1| Gallus gallus isolate YP19349 Dloop, partial sequence; mitochondrial		China	Guangxi	South
				gi|301343168|gb|GU448585.1| Gallus gallus isolate YP19331 Dloop, partial sequence; mitochondrial		China	Guangxi	South
10	10	2	201	Nagoyadori_(AB007722)_Japan	A	Japan
				Nagoyadori_(AB007730)_Japan		Japan
11	11	1	201	Domestic_(AY645000)_Europe	A	Europe
12	12	31	201	Caoke_(AF512103)_Sichuan_China	A	China	Sichuan	West
				Sichuan_Mt_Wugu_(AF512266)_Sichuan_China		China	Sichuan	West
				Cockfight_(AY588614)_Henan_China		China	Henan	Central
				Cockfight_(AY588617)_Henan_China		China	Henan	Central
				Cockfight_(AY588618)_Henan_China		China	Henan	Central
				Luxi_(AY588621)_Shangdong_China		China	Shandong	East
				Luxi_(AY588622)_Shangdong_China		China	Shandong	East
				Luxi_(AY588627)_Shangdong_China		China	Shandong	East
				Luxi_(AY588628)_Shangdong_China		China	Shandong	East
				gi|301342115|gb|GU447532.1| Gallus gallus isolate HD05 Dloop, partial sequence; mitochondrial		China	Henan	Central
				gi|301342117|gb|GU447534.1| Gallus gallus isolate HD03 Dloop, partial sequence; mitochondrial		China	Henan	Central
				gi|301342112|gb|GU447529.1| Gallus gallus isolate HD08 Dloop, partial sequence; mitochondrial		China	Henan	Central
				gi|301342101|gb|GU447518.1| Gallus gallus isolate HD22 Dloop, partial sequence; mitochondrial		China	Henan	Central
				gi|301342260|gb|GU447677.1| Gallus gallus isolate BN44 Dloop, partial sequence; mitochondrial		China	Yunnan	South
				gi|301342086|gb|GU447503.1| Gallus gallus isolate HD37 Dloop, partial sequence; mitochondrial		China	Henan	Central
				gi|301342107|gb|GU447524.1| Gallus gallus isolate HD14 Dloop, partial sequence; mitochondrial		China	Henan	Central
				gi|301342113|gb|GU447530.1| Gallus gallus isolate HD7 Dloop, partial sequence; mitochondrial		China	Henan	Central
				gi|301342116|gb|GU447533.1| Gallus gallus isolate HD04 Dloop, partial sequence; mitochondrial		China	Henan	Central
				gi|301343125|gb|GU448542.1| Gallus gallus isolate YP19443 Dloop, partial sequence; mitochondrial		China	Sichuan	West
				gi|301342118|gb|GU447535.1| Gallus gallus isolate HD02 Dloop, partial sequence; mitochondrial		China	Henan	Central
				gi|301342261|gb|GU447678.1| Gallus gallus isolate BN46 Dloop, partial sequence; mitochondrial		China	Yunnan	South
				gi|301343124|gb|GU448541.1| Gallus gallus isolate YP19445 Dloop, partial sequence; mitochondrial		China	Sichuan	West
				gi|301342254|gb|GU447671.1| Gallus gallus isolate BN36 Dloop, partial sequence; mitochondrial		China	Yunnan	South
				gi|301342262|gb|GU447679.1| Gallus gallus isolate BN48 Dloop, partial sequence; mitochondrial		China	Yunnan	South
				gi|301342613|gb|GU448030.1| Gallus gallus isolate TH3 Dloop, partial sequence; mitochondrial		China	Anhui	East
				gi|301343599|gb|GU449016.1| Gallus gallus isolate YP20723 Dloop, partial sequence; mitochondrial		China	Xinjiang	West
				gi|301342258|gb|GU447675.1| Gallus gallus isolate BN42 Dloop, partial sequence; mitochondrial		China	Yunnan	South
				gi|301342248|gb|GU447665.1| Gallus gallus isolate BN14 Dloop, partial sequence; mitochondrial		China	Yunnan	South
				gi|301342263|gb|GU447680.1| Gallus gallus isolate BN49 Dloop, partial sequence; mitochondrial		China	Yunnan	South
				gi|301342269|gb|GU447686.1| Gallus gallus isolate BN56 Dloop, partial sequence; mitochondrial		China	Yunnan	South
				gi|301343126|gb|GU448543.1| Gallus gallus isolate YP19437 Dloop, partial sequence; mitochondrial		China	Sichuan	West
13	13	3	201	Tulufan_(AY588608)_Xinjiang_China	A	China	Xinjiang	West
				gi|301342097|gb|GU447514.1| Gallus gallus isolate HD26 Dloop, partial sequence; mitochondrial		China	Henan	Central
				gi|301342537|gb|GU447954.1| Gallus gallus isolate qh49 Dloop, partial sequence; mitochondrial		China	Qinghai	West
14	14	6	201	gi|301343405|gb|GU448822.1| Gallus gallus isolate YP20511 Dloop, partial sequence; mitochondrial	A	China	Henan	Central
				gi|301343361|gb|GU448778.1| Gallus gallus isolate YP20499 Dloop, partial sequence; mitochondrial		China	Henan	Central
				gi|301342534|gb|GU447951.1| Gallus gallus isolate qh17 Dloop, partial sequence; mitochondrial		China	Qinghai	West
				gi|301342387|gb|GU447804.1| Gallus gallus isolate KF2 Dloop, partial sequence; mitochondrial		China	Henan	Central
				gi|301343401|gb|GU448818.1| Gallus gallus isolate YP20515 Dloop, partial sequence; mitochondrial		China	Henan	Central
				gi|301343403|gb|GU448820.1| Gallus gallus isolate YP20513 Dloop, partial sequence; mitochondrial		China	Henan	Central
15	15	1	201	gi|301342917|gb|GU448334.1| Gallus gallus isolate YJ23 Dloop, partial sequence; mitochondrial	A	China	Yunnan	South
16	16	1	201	gi|301342540|gb|GU447957.1| Gallus gallus isolate WGJ21 Dloop, partial sequence; mitochondrial	A	China	Guizhou	South
17	17	1	201	gi|301343416|gb|GU448833.1| Gallus gallus isolate YP20497 Dloop, partial sequence; mitochondrial	A	China	Henan	Central
18	18	1	201	gi|301343188|gb|GU448605.1| Gallus gallus isolate YP19256 Dloop, partial sequence; mitochondrial	A	China	Yunnan	South
19	19	1	201	HM462123	A	Vietnam
20	20	3	201	HM462124	A	Vietnam
				HM462133		Vietnam
				HM462183		Vietnam
21	21	10	201	Caoke_(AF512097)_Sichuan_China	A	China	Sichuan	West
				Caoke_(AF512101)_Sichuan_China		China	Sichuan	West
				gi|301343494|gb|GU448911.1| Gallus gallus isolate zj4 Dloop, partial sequence; mitochondrial		China	Sichuan	West
				gi|301343609|gb|GU449026.1| Gallus gallus isolate zj7 Dloop, partial sequence; mitochondrial		China	Sichuan	West
				gi|301343489|gb|GU448906.1| Gallus gallus isolate zj10 Dloop, partial sequence; mitochondrial		China	Sichuan	West
				gi|301343493|gb|GU448910.1| Gallus gallus isolate zj5 Dloop, partial sequence; mitochondrial		China	Sichuan	West
				gi|301343484|gb|GU448901.1| Gallus gallus isolate zj15 Dloop, partial sequence; mitochondrial		China	Sichuan	West
				gi|301343483|gb|GU448900.1| Gallus gallus isolate zj16 Dloop, partial sequence; mitochondrial		China	Sichuan	West
				gi|301343608|gb|GU449025.1| Gallus gallus isolate zj23 Dloop, partial sequence; mitochondrial		China	Sichuan	West
				gi|301343495|gb|GU448912.1| Gallus gallus isolate zj3 Dloop, partial sequence; mitochondrial		China	Sichuan	West
22	22	13	201	ChengduBlackSilky(AF512073)Sichuan_China	A	China	Sichuan	West
				Chengdu_Silky_(AF512066)_Sichuan_China		China	Sichuan	West
				Wangfeng_Wugu_(AF512283)_Guangxi_China		China	Guangxi	South
				Wangfeng_Wugu_(AF512286)_Guangxu_China		China	Guangxi	South
				Wangfeng_Wugu_(AF512287)_Guangxi_China		China	Guangxi	South
				Wangfeng_Wugu_(AF512289)_Guangxi_China		China	Guangxi	South
				Nixi_(AF512247)_Yunnan_China		China	Yunnan	South
				Yunxian_Wugu_(AF512314)_Hubei_China		China	Hubei	Central
				Yunxian_Wugu_(AF512315)_Hubei_China		China	Hubei	Central
				Xiaoshan_(AF128341)_Zhejiang_China		China	Zhejiang	East
				G._g._spadiceus_(AF512182)_Myanmar		Myanmar
				gi|301343294|gb|GU448711.1| Gallus gallus isolate YP18731 Dloop, partial sequence; mitochondrial		China	Yunnan	South
				gi|301342812|gb|GU448229.1| Gallus gallus isolate JG1 Dloop, partial sequence; mitochondrial		China	Yunnan	South
23	23	9	201	Douji_(AB098666)_Yunnan_China	A	China	Yunnan	South
				gi|301343510|gb|GU448927.1| Gallus gallus isolate ypt120 Dloop, partial sequence; mitochondrial		China	Yunnan	South
				gi|301343374|gb|GU448791.1| Gallus gallus isolate YP20596 Dloop, partial sequence; mitochondrial		China	Hebei	North
				gi|301341930|gb|GU447347.1| Gallus gallus isolate HN1 Dloop, partial sequence; mitochondrial		China	Anhui	East
				gi|301342138|gb|GU447555.1| Gallus gallus isolate henan chen2 Dloop, partial sequence; mitochondrial		China	Henan	Central
				gi|301343418|gb|GU448835.1| Gallus gallus isolate YP20494 Dloop, partial sequence; mitochondrial		China	Henan	Central
				gi|301343504|gb|GU448921.1| Gallus gallus isolate ypt139 Dloop, partial sequence; mitochondrial		China	Yunnan	South
				gi|301342206|gb|GU447623.1| Gallus gallus isolate DH27 Dloop, partial sequence; mitochondrial		China	Yunnan	South
				gi|301343377|gb|GU448794.1| Gallus gallus isolate YP20589 Dloop, partial sequence; mitochondrial		China	Hebei	North
24	24	2	201	Lverwu_(AY392248)_Yunnan_China	A	China	Yunnan	South
				gi|301342310|gb|GU447727.1| Gallus gallus isolate chah32 Dloop, partial sequence; mitochondrial		Laos
25	25	1	201	gi|301342890|gb|GU448307.1| Gallus gallus isolate YJ50 Dloop, partial sequence; mitochondrial	A	China	Yunnan	South
26	26	1	201	gi|301343247|gb|GU448664.1| Gallus gallus isolate YP18836 Dloop, partial sequence; mitochondrial	A	China	Yunnan	South
27	27	18	201	Lverwu_(AY392233)_Yunnan_China	A	China	Yunnan	South
				Jiangsu_Silky_(AF512222)_Jiangsu_China		China	Jiangsu	East
				Jiangsu_Silky_(AF512226)_Jiangsu_Silky		China	Jiangsu	East
				Jiangsu_Silky_(AF512231)_Jiangsu_China		China	Jiangsu	East
				Silky_(AB007735)_Japan		Japan
				Kisyu_(AB007736)_Japan_A6		Japan
				Ukokkei_(AB294232)_REIB_Japan_B7		Japan
				gi|301342475|gb|GU447892.1| Gallus gallus isolate MAN1 Dloop, partial sequence; mitochondrial		Myanmar
				gi|301343119|gb|GU448536.1| Gallus gallus isolate YP19454 Dloop, partial sequence; mitochondrial		China	Jiangxi	East
				gi|301342660|gb|GU448077.1| Gallus gallus isolate WD23 Dloop, partial sequence; mitochondrial		China	Yunnan	South
				gi|301343123|gb|GU448540.1| Gallus gallus isolate YP19448 Dloop, partial sequence; mitochondrial		China	Jiangxi	East
				HM462195		Vietnam
				HM462194		Vietnam
				HM462196		Thailand
				HM462197		Thailand
				HM462198		Thailand
				HM462199		Thailand
				HM462200		Thailand
28	28	1	201	gi|301343122|gb|GU448539.1| Gallus gallus isolate YP19449 Dloop, partial sequence; mitochondrial	A	China	Jiangxi	East
29	29	2	201	Guizhou_Mt_Wugu_(AF512128)_Guizhou_China	A	China	Guizhou	South
				Luke_(AF512237)_Guangxi_China		China	Guangxi	South
30	30	23	201	Yaan_Wugu_(AF512332)_Sichuan_China	A	China	Sichuan	West
				Yaan_Wugu_(AF512335)_Sichuan_China		China	Sichuan	West
				Yaan_nonWugu_(AF512319)_Sichuan_China		China	Sichuan	West
				Yaan_nonWugu_(AF512322)_Sichuan_China		China	Sichuan	West
				Luxi_(AY588626)_Shangdong_China		China	Shandong	East
				gi|301342672|gb|GU448089.1| Gallus gallus isolate WD48 Dloop, partial sequence; mitochondrial		China	Yunnan	South
				gi|301342889|gb|GU448306.1| Gallus gallus isolate YJ51 Dloop, partial sequence; mitochondrial		China	Yunnan	South
				gi|301343267|gb|GU448684.1| Gallus gallus isolate YP18772 Dloop, partial sequence; mitochondrial		China	Sichuan	West
				gi|301342131|gb|GU447548.1| Gallus gallus isolate henan chen9 Dloop, partial sequence; mitochondrial		China	Henan	Central
				gi|301342895|gb|GU448312.1| Gallus gallus isolate YJ45 Dloop, partial sequence; mitochondrial		China	Yunnan	South
				gi|301342933|gb|GU448350.1| Gallus gallus isolate YJ7 Dloop, partial sequence; mitochondrial		China	Yunnan	South
				gi|301343269|gb|GU448686.1| Gallus gallus isolate YP18770 Dloop, partial sequence; mitochondrial		China	Sichuan	West
				gi|301342915|gb|GU448332.1| Gallus gallus isolate YJ25 Dloop, partial sequence; mitochondrial		China	Yunnan	South
				gi|301341983|gb|GU447400.1| Gallus gallus isolate HH205 Dloop, partial sequence; mitochondrial		China	Sichuan	West
				gi|301341987|gb|GU447404.1| Gallus gallus isolate HH197 Dloop, partial sequence; mitochondrial		China	Sichuan	West
				gi|301342872|gb|GU448289.1| Gallus gallus isolate YJ68 Dloop, partial sequence; mitochondrial		China	Yunnan	South
				gi|301342938|gb|GU448355.1| Gallus gallus isolate YJ2 Dloop, partial sequence; mitochondrial		China	Yunnan	South
				gi|301342886|gb|GU448303.1| Gallus gallus isolate YJ54 Dloop, partial sequence; mitochondrial		China	Yunnan	South
				gi|301342910|gb|GU448327.1| Gallus gallus isolate YJ30 Dloop, partial sequence; mitochondrial		China	Yunnan	South
				gi|301342935|gb|GU448352.1| Gallus gallus isolate YJ5 Dloop, partial sequence; mitochondrial		China	Yunnan	South
				gi|301343295|gb|GU448712.1| Gallus gallus isolate YP18728 Dloop, partial sequence; mitochondrial		China	Yunnan	South
				gi|301343408|gb|GU448825.1| Gallus gallus isolate YP20506 Dloop, partial sequence; mitochondrial		China	Henan	Central
				gi|301343293|gb|GU448710.1| Gallus gallus isolate YP18732 Dloop, partial sequence; mitochondrial		China	Yunnan	South
31	31	7	201	G._g._jabouilei_(AF512151)_Yunnan_China	A	China	Yunnan	South
				gi|301343112|gb|GU448529.1| Gallus gallus isolate YP19471 Dloop, partial sequence; mitochondrial		China	Guizhou	South
				gi|301342002|gb|GU447419.1| Gallus gallus isolate HH167 Dloop, partial sequence; mitochondrial		China	Jiangxi	East
				gi|301342003|gb|GU447420.1| Gallus gallus isolate HH166 Dloop, partial sequence; mitochondrial		China	Jiangxi	East
				gi|301343103|gb|GU448520.1| Gallus gallus isolate YP19491 Dloop, partial sequence; mitochondrial		China	Guizhou	South
				gi|301343104|gb|GU448521.1| Gallus gallus isolate YP19490 Dloop, partial sequence; mitochondrial		China	Guizhou	South
				gi|301343102|gb|GU448519.1| Gallus gallus isolate YP19492 Dloop, partial sequence; mitochondrial		China	Guizhou	South
32	32	2	201	gi|301342739|gb|GU448156.1| Gallus gallus isolate XCJ22 Dloop, partial sequence; mitochondrial		China	Sichuan	West
				gi|301343268|gb|GU448685.1| Gallus gallus isolate YP18771 Dloop, partial sequence; mitochondrial		China	Sichuan	West
33	33	4	201	gi|301342811|gb|GU448228.1| Gallus gallus isolate SX5 Dloop, partial sequence; mitochondrial	A	China	Shaanxi	Central
				gi|301343204|gb|GU448621.1| Gallus gallus isolate YP19172 Dloop, partial sequence; mitochondrial		China	Guangdong	South
				gi|301343359|gb|GU448776.1| Gallus gallus isolate YP20496 Dloop, partial sequence; mitochondrial		China	Henan	Central
				gi|301343398|gb|GU448815.1| Gallus gallus isolate YP20518 Dloop, partial sequence; mitochondrial		China	Henan	Central
34	34	1	201	Caoke_(AF512098)_Sichuan_China	A	China	Sichuan	West
35	35	6	201	gi|301342360|gb|GU447777.1| Gallus gallus isolate JG11 Dloop, partial sequence; mitochondrial	A	China	Yunnan	South
				gi|301342357|gb|GU447774.1| Gallus gallus isolate JG8 Dloop, partial sequence; mitochondrial		China	Yunnan	South
				gi|301342358|gb|GU447775.1| Gallus gallus isolate JG9 Dloop, partial sequence; mitochondrial		China	Yunnan	South
				gi|301342776|gb|GU448193.1| Gallus gallus isolate xinc1 Dloop, partial sequence; mitochondrial		China	Henan	Central
				gi|301341922|gb|GU447339.1| Gallus gallus isolate HX2 Dloop, partial sequence; mitochondrial		China	Henan	Central
				gi|301342355|gb|GU447772.1| Gallus gallus isolate JG6 Dloop, partial sequence; mitochondrial		China	Yunnan	South
36	36	1	201	Silky_(AF512061)_Sichuan_China	A	China	Sichuan	West
37	37	1	201	HM462140	A	Vietnam
38	38	1	201	gi|301343383|gb|GU448800.1| Gallus gallus isolate YP20534 Dloop, partial sequence; mitochondrial	A	China	Henan	Central
39	39	1	201	gi|301341915|gb|GU447332.1| Gallus gallus isolate HX9 Dloop, partial sequence; mitochondrial	A	China	Henan	Central
40	40	15	201	Wenshanshandi_(AY392374)_Yunnan_China	A	China	Yunnan	South
				Youkei_(AY465981)_Beijing_China		China	Beijing	North
				gi|301342653|gb|GU448070.1| Gallus gallus isolate WD5 Dloop, partial sequence; mitochondrial		China	Yunnan	South
				gi|301342887|gb|GU448304.1| Gallus gallus isolate YJ53 Dloop, partial sequence; mitochondrial		China	Yunnan	South
				gi|301342911|gb|GU448328.1| Gallus gallus isolate YJ29 Dloop, partial sequence; mitochondrial		China	Yunnan	South
				gi|301342719|gb|GU448136.1| Gallus gallus isolate XC21 Dloop, partial sequence; mitochondrial		China	Yunnan	South
				gi|301342869|gb|GU448286.1| Gallus gallus isolate YJ71 Dloop, partial sequence; mitochondrial		China	Yunnan	South
				gi|301342893|gb|GU448310.1| Gallus gallus isolate YJ47 Dloop, partial sequence; mitochondrial		China	Yunnan	South
				gi|301343288|gb|GU448705.1| Gallus gallus isolate YP18741 Dloop, partial sequence; mitochondrial		China	Yunnan	South
				gi|301342699|gb|GU448116.1| Gallus gallus isolate XC1 Dloop, partial sequence; mitochondrial		China	Yunnan	South
				gi|301343260|gb|GU448677.1| Gallus gallus isolate YP18782 Dloop, partial sequence; mitochondrial		China	Yunnan	South
				HM462098		Vietnam
				HM462101		Vietnam
				HM462151		Vietnam
				HM462174		Vietnam
41	41	1	201	gi|301343261|gb|GU448678.1| Gallus gallus isolate YP18781 Dloop, partial sequence; mitochondrial	A	China	Yunnan	South
42	42	3	201	gi|301342297|gb|GU447714.1| Gallus gallus isolate chah19 Dloop, partial sequence; mitochondrial	A	Laos
				gi|301342286|gb|GU447703.1| Gallus gallus isolate chah08 Dloop, partial sequence; mitochondrial		Laos
				gi|301342638|gb|GU448055.1| Gallus gallus isolate TP5 Dloop, partial sequence; mitochondrial		Vietnam
43	43	1	201	Luxi_(AY588624)_Shangdong_China	A	China	Shandong	East
44	44	31	201	Sichuan_Mt_Wugu_(AF512261)_Sichuan_China	B	China	Sichuan	West
				ChengduBlackSilky(AF512069)Sichuan_China		China	Sichuan	West
				ChengduBlackSilky(AF512075)Sichuan_China		China	Sichuan	West
				Yaan_Wugu_(AF512336)_Sichuan_China		China	Sichuan	West
				Dwarf_Wugu_(AF512125)_Guizhou_China		China	Guizhou	South
				Dwarf_Wugu_(AF512127)_Guizhou_China		China	Guizhou	South
				Gushi_(AF512150)_Henan_China		China	Henan	Central
				Jiangsu_Silky_(AF512221)_Jiangsu_China		China	Jiangsu	East
				Jiangsu_Silky_(AF512223)_Jiangsu_China		China	Jiangsu	East
				Jiangsu_Silky_(AF512228)_Jiangsu_China		China	Jiangsu	East
				Hubei_Silky_(AF512190)_Hubei_China		China	Hubei	Central
				Hubei_Silky_(AF512192)_Hubei_China		China	Hubei	Central
				Hubei_Silky_(AF512194)_Hubei_China		China	Hubei	Central
				Hubei_Black_Silky_(AF512200)_Hubei_China		China	Hubei	Central
				Hubei_Black_Silky_(AF512205)_Hubei_China		China	Hubei	Central
				Hubei_Black_Silky_(AF512206)_Hubei_China		China	Hubei	Central
				Hubei_Black_Silky_(AF512207)_Hubei_China		China	Hubei	Central
				Zhejiang_Wugu_(AF128336)_Zhejiang_China		China	Zhejiang	East
				Zhejiang_Wugu_(AF128337)_Zhejiang_China		China	Zhejiang	East
				Zhejiang_Wugu_(AF128338)_Zhejiang_China		China	Zhejiang	East
				Zhejiang_Wugu_(AF128339)_Zhejiang_China		China	Zhejiang	East
				gi|301342679|gb|GU448096.1| Gallus gallus isolate WK3 Dloop, partial sequence; mitochondrial		China	Yunnan	South
				gi|301342683|gb|GU448100.1| Gallus gallus isolate WL2 Dloop, partial sequence; mitochondrial		China	Yunnan	South
				gi|301342141|gb|GU447558.1| Gallus gallus isolate GY19 Dloop, partial sequence; mitochondrial		China	Jiangxi	East
				gi|301343138|gb|GU448555.1| Gallus gallus isolate YP19392 Dloop, partial sequence; mitochondrial		China	Guangdong	South
				gi|301343141|gb|GU448558.1| Gallus gallus isolate YP19388 Dloop, partial sequence; mitochondrial		China	Guangdong	South
				gi|301343127|gb|GU448544.1| Gallus gallus isolate YP19404 Dloop, partial sequence; mitochondrial		China	Guangdong	South
				gi|301343130|gb|GU448547.1| Gallus gallus isolate YP19401 Dloop, partial sequence; mitochondrial		China	Guangdong	South
				gi|301342687|gb|GU448104.1| Gallus gallus isolate WL6 Dloop, partial sequence; mitochondrial		China	Yunnan	South
				gi|301343135|gb|GU448552.1| Gallus gallus isolate YP19396 Dloop, partial sequence; mitochondrial		China	Guangdong	South
				ARG2		Indonesia
45	45	525	201	ChengduBlackSilky(AF512068)Sichuan_China	B	China	Sichuan	West
				ChengduBlackSilky(AF512072)Sichuan_China		China	Sichuan	West
				Chengdu_Silky_(AF512064)_Sichuan_China		China	Sichuan	West
				Yaan_Wugu_(AF512334)_Sichuan_China		China	Sichuan	West
				Dwarf_Wugu_(AF512124)_Guizhou_China		China	Guizhou	South
				Wumeng_Wugu_(AY466002)_Guizhou_China		China	Guizhou	South
				Wumeng_Wugu_(AY466003)_Guizhou_China		China	Guizhou	South
				Luke_(AF512243)_Guangxi_China		China	Guangxi	South
				Wangfeng_Wugu_(AF512290)_Guangxi_China		China	Guangxi	South
				Chahua_(AF512084)_Yunnan_China		China	Yunnan	South
				Chahua_(AF512087)_Yunnan_China		China	Yunnan	South
				Chahua_(AF512088)_Yunnan_China		China	Yunnan	South
				Chahua_(AY392378)_Yunnan_China		China	Yunnan	South
				Chahua_(AY392385)_Yunnan_China		China	Yunnan	South
				Chahua_(AY392386)_Yunnan_China		China	Yunnan	South
				Chahua_(AY392387)_Yunnan_China		China	Yunnan	South
				Chahua_(AY392389)_Yunnan_China		China	Yunnan	South
				Chahua_(AY392390)_Yunnan_China		China	Yunnan	South
				Chahua_(AY392391)_Yunnan_China		China	Yunnan	South
				Chahua_(AY392392)_Yunnan_China		China	Yunnan	South
				Chahua_(AY392401)_Yunnan_China		China	Yunnan	South
				Chahua_(AY392402)_Yunnan_China		China	Yunnan	South
				Chahua_(AY392406)_Yunnan_China		China	Yunnan	South
				Nixi_(AF512251)_Yunnan_China		China	Yunnan	South
				Wuding_(AF512295)_YunnanChina		China	Yunnan	South
				Wuding_(AF512296)_Yunnan_China		China	Yunnan	South
				Wuding_(AF512297)_Yunnan_China		China	Yunnan	South
				Douji_(AF512109)_Yunnan_China		China	Yunnan	South
				Douji_(AF512110)_Yunnan_China		China	Yunnan	South
				Douji_(AF512111)_Yunnan_China		China	Yunnan	South
				Douji_(AF512115)_Yunnan_China		China	Yunnan	South
				Douji_(AF512116)_Yunnan_China		China	Yunnan	South
				Jiangbian_(AY392217)_Yunnan_China		China	Yunnan	South
				Jiangbian_(AY392219)_Yunnan_China		China	Yunnan	South
				Wenshanshandi_(AY392349)_Yunnan_China		China	Yunnan	South
				Wenshanshandi_(AY392365)_Yunnan_China		China	Yunnan	South
				Wenshanshandi_(AY392366)_Yunnan_China		China	Yunnan	South
				Wenshanshandi_(AY392367)_Yunnan_China		China	Yunnan	South
				Wenshanshandi_(AY392373)_YUnnan_China		China	Yunnan	South
				Wenshanshandi_(AY392376)_Yunnan_China		China	Yunnan	South
				Chigulu_(AY392174)_Yunnan_China		China	Yunnan	South
				Chigulu_(AY392175)_Yunnan_China		China	Yunnan	South
				Chigulu_(AY392177)_Yunnan_China		China	Yunnan	South
				Chigulu_(AY392179)_Yunnan_China		China	Yunnan	South
				Chigulu_(AY392183)_Yunnan_China		China	Yunnan	South
				Chigulu_(AY392188)_Yunnan_China		China	Yunnan	South
				Chigulu_(AY392189)_Yunnan_China		China	Yunnan	South
				Chigulu_(AY392191)_Yunnan_China		China	Yunnan	South
				Chigulu_(AY392195)_Yunnan_China		China	Yunnan	South
				Chigulu_(AY392198)_Yunnan_China		China	Yunnan	South
				Qinyuan_(AY465964)_Guangdong_China		China	Guangdong	South
				Qinyuan_(AY465965)_Guangdong_China		China	Guangdong	South
				Qinyuan_(AY465966)_Guangdong_China		China	Guangdong	South
				Cockfight_(AY465968)_Henan_China		China	Henan	Central
				Cockfight_(AY465969)_Henan_china		China	Henan	Central
				Cockfight_(AY465970)_Henan_China		China	Henan	Central
				Cockfight_(AY465971)_Henan_China		China	Henan	Central
				Taihe_Silky_(AF512273)_Jiangxi_China		China	Jiangxi	East
				Taihe_Silky_(AF512275)_Jiangxi_China		China	Jiangxi	East
				Taihe_Silky_(AF512277)_Jiangxi_China		China	Jiangxi	East
				Taihe_Silky_(AF512280)_Jiangxi_China		China	Jiangxi	East
				Taihe_Silky_(AF512281)_Jiangxi_China		China	Jiangxi	East
				Taihe_Silky_(AY465990)_Jiangxi_China		China	Jiangxi	East
				Taihe_Silky_(AY465991)_Jiangxi_China		China	Jiangxi	East
				Yugan_Wugu_(AY465995)_Jiangxi_China		China	Jiangxi	East
				Langshan_(AY466004)_Jiangsu_China_B1		China	Jiangsu	East
				Langshan_(AY466005)_Jiangsu_China_B1		China	Jiangsu	East
				Langshan_(AY466006)_Jiangsu_China_B1		China	Jiangsu	East
				Langshan_(AY466007)_Jiangsu_China_B1		China	Jiangsu	East
				Hubei_Silky_(AF512191)_Hubei_China		China	Hubei	Central
				Hubei_Silky_(AF512196)_Hubei_China		China	Hubei	Central
				Hubei_Black_Silky_(AF512204)_Hubei_China		China	Hubei	Central
				Hubei_Black_Silky_(AF512209)_Hubei_China		China	Hubei	Central
				Hybrid_Silky_(AF512234)_Hubei_China		China	Hubei	Central
				Hybrid_Silky_(AF512235)_Hubei_Silky		China	Hubei	Central
				Xuefeng_(AF512300)_Hunan_China		China	Hunan	Central
				Xuefeng_(AF512303)_Hunan_China		China	Hunan	Central
				Xuefeng_(AF512304)_Hunan_China		China	Hunan	Central
				Xuefeng_(AF512305)_Hunan_China		China	Hunan	Central
				Xuefeng_(AF512306)_Hunan_China		China	Hunan	Central
				Linkun_(AF128330)_Zhejiang_China		China	Zhejiang	East
				Linkun_(AF128332)_Zhejiang_China		China	Zhejiang	East
				Linkun_(AF128333)_Zhejiang_China		China	Zhejiang	East
				Linkun_(AF128334)_Zhejiang_China		China	Zhejiang	East
				Baiyiner_(AF128320)_Zhejiang_China		China	Zhejiang	East
				Baiyiner_(AF128323)_Zhejiang_China		China	Zhejiang	East
				Baiyiner_(AF128324)_zhejiang_China		China	Zhejiang	East
				Youkei_(AY465983)_Beijing_China		China	Beijing	North
				Souguang_(AY465984)_Shangdong_China		China	Shandong	East
				Souguang_(AY465986)_Shangdong_China		China	Shandong	East
				Big_Bone_(AY465976)_Liaoning_China		China	Liaoning	North
				Big_Bone_(AY465978)_Liaoning_China		China	Liaoning	North
				Big_Bone_(AY465979)_Liaoning_China		China	Liaoning	North
				Domestic_(AY642127)_Bali_Indonesia		Indonesia
				Domestic_(AY642128)_Bali_Indonesia		Indonesia
				Domestic_(AY642129)_Bali_Indonesia		Indonesia
				G._g._gallus_(AB009442)_Laos_B1		Laos
				Thai_Bantam_(AB007724)_Thailand_B1		Thailand
				Domestic_(AY644972)_India		India
				Satsumadori_(AB007732)_Japan		Japan
				Satsumadori_(AB114086)_Japan		Japan
				Shamo_(AB098652)_Okinawa_Japan		Japan
				Shamo_(AB098658)_Okinawa_Japan		Japan
				Shamo_(AB098682)_Honshu_Kyushu_Japan		Japan
				Shamo_(AB098684)_Honshu_Kyushu_Japan		Japan
				Shamo_(AB098685)_Honshu_Kyushu_Japan		Japan
				Kawachiyakko_(AB114082)_Japan		Japan
				Ryukyudori_(AB007744)_Japan_B1		Japan
				Domestic_(AY704720)_Western Asia		Western Asia
				Domestic_(AY704729)_Western Asia		Western Asia
				G._g._gallus_(AB007753)_Unknown_Locality		Unknown locality
				G._g._gallus_(AB007757)_Unknown_Locality		Unknown locality
				Shamo_(AB268539)_Japan_E1		Japan
				Fighting_(AB268540)_Bogor_Indonesia_E2		Indonesia
				Shamo_(AB268541)_Okinawa_Japan_E3		Japan
				Shamo_(AB268542)_Okinawa_Japan_E4		Japan
				Araucana_(CHL1)_Chile		Chile
				Araucana_(CHL6)_Chile		Chile
				Araucana_(CHL17)_Chile		Chile
				Araucana_(CHL36)_Chile		Chile
				Araucana_(CHL37)_Chile		Chile
				Yanjing_(AF512326)_Yunnan_China		China	Yunnan	South
				Wenshanshandi_(AY392358)_YUnnan_China		China	Yunnan	South
				Douji_(AY588629)_Yunnan_China		China	Yunnan	South
				Douji_(AY588632)_Yunnan_China		China	Yunnan	South
				Cockfight_(AY588613)_Henan_China		China	Henan	Central
				Cockfight_(AY588620)_Henan_China		China	Henan	Central
				Tulufan_(AY588611)_Xinjiang_China		China	Xinjiang	West
				Cockfight_(AY588616)_Henan_China		China	Henan	Central
				Domestic_(D82922)_Thailand		Thailand
				gi|301342302|gb|GU447719.1| Gallus gallus isolate chah24 Dloop, partial sequence; mitochondrial		Laos
				gi|301342303|gb|GU447720.1| Gallus gallus isolate chah25 Dloop, partial sequence; mitochondrial		Laos
				gi|301342282|gb|GU447699.1| Gallus gallus isolate chah04 Dloop, partial sequence; mitochondrial		Laos
				gi|301342283|gb|GU447700.1| Gallus gallus isolate chah05 Dloop, partial sequence; mitochondrial		Laos
				gi|301342291|gb|GU447708.1| Gallus gallus isolate chah13 Dloop, partial sequence; mitochondrial		Laos
				gi|301342292|gb|GU447709.1| Gallus gallus isolate chah14 Dloop, partial sequence; mitochondrial		Laos
				gi|301342305|gb|GU447722.1| Gallus gallus isolate chah27 Dloop, partial sequence; mitochondrial		Laos
				gi|301343619|gb|GU449036.1| Gallus gallus isolate GX32 Dloop, partial sequence; mitochondrial		China	Guangxi	South
				gi|301342607|gb|GU448024.1| Gallus gallus isolate SM15 Dloop, partial sequence; mitochondrial		China	Hunan	Central
				gi|301342595|gb|GU448012.1| Gallus gallus isolate SM2 Dloop, partial sequence; mitochondrial		China	Hunan	Central
				gi|301341920|gb|GU447337.1| Gallus gallus isolate HX4 Dloop, partial sequence; mitochondrial		China	Henan	Central
				gi|301341973|gb|GU447390.1| Gallus gallus isolate HHL4 Dloop, partial sequence; mitochondrial		China	Hunan	Central
				gi|301341974|gb|GU447391.1| Gallus gallus isolate HHL2 Dloop, partial sequence; mitochondrial		China	Hunan	Central
				gi|301342765|gb|GU448182.1| Gallus gallus isolate XF21 Dloop, partial sequence; mitochondrial		China	Hunan	Central
				gi|301343375|gb|GU448792.1| Gallus gallus isolate YP20595 Dloop, partial sequence; mitochondrial		China	Hebei	North
				gi|301341905|gb|GU447322.1| Gallus gallus isolate HD15 Dloop, partial sequence; mitochondrial		China	Henan	Central
				gi|301341906|gb|GU447323.1| Gallus gallus isolate HD09 Dloop, partial sequence; mitochondrial		China	Henan	Central
				gi|301342159|gb|GU447576.1| Gallus gallus isolate GM5 Dloop, partial sequence; mitochondrial		China	Guizhou	South
				gi|301342161|gb|GU447578.1| Gallus gallus isolate GM3 Dloop, partial sequence; mitochondrial		China	Guizhou	South
				gi|301342162|gb|GU447579.1| Gallus gallus isolate GM2 Dloop, partial sequence; mitochondrial		China	Guizhou	South
				gi|301342165|gb|GU447582.1| Gallus gallus isolate ggm8 Dloop, partial sequence; mitochondrial		India
				gi|301342219|gb|GU447636.1| Gallus gallus isolate DC10 Dloop, partial sequence; mitochondrial		China	Yunnan	South
				gi|301342346|gb|GU447763.1| Gallus gallus isolate D30 Dloop, partial sequence; mitochondrial		China	Yunnan	South
				gi|301342366|gb|GU447783.1| Gallus gallus isolate JJ7 Dloop, partial sequence; mitochondrial		China	Jilin	North
				gi|301342371|gb|GU447788.1| Gallus gallus isolate JJ12 Dloop, partial sequence; mitochondrial		China	Jilin	North
				gi|301342379|gb|GU447796.1| Gallus gallus isolate JN4 Dloop, partial sequence; mitochondrial		China	Shandong	East
				gi|301342521|gb|GU447938.1| Gallus gallus isolate PB1 Dloop, partial sequence; mitochondrial		China	Yunnan	South
				gi|301342529|gb|GU447946.1| Gallus gallus isolate PB9 Dloop, partial sequence; mitochondrial		China	Yunnan	South
				gi|301342649|gb|GU448066.1| Gallus gallus isolate VN3 Dloop, partial sequence; mitochondrial		Vietnam
				gi|301342650|gb|GU448067.1| Gallus gallus isolate VN4 Dloop, partial sequence; mitochondrial		Vietnam
				gi|301342652|gb|GU448069.1| Gallus gallus isolate WD4 Dloop, partial sequence; mitochondrial		China	Yunnan	South
				gi|301342676|gb|GU448093.1| Gallus gallus isolate WD60 Dloop, partial sequence; mitochondrial		China	Yunnan	South
				gi|301342700|gb|GU448117.1| Gallus gallus isolate XC2 Dloop, partial sequence; mitochondrial		China	Yunnan	South
				gi|301343128|gb|GU448545.1| Gallus gallus isolate YP19403 Dloop, partial sequence; mitochondrial		China	Guangdong	South
				gi|301343203|gb|GU448620.1| Gallus gallus isolate YP19173 Dloop, partial sequence; mitochondrial		China	Guangdong	South
				gi|301343219|gb|GU448636.1| Gallus gallus isolate YP19157 Dloop, partial sequence; mitochondrial		China	Guangdong	South
				gi|301343421|gb|GU448838.1| Gallus gallus isolate YP20486 Dloop, partial sequence; mitochondrial		China	Henan	Central
				gi|301343425|gb|GU448842.1| Gallus gallus isolate YP20481 Dloop, partial sequence; mitochondrial		Laos
				gi|301343453|gb|GU448870.1| Gallus gallus isolate ZS8 Dloop, partial sequence; mitochondrial		China	Yunnan	South
				gi|301343564|gb|GU448981.1| Gallus gallus isolate YP20647 Dloop, partial sequence; mitochondrial		China	Hebei	North
				gi|301343611|gb|GU449028.1| Gallus gallus isolate GX11 Dloop, partial sequence; mitochondrial		China	Guangxi	South
				gi|301343620|gb|GU449037.1| Gallus gallus isolate GX04 Dloop, partial sequence; mitochondrial		China	Guangxi	South
				gi|301343636|gb|GU449053.1| Gallus gallus isolate JZ34 Dloop, partial sequence; mitochondrial		China	Hubei	Central
				gi|301342102|gb|GU447519.1| Gallus gallus isolate HD21 Dloop, partial sequence; mitochondrial		China	Henan	Central
				gi|301342111|gb|GU447528.1| Gallus gallus isolate HD10 Dloop, partial sequence; mitochondrial		China	Henan	Central
				gi|301342105|gb|GU447522.1| Gallus gallus isolate HD17 Dloop, partial sequence; mitochondrial		China	Henan	Central
				gi|301342702|gb|GU448119.1| Gallus gallus isolate XC4 Dloop, partial sequence; mitochondrial		China	Yunnan	South
				gi|301342163|gb|GU447580.1| Gallus gallus isolate GM1 Dloop, partial sequence; mitochondrial		China	Guizhou	South
				gi|301342642|gb|GU448059.1| Gallus gallus isolate TP13 Dloop, partial sequence; mitochondrial		Vietnam
				gi|301343622|gb|GU449039.1| Gallus gallus isolate GX09 Dloop, partial sequence; mitochondrial		China	Guangxi	South
				gi|301342578|gb|GU447995.1| Gallus gallus isolate SG15 Dloop, partial sequence; mitochondrial		China	Yunnan	South
				gi|301342028|gb|GU447445.1| Gallus gallus isolate HH125 Dloop, partial sequence; mitochondrial		China	Hunan	Central
				gi|301342350|gb|GU447767.1| Gallus gallus isolate ML19 Dloop, partial sequence; mitochondrial		China	Yunnan	South
				gi|301342572|gb|GU447989.1| Gallus gallus isolate SG2 Dloop, partial sequence; mitochondrial		China	Yunnan	South
				gi|301342589|gb|GU448006.1| Gallus gallus isolate SH49 Dloop, partial sequence; mitochondrial		China	Guangdong	South
				gi|301342338|gb|GU447755.1| Gallus gallus isolate D19 Dloop, partial sequence; mitochondrial		China	Yunnan	South
				gi|301342506|gb|GU447923.1| Gallus gallus isolate Nvn14 Dloop, partial sequence; mitochondrial		Vietnam
				gi|301341909|gb|GU447326.1| Gallus gallus isolate HX15 Dloop, partial sequence; mitochondrial		China	Henan	Central
				gi|301342516|gb|GU447933.1| Gallus gallus isolate Nvn25 Dloop, partial sequence; mitochondrial		Vietnam
				gi|301342517|gb|GU447934.1| Gallus gallus isolate Nvn26 Dloop, partial sequence; mitochondrial		Vietnam
				gi|301342636|gb|GU448053.1| Gallus gallus isolate TP3 Dloop, partial sequence; mitochondrial		Vietnam
				gi|301342644|gb|GU448061.1| Gallus gallus isolate TP15 Dloop, partial sequence; mitochondrial		Vietnam
				gi|301343452|gb|GU448869.1| Gallus gallus isolate ZS9 Dloop, partial sequence; mitochondrial		China	Yunnan	South
				gi|301342304|gb|GU447721.1| Gallus gallus isolate chah26 Dloop, partial sequence; mitochondrial		Laos
				gi|301342513|gb|GU447930.1| Gallus gallus isolate Nvn22 Dloop, partial sequence; mitochondrial		Vietnam
				gi|301342618|gb|GU448035.1| Gallus gallus isolate TH9 Dloop, partial sequence; mitochondrial		China	Anhui	East
				gi|301343209|gb|GU448626.1| Gallus gallus isolate YP19167 Dloop, partial sequence; mitochondrial		China	Guangdong	South
				gi|301343397|gb|GU448814.1| Gallus gallus isolate YP20520 Dloop, partial sequence; mitochondrial		China	Henan	Central
				gi|301343610|gb|GU449027.1| Gallus gallus isolate GX01 Dloop, partial sequence; mitochondrial		China	Guangxi	South
				gi|301343614|gb|GU449031.1| Gallus gallus isolate GX20 Dloop, partial sequence; mitochondrial		China	Guangxi	South
				gi|301342238|gb|GU447655.1| Gallus gallus isolate BA12 Dloop, partial sequence; mitochondrial		China	Yunnan	South
				gi|301342342|gb|GU447759.1| Gallus gallus isolate HHL20 Dloop, partial sequence; mitochondrial		China	Hunan	Central
				gi|301343457|gb|GU448874.1| Gallus gallus isolate ZS4 Dloop, partial sequence; mitochondrial		China	Yunnan	South
				gi|301342497|gb|GU447914.1| Gallus gallus isolate ML28 Dloop, partial sequence; mitochondrial		China	Yunnan	South
				gi|301343455|gb|GU448872.1| Gallus gallus isolate ZS6 Dloop, partial sequence; mitochondrial		China	Yunnan	South
				gi|301341942|gb|GU447359.1| Gallus gallus isolate HHL38 Dloop, partial sequence; mitochondrial		China	Hunan	Central
				gi|301341953|gb|GU447370.1| Gallus gallus isolate HHL27 Dloop, partial sequence; mitochondrial		China	Hunan	Central
				gi|301342239|gb|GU447656.1| Gallus gallus isolate BA13 Dloop, partial sequence; mitochondrial		China	Yunnan	South
				gi|301342788|gb|GU448205.1| Gallus gallus isolate XP4 Dloop, partial sequence; mitochondrial		China	Hunan	Central
				gi|301343426|gb|GU448843.1| Gallus gallus isolate YP20480 Dloop, partial sequence; mitochondrial		Laos
				gi|301343621|gb|GU449038.1| Gallus gallus isolate GX08 Dloop, partial sequence; mitochondrial		China	Guangxi	South
				gi|301342094|gb|GU447511.1| Gallus gallus isolate HD29 Dloop, partial sequence; mitochondrial		China	Henan	Central
				gi|301342109|gb|GU447526.1| Gallus gallus isolate HD12 Dloop, partial sequence; mitochondrial		China	Henan	Central
				gi|301342295|gb|GU447712.1| Gallus gallus isolate chah17 Dloop, partial sequence; mitochondrial		Laos
				gi|301342643|gb|GU448060.1| Gallus gallus isolate TP14 Dloop, partial sequence; mitochondrial		Vietnam
				gi|301342646|gb|GU448063.1| Gallus gallus isolate TP17 Dloop, partial sequence; mitochondrial		Vietnam
				gi|301343216|gb|GU448633.1| Gallus gallus isolate YP19160 Dloop, partial sequence; mitochondrial		China	Guangdong	South
				gi|301343616|gb|GU449033.1| Gallus gallus isolate GX26 Dloop, partial sequence; mitochondrial		China	Guangxi	South
				gi|301341914|gb|GU447331.1| Gallus gallus isolate HX10 Dloop, partial sequence; mitochondrial		China	Henan	Central
				gi|301341941|gb|GU447358.1| Gallus gallus isolate HHL40 Dloop, partial sequence; mitochondrial		China	Hunan	Central
				gi|301342233|gb|GU447650.1| Gallus gallus isolate BA7 Dloop, partial sequence; mitochondrial		China	Yunnan	South
				gi|301342241|gb|GU447658.1| Gallus gallus isolate BA18 Dloop, partial sequence; mitochondrial		China	Yunnan	South
				gi|301342796|gb|GU448213.1| Gallus gallus isolate XQ2 Dloop, partial sequence; mitochondrial		China	Fujian	East
				gi|301343224|gb|GU448641.1| Gallus gallus isolate YP19152 Dloop, partial sequence; mitochondrial		China	Guangdong	South
				gi|301343226|gb|GU448643.1| Gallus gallus isolate YP19150 Dloop, partial sequence; mitochondrial		China	Guangdong	South
				gi|301343370|gb|GU448787.1| Gallus gallus isolate YP20612 Dloop, partial sequence; mitochondrial		China	Hebei	North
				gi|301343424|gb|GU448841.1| Gallus gallus isolate YP20482 Dloop, partial sequence; mitochondrial		Laos
				gi|301343450|gb|GU448867.1| Gallus gallus isolate ZS11 Dloop, partial sequence; mitochondrial		China	Yunnan	South
				gi|301343451|gb|GU448868.1| Gallus gallus isolate ZS10 Dloop, partial sequence; mitochondrial		China	Yunnan	South
				gi|301343460|gb|GU448877.1| Gallus gallus isolate ZS1 Dloop, partial sequence; mitochondrial		China	Yunnan	South
				gi|301343551|gb|GU448968.1| Gallus gallus isolate ypt6 Dloop, partial sequence; mitochondrial		India
				gi|301343635|gb|GU449052.1| Gallus gallus isolate JZ33 Dloop, partial sequence; mitochondrial		China	Hubei	Central
				gi|301343454|gb|GU448871.1| Gallus gallus isolate ZS7 Dloop, partial sequence; mitochondrial		China	Yunnan	South
				gi|301343458|gb|GU448875.1| Gallus gallus isolate ZS3 Dloop, partial sequence; mitochondrial		China	Yunnan	South
				gi|301343615|gb|GU449032.1| Gallus gallus isolate GX24 Dloop, partial sequence; mitochondrial		China	Guangxi	South
				gi|301341952|gb|GU447369.1| Gallus gallus isolate HHL28 Dloop, partial sequence; mitochondrial		China	Hunan	Central
				gi|301342236|gb|GU447653.1| Gallus gallus isolate BA10 Dloop, partial sequence; mitochondrial		China	Yunnan	South
				gi|301342240|gb|GU447657.1| Gallus gallus isolate BA14 Dloop, partial sequence; mitochondrial		China	Yunnan	South
				gi|301343200|gb|GU448617.1| Gallus gallus isolate YP19176 Dloop, partial sequence; mitochondrial		China	Guangdong	South
				gi|301343373|gb|GU448790.1| Gallus gallus isolate YP20597 Dloop, partial sequence; mitochondrial		China	Hebei	North
				gi|301343456|gb|GU448873.1| Gallus gallus isolate ZS5 Dloop, partial sequence; mitochondrial		China	Yunnan	South
				gi|301342818|gb|GU448235.1| Gallus gallus isolate ML22 Dloop, partial sequence; mitochondrial		China	Yunnan	South
				gi|301342130|gb|GU447547.1| Gallus gallus isolate henan chen10 Dloop, partial sequence; mitochondrial		China	Henan	Central
				gi|301342136|gb|GU447553.1| Gallus gallus isolate henan chen4 Dloop, partial sequence; mitochondrial		China	Henan	Central
				gi|301342319|gb|GU447736.1| Gallus gallus isolate CL6 Dloop, partial sequence; mitochondrial		China	Yunnan	South
				gi|301343071|gb|GU448488.1| Gallus gallus isolate yanzhou3 Dloop, partial sequence; mitochondrial		China	Shandong	East
				gi|301343072|gb|GU448489.1| Gallus gallus isolate yanzhou2 Dloop, partial sequence; mitochondrial		China	Shandong	East
				gi|301343334|gb|GU448751.1| Gallus gallus isolate yongchen 9 Dloop, partial sequence; mitochondrial		China	Henan	Central
				gi|301343336|gb|GU448753.1| Gallus gallus isolate yongchen 11 Dloop, partial sequence; mitochondrial		China	Henan	Central
				gi|301343337|gb|GU448754.1| Gallus gallus isolate yongchen 12 Dloop, partial sequence; mitochondrial		China	Henan	Central
				gi|301341949|gb|GU447366.1| Gallus gallus isolate HHL31 Dloop, partial sequence; mitochondrial		China	Hunan	Central
				gi|301342234|gb|GU447651.1| Gallus gallus isolate BA8 Dloop, partial sequence; mitochondrial		China	Yunnan	South
				gi|301342515|gb|GU447932.1| Gallus gallus isolate Nvn24 Dloop, partial sequence; mitochondrial		Vietnam
				gi|301342551|gb|GU447968.1| Gallus gallus isolate WGJ48 Dloop, partial sequence; mitochondrial		China	Guizhou	South
				gi|301342641|gb|GU448058.1| Gallus gallus isolate TP9 Dloop, partial sequence; mitochondrial		Vietnam
				gi|301342839|gb|GU448256.1| Gallus gallus isolate TP12 Dloop, partial sequence; mitochondrial		Vietnam
				gi|301342857|gb|GU448274.1| Gallus gallus isolate YP19304 Dloop, partial sequence; mitochondrial		China	Henan	Central
				gi|301343211|gb|GU448628.1| Gallus gallus isolate YP19165 Dloop, partial sequence; mitochondrial		China	Guangdong	South
				gi|301343252|gb|GU448669.1| Gallus gallus isolate YP18811 Dloop, partial sequence; mitochondrial		China	Guangdong	South
				gi|301343255|gb|GU448672.1| Gallus gallus isolate YP18808 Dloop, partial sequence; mitochondrial		China	Guangdong	South
				gi|301343368|gb|GU448785.1| Gallus gallus isolate YP20627 Dloop, partial sequence; mitochondrial		China	Hebei	North
				gi|301343369|gb|GU448786.1| Gallus gallus isolate YP20620 Dloop, partial sequence; mitochondrial		China	Hebei	North
				gi|301343378|gb|GU448795.1| Gallus gallus isolate YP20539 Dloop, partial sequence; mitochondrial		China	Hebei	North
				gi|301343553|gb|GU448970.1| Gallus gallus isolate YP20632 Dloop, partial sequence; mitochondrial		China	Hebei	North
				gi|301343555|gb|GU448972.1| Gallus gallus isolate YP20636 Dloop, partial sequence; mitochondrial		China	Hebei	North
				gi|301343606|gb|GU449023.1| Gallus gallus isolate YP20731 Dloop, partial sequence; mitochondrial		China	Xinjiang	West
				gi|301343617|gb|GU449034.1| Gallus gallus isolate GX27 Dloop, partial sequence; mitochondrial		China	Guangxi	South
				gi|301341964|gb|GU447381.1| Gallus gallus isolate HHL13 Dloop, partial sequence; mitochondrial		China	Hunan	Central
				gi|301342352|gb|GU447769.1| Gallus gallus isolate JG3 Dloop, partial sequence; mitochondrial		China	Yunnan	South
				gi|301342356|gb|GU447773.1| Gallus gallus isolate JG7 Dloop, partial sequence; mitochondrial		Unknown locality
				gi|301343371|gb|GU448788.1| Gallus gallus isolate YP20611 Dloop, partial sequence; mitochondrial		China	Hebei	North
				gi|301343390|gb|GU448807.1| Gallus gallus isolate YP20527 Dloop, partial sequence; mitochondrial		China	Henan	Central
				gi|301343423|gb|GU448840.1| Gallus gallus isolate YP20483 Dloop, partial sequence; mitochondrial		Laos
				gi|301343430|gb|GU448847.1| Gallus gallus isolate YP20476 Dloop, partial sequence; mitochondrial		Laos
				gi|301343459|gb|GU448876.1| Gallus gallus isolate ZS2 Dloop, partial sequence; mitochondrial		China	Yunnan	South
				gi|301343639|gb|GU449056.1| Gallus gallus isolate JZ37 Dloop, partial sequence; mitochondrial		China	Hubei	Central
				gi|301341947|gb|GU447364.1| Gallus gallus isolate HHL33 Dloop, partial sequence; mitochondrial		China	Hunan	Central
				gi|301341955|gb|GU447372.1| Gallus gallus isolate HHL25 Dloop, partial sequence; mitochondrial		China	Hunan	Central
				gi|301342014|gb|GU447431.1| Gallus gallus isolate HH155 Dloop, partial sequence; mitochondrial		China	Guangdong	South
				gi|301342043|gb|GU447460.1| Gallus gallus isolate HH106 Dloop, partial sequence; mitochondrial		China	Sichuan	West
				gi|301342087|gb|GU447504.1| Gallus gallus isolate HD36 Dloop, partial sequence; mitochondrial		China	Henan	Central
				gi|301342142|gb|GU447559.1| Gallus gallus isolate GY18 Dloop, partial sequence; mitochondrial		China	Jiangxi	East
				gi|301342150|gb|GU447567.1| Gallus gallus isolate GY9 Dloop, partial sequence; mitochondrial		China	Jiangxi	East
				gi|301342157|gb|GU447574.1| Gallus gallus isolate GY1 Dloop, partial sequence; mitochondrial		China	Jiangxi	East
				gi|301342223|gb|GU447640.1| Gallus gallus isolate D42 Dloop, partial sequence; mitochondrial		China	Yunnan	South
				gi|301342232|gb|GU447649.1| Gallus gallus isolate BA6 Dloop, partial sequence; mitochondrial		China	Yunnan	South
				gi|301342553|gb|GU447970.1| Gallus gallus isolate WGJ61 Dloop, partial sequence; mitochondrial		China	Guizhou	South
				gi|301343202|gb|GU448619.1| Gallus gallus isolate YP19174 Dloop, partial sequence; mitochondrial		China	Guangdong	South
				gi|301343225|gb|GU448642.1| Gallus gallus isolate YP19151 Dloop, partial sequence; mitochondrial		China	Guangdong	South
				gi|301343299|gb|GU448716.1| Gallus gallus isolate YP18723 Dloop, partial sequence; mitochondrial		China	Henan	Central
				gi|301343467|gb|GU448884.1| Gallus gallus isolate ZL13 Dloop, partial sequence; mitochondrial		China	Inner Mongolia	North
				gi|301341918|gb|GU447335.1| Gallus gallus isolate HX6 Dloop, partial sequence; mitochondrial		China	Henan	Central
				gi|301341921|gb|GU447338.1| Gallus gallus isolate HX3 Dloop, partial sequence; mitochondrial		China	Henan	Central
				gi|301341925|gb|GU447342.1| Gallus gallus isolate HN6 Dloop, partial sequence; mitochondrial		China	Anhui	East
				gi|301341928|gb|GU447345.1| Gallus gallus isolate HN3 Dloop, partial sequence; mitochondrial		China	Anhui	East
				gi|301341931|gb|GU447348.1| Gallus gallus isolate HHL50 Dloop, partial sequence; mitochondrial		China	Hunan	Central
				gi|301341933|gb|GU447350.1| Gallus gallus isolate HHL48 Dloop, partial sequence; mitochondrial		China	Hunan	Central
				gi|301341946|gb|GU447363.1| Gallus gallus isolate HHL34 Dloop, partial sequence; mitochondrial		China	Hunan	Central
				gi|301341965|gb|GU447382.1| Gallus gallus isolate HHL12 Dloop, partial sequence; mitochondrial		China	Hunan	Central
				gi|301341984|gb|GU447401.1| Gallus gallus isolate HH204 Dloop, partial sequence; mitochondrial		China	Sichuan	West
				gi|301341986|gb|GU447403.1| Gallus gallus isolate HH198 Dloop, partial sequence; mitochondrial		China	Sichuan	West
				gi|301341998|gb|GU447415.1| Gallus gallus isolate HH175 Dloop, partial sequence; mitochondrial		China	Hunan	Central
				gi|301342000|gb|GU447417.1| Gallus gallus isolate HH169 Dloop, partial sequence; mitochondrial		China	Jiangxi	East
				gi|301342008|gb|GU447425.1| Gallus gallus isolate HH161 Dloop, partial sequence; mitochondrial		China	Guangdong	South
				gi|301342036|gb|GU447453.1| Gallus gallus isolate HH115 Dloop, partial sequence; mitochondrial		China	Hunan	Central
				gi|301342037|gb|GU447454.1| Gallus gallus isolate HH114 Dloop, partial sequence; mitochondrial		China	Hunan	Central
				gi|301342054|gb|GU447471.1| Gallus gallus isolate HH85 Dloop, partial sequence; mitochondrial		China	Hunan	Central
				gi|301342076|gb|GU447493.1| Gallus gallus isolate HH4 Dloop, partial sequence; mitochondrial		China	Hunan	Central
				gi|301342082|gb|GU447499.1| Gallus gallus isolate HD41 Dloop, partial sequence; mitochondrial		China	Henan	Central
				gi|301342099|gb|GU447516.1| Gallus gallus isolate HD24 Dloop, partial sequence; mitochondrial		China	Henan	Central
				gi|301342108|gb|GU447525.1| Gallus gallus isolate HD13 Dloop, partial sequence; mitochondrial		China	Henan	Central
				gi|301342228|gb|GU447645.1| Gallus gallus isolate BA1 Dloop, partial sequence; mitochondrial		China	Yunnan	South
				gi|301342229|gb|GU447646.1| Gallus gallus isolate BA2 Dloop, partial sequence; mitochondrial		China	Yunnan	South
				gi|301342400|gb|GU447817.1| Gallus gallus isolate LD17 Dloop, partial sequence; mitochondrial		China	Heilongjiang	North
				gi|301342456|gb|GU447873.1| Gallus gallus isolate LP3 Dloop, partial sequence; mitochondrial		China	Yunnan	South
				gi|301342457|gb|GU447874.1| Gallus gallus isolate LP4 Dloop, partial sequence; mitochondrial		China	Yunnan	South
				gi|301342461|gb|GU447878.1| Gallus gallus isolate LY1 Dloop, partial sequence; mitochondrial		China	Fujian	East
				gi|301342462|gb|GU447879.1| Gallus gallus isolate LY2 Dloop, partial sequence; mitochondrial		China	Fujian	East
				gi|301342467|gb|GU447884.1| Gallus gallus isolate LY17 Dloop, partial sequence; mitochondrial		China	Fujian	East
				gi|301342472|gb|GU447889.1| Gallus gallus isolate LY23 Dloop, partial sequence; mitochondrial		China	Fujian	East
				gi|301342474|gb|GU447891.1| Gallus gallus isolate LY25 Dloop, partial sequence; mitochondrial		China	Fujian	East
				gi|301342580|gb|GU447997.1| Gallus gallus isolate SH4 Dloop, partial sequence; mitochondrial		China	Guangdong	South
				gi|301342586|gb|GU448003.1| Gallus gallus isolate SH39 Dloop, partial sequence; mitochondrial		China	Guangdong	South
				gi|301342635|gb|GU448052.1| Gallus gallus isolate TP2 Dloop, partial sequence; mitochondrial		Vietnam
				gi|301342754|gb|GU448171.1| Gallus gallus isolate XCJ38 Dloop, partial sequence; mitochondrial		China	Sichuan	West
				gi|301342782|gb|GU448199.1| Gallus gallus isolate xinc8 Dloop, partial sequence; mitochondrial		China	Henan	Central
				gi|301342785|gb|GU448202.1| Gallus gallus isolate XP1 Dloop, partial sequence; mitochondrial		China	Hunan	Central
				gi|301342795|gb|GU448212.1| Gallus gallus isolate XQ1 Dloop, partial sequence; mitochondrial		China	Fujian	East
				gi|301342912|gb|GU448329.1| Gallus gallus isolate YJ28 Dloop, partial sequence; mitochondrial		China	Yunnan	South
				gi|301343114|gb|GU448531.1| Gallus gallus isolate YP19464 Dloop, partial sequence; mitochondrial		China	Jiangxi	East
				gi|301343139|gb|GU448556.1| Gallus gallus isolate YP19391 Dloop, partial sequence; mitochondrial		China	Guangdong	South
				gi|301343205|gb|GU448622.1| Gallus gallus isolate YP19171 Dloop, partial sequence; mitochondrial		China	Guangdong	South
				gi|301343213|gb|GU448630.1| Gallus gallus isolate YP19163 Dloop, partial sequence; mitochondrial		China	Guangdong	South
				gi|301343229|gb|GU448646.1| Gallus gallus isolate YP19147 Dloop, partial sequence; mitochondrial		China	Guangdong	South
				gi|301343230|gb|GU448647.1| Gallus gallus isolate YP19146 Dloop, partial sequence; mitochondrial		China	Guangdong	South
				gi|301343428|gb|GU448845.1| Gallus gallus isolate YP20478 Dloop, partial sequence; mitochondrial		Laos
				gi|301343437|gb|GU448854.1| Gallus gallus isolate YP20469 Dloop, partial sequence; mitochondrial		Laos
				gi|301343446|gb|GU448863.1| Gallus gallus isolate YP20460 Dloop, partial sequence; mitochondrial		Laos
				gi|301343567|gb|GU448984.1| Gallus gallus isolate YP20650 Dloop, partial sequence; mitochondrial		China	Hebei	North
				gi|301343568|gb|GU448985.1| Gallus gallus isolate YP20651 Dloop, partial sequence; mitochondrial		China	Hebei	North
				gi|301343571|gb|GU448988.1| Gallus gallus isolate YP20654 Dloop, partial sequence; mitochondrial		China	Hebei	North
				gi|301343572|gb|GU448989.1| Gallus gallus isolate YP20655 Dloop, partial sequence; mitochondrial		China	Hebei	North
				gi|301343612|gb|GU449029.1| Gallus gallus isolate GX12 Dloop, partial sequence; mitochondrial		China	Guangxi	South
				gi|301342154|gb|GU447571.1| Gallus gallus isolate GY4 Dloop, partial sequence; mitochondrial		China	Jiangxi	East
				gi|301341934|gb|GU447351.1| Gallus gallus isolate HHL47 Dloop, partial sequence; mitochondrial		China	Hunan	Central
				gi|301341963|gb|GU447380.1| Gallus gallus isolate HHL14 Dloop, partial sequence; mitochondrial		China	Hunan	Central
				gi|301341968|gb|GU447385.1| Gallus gallus isolate HHL9 Dloop, partial sequence; mitochondrial		China	Hunan	Central
				gi|301342013|gb|GU447430.1| Gallus gallus isolate HH156 Dloop, partial sequence; mitochondrial		China	Guangdong	South
				gi|301342033|gb|GU447450.1| Gallus gallus isolate HH120 Dloop, partial sequence; mitochondrial		China	Hunan	Central
				gi|301342081|gb|GU447498.1| Gallus gallus isolate HD42 Dloop, partial sequence; mitochondrial		China	Henan	Central
				gi|301342095|gb|GU447512.1| Gallus gallus isolate HD28 Dloop, partial sequence; mitochondrial		China	Henan	Central
				gi|301342106|gb|GU447523.1| Gallus gallus isolate HD16 Dloop, partial sequence; mitochondrial		China	Henan	Central
				gi|301342110|gb|GU447527.1| Gallus gallus isolate HD11 Dloop, partial sequence; mitochondrial		China	Henan	Central
				gi|301342140|gb|GU447557.1| Gallus gallus isolate GY20 Dloop, partial sequence; mitochondrial		China	Jiangxi	East
				gi|301342144|gb|GU447561.1| Gallus gallus isolate GY15 Dloop, partial sequence; mitochondrial		China	Jiangxi	East
				gi|301342145|gb|GU447562.1| Gallus gallus isolate GY14 Dloop, partial sequence; mitochondrial		China	Jiangxi	East
				gi|301342148|gb|GU447565.1| Gallus gallus isolate GY11 Dloop, partial sequence; mitochondrial		China	Jiangxi	East
				gi|301342175|gb|GU447592.1| Gallus gallus isolate FY4 Dloop, partial sequence; mitochondrial		China	Anhui	East
				gi|301342230|gb|GU447647.1| Gallus gallus isolate BA3 Dloop, partial sequence; mitochondrial		China	Yunnan	South
				gi|301342235|gb|GU447652.1| Gallus gallus isolate BA9 Dloop, partial sequence; mitochondrial		China	Yunnan	South
				gi|301342237|gb|GU447654.1| Gallus gallus isolate BA11 Dloop, partial sequence; mitochondrial		China	Yunnan	South
				gi|301342334|gb|GU447751.1| Gallus gallus isolate D14 Dloop, partial sequence; mitochondrial		China	Yunnan	South
				gi|301342336|gb|GU447753.1| Gallus gallus isolate D17 Dloop, partial sequence; mitochondrial		China	Yunnan	South
				gi|301342340|gb|GU447757.1| Gallus gallus isolate D24 Dloop, partial sequence; mitochondrial		China	Yunnan	South
				gi|301342344|gb|GU447761.1| Gallus gallus isolate D22 Dloop, partial sequence; mitochondrial		China	Yunnan	South
				gi|301342347|gb|GU447764.1| Gallus gallus isolate GY7 Dloop, partial sequence; mitochondrial		China	Jiangxi	East
				gi|301342354|gb|GU447771.1| Gallus gallus isolate JG5 Dloop, partial sequence; mitochondrial		China	Yunnan	South
				gi|301342388|gb|GU447805.1| Gallus gallus isolate LD1 Dloop, partial sequence; mitochondrial		China	Heilongjiang	North
				gi|301342458|gb|GU447875.1| Gallus gallus isolate LP5 Dloop, partial sequence; mitochondrial		China	Yunnan	South
				gi|301342465|gb|GU447882.1| Gallus gallus isolate LY11 Dloop, partial sequence; mitochondrial		China	Fujian	East
				gi|301342587|gb|GU448004.1| Gallus gallus isolate SH45 Dloop, partial sequence; mitochondrial		China	Guangdong	South
				gi|301342615|gb|GU448032.1| Gallus gallus isolate TH5 Dloop, partial sequence; mitochondrial		China	Anhui	East
				gi|301342693|gb|GU448110.1| Gallus gallus isolate XA4 Dloop, partial sequence; mitochondrial		China	Shaanxi	Central
				gi|301342696|gb|GU448113.1| Gallus gallus isolate XA7 Dloop, partial sequence; mitochondrial		China	Shaanxi	Central
				gi|301342715|gb|GU448132.1| Gallus gallus isolate XC17 Dloop, partial sequence; mitochondrial		China	Yunnan	South
				gi|301342760|gb|GU448177.1| Gallus gallus isolate XCJ44 Dloop, partial sequence; mitochondrial		China	Sichuan	West
				gi|301342799|gb|GU448216.1| Gallus gallus isolate XQ5 Dloop, partial sequence; mitochondrial		China	Fujian	East
				gi|301342800|gb|GU448217.1| Gallus gallus isolate XQ6 Dloop, partial sequence; mitochondrial		China	Fujian	East
				gi|301342821|gb|GU448238.1| Gallus gallus isolate ML27 Dloop, partial sequence; mitochondrial		China	Yunnan	South
				gi|301343065|gb|GU448482.1| Gallus gallus isolate yin5 Dloop, partial sequence; mitochondrial		India
				gi|301343142|gb|GU448559.1| Gallus gallus isolate YP19384 Dloop, partial sequence; mitochondrial		China	Guangdong	South
				gi|301343222|gb|GU448639.1| Gallus gallus isolate YP19154 Dloop, partial sequence; mitochondrial		China	Guangdong	South
				gi|301343232|gb|GU448649.1| Gallus gallus isolate YP19144 Dloop, partial sequence; mitochondrial		China	Guangdong	South
				gi|301343256|gb|GU448673.1| Gallus gallus isolate YP18807 Dloop, partial sequence; mitochondrial		China	Guangdong	South
				gi|301343376|gb|GU448793.1| Gallus gallus isolate YP20590 Dloop, partial sequence; mitochondrial		China	Hebei	North
				gi|301343379|gb|GU448796.1| Gallus gallus isolate YP20538 Dloop, partial sequence; mitochondrial		China	Hebei	North
				gi|301343444|gb|GU448861.1| Gallus gallus isolate YP20462 Dloop, partial sequence; mitochondrial		Laos
				gi|301343445|gb|GU448862.1| Gallus gallus isolate YP20461 Dloop, partial sequence; mitochondrial		Laos
				gi|301343447|gb|GU448864.1| Gallus gallus isolate YP20459 Dloop, partial sequence; mitochondrial		Laos
				gi|301343618|gb|GU449035.1| Gallus gallus isolate GX30 Dloop, partial sequence; mitochondrial		China	Guangxi	South
				gi|301341948|gb|GU447365.1| Gallus gallus isolate HHL32 Dloop, partial sequence; mitochondrial		China	Hunan	Central
				gi|301341960|gb|GU447377.1| Gallus gallus isolate HHL18 Dloop, partial sequence; mitochondrial		China	Hunan	Central
				gi|301342096|gb|GU447513.1| Gallus gallus isolate HD27 Dloop, partial sequence; mitochondrial		China	Henan	Central
				gi|301342114|gb|GU447531.1| Gallus gallus isolate HD06 Dloop, partial sequence; mitochondrial		China	Henan	Central
				gi|301342151|gb|GU447568.1| Gallus gallus isolate GY8 Dloop, partial sequence; mitochondrial		China	Jiangxi	East
				gi|301342155|gb|GU447572.1| Gallus gallus isolate GY3 Dloop, partial sequence; mitochondrial		China	Jiangxi	East
				gi|301342231|gb|GU447648.1| Gallus gallus isolate BA5 Dloop, partial sequence; mitochondrial		China	Yunnan	South
				gi|301342306|gb|GU447723.1| Gallus gallus isolate chah28 Dloop, partial sequence; mitochondrial		Laos
				gi|301342335|gb|GU447752.1| Gallus gallus isolate D15 Dloop, partial sequence; mitochondrial		China	Yunnan	South
				gi|301342339|gb|GU447756.1| Gallus gallus isolate D23 Dloop, partial sequence; mitochondrial		China	Yunnan	South
				gi|301342386|gb|GU447803.1| Gallus gallus isolate KF1 Dloop, partial sequence; mitochondrial		China	Henan	Central
				gi|301342463|gb|GU447880.1| Gallus gallus isolate LY6 Dloop, partial sequence; mitochondrial		China	Fujian	East
				gi|301342469|gb|GU447886.1| Gallus gallus isolate LY20 Dloop, partial sequence; mitochondrial		China	Fujian	East
				gi|301342496|gb|GU447913.1| Gallus gallus isolate ML24 Dloop, partial sequence; mitochondrial		China	Yunnan	South
				gi|301342748|gb|GU448165.1| Gallus gallus isolate XCJ31 Dloop, partial sequence; mitochondrial		China	Sichuan	West
				gi|301342778|gb|GU448195.1| Gallus gallus isolate xinc4 Dloop, partial sequence; mitochondrial		China	Henan	Central
				gi|301342791|gb|GU448208.1| Gallus gallus isolate XP7 Dloop, partial sequence; mitochondrial		China	Hunan	Central
				gi|301342798|gb|GU448215.1| Gallus gallus isolate XQ4 Dloop, partial sequence; mitochondrial		China	Fujian	East
				gi|301342875|gb|GU448292.1| Gallus gallus isolate YJ65 Dloop, partial sequence; mitochondrial		China	Yunnan	South
				gi|301343059|gb|GU448476.1| Gallus gallus isolate yin11 Dloop, partial sequence; mitochondrial		India
				gi|301343131|gb|GU448548.1| Gallus gallus isolate YP19400 Dloop, partial sequence; mitochondrial		China	Guangdong	South
				gi|301343201|gb|GU448618.1| Gallus gallus isolate YP19175 Dloop, partial sequence; mitochondrial		China	Guangdong	South
				gi|301343241|gb|GU448658.1| Gallus gallus isolate YP18862 Dloop, partial sequence; mitochondrial		China	Yunnan	South
				gi|301343245|gb|GU448662.1| Gallus gallus isolate YP18843 Dloop, partial sequence; mitochondrial		China	Yunnan	South
				gi|301343254|gb|GU448671.1| Gallus gallus isolate YP18809 Dloop, partial sequence; mitochondrial		China	Guangdong	South
				gi|301343303|gb|GU448720.1| Gallus gallus isolate YP18719 Dloop, partial sequence; mitochondrial		China	Henan	Central
				gi|301343588|gb|GU449005.1| Gallus gallus isolate YP20707 Dloop, partial sequence; mitochondrial		China	Xinjiang	West
				gi|301342069|gb|GU447486.1| Gallus gallus isolate HH13 Dloop, partial sequence; mitochondrial		China	Hunan	Central
				gi|301342091|gb|GU447508.1| Gallus gallus isolate HD32 Dloop, partial sequence; mitochondrial		China	Henan	Central
				gi|301342092|gb|GU447509.1| Gallus gallus isolate HD31 Dloop, partial sequence; mitochondrial		China	Henan	Central
				gi|301342103|gb|GU447520.1| Gallus gallus isolate HD20 Dloop, partial sequence; mitochondrial		China	Henan	Central
				gi|301342242|gb|GU447659.1| Gallus gallus isolate BN2 Dloop, partial sequence; mitochondrial		China	Yunnan	South
				gi|301342268|gb|GU447685.1| Gallus gallus isolate BN54 Dloop, partial sequence; mitochondrial		China	Yunnan	South
				gi|301342341|gb|GU447758.1| Gallus gallus isolate BN18 Dloop, partial sequence; mitochondrial		China	Yunnan	South
				gi|301342377|gb|GU447794.1| Gallus gallus isolate JJ19 Dloop, partial sequence; mitochondrial		China	Jilin	North
				gi|301342528|gb|GU447945.1| Gallus gallus isolate PB8 Dloop, partial sequence; mitochondrial		China	Yunnan	South
				gi|301342581|gb|GU447998.1| Gallus gallus isolate SH7 Dloop, partial sequence; mitochondrial		China	Guangdong	South
				gi|301342583|gb|GU448000.1| Gallus gallus isolate SH19 Dloop, partial sequence; mitochondrial		China	Guangdong	South
				gi|301342584|gb|GU448001.1| Gallus gallus isolate SH22 Dloop, partial sequence; mitochondrial		China	Guangdong	South
				gi|301342590|gb|GU448007.1| Gallus gallus isolate SH51 Dloop, partial sequence; mitochondrial		China	Guangdong	South
				gi|301342591|gb|GU448008.1| Gallus gallus isolate SH55 Dloop, partial sequence; mitochondrial		China	Guangdong	South
				gi|301342599|gb|GU448016.1| Gallus gallus isolate SM7 Dloop, partial sequence; mitochondrial		China	Hunan	Central
				gi|301342689|gb|GU448106.1| Gallus gallus isolate WL10 Dloop, partial sequence; mitochondrial		China	Yunnan	South
				gi|301342767|gb|GU448184.1| Gallus gallus isolate XF25 Dloop, partial sequence; mitochondrial		China	Hunan	Central
				gi|301342770|gb|GU448187.1| Gallus gallus isolate XF49 Dloop, partial sequence; mitochondrial		China	Hunan	Central
				gi|301343129|gb|GU448546.1| Gallus gallus isolate YP19402 Dloop, partial sequence; mitochondrial		China	Guangdong	South
				gi|301343137|gb|GU448554.1| Gallus gallus isolate YP19394 Dloop, partial sequence; mitochondrial		China	Guangdong	South
				gi|301343140|gb|GU448557.1| Gallus gallus isolate YP19389 Dloop, partial sequence; mitochondrial		China	Guangdong	South
				gi|301343214|gb|GU448631.1| Gallus gallus isolate YP19162 Dloop, partial sequence; mitochondrial		China	Guangdong	South
				gi|301343244|gb|GU448661.1| Gallus gallus isolate YP18845 Dloop, partial sequence; mitochondrial		China	Yunnan	South
				gi|301343406|gb|GU448823.1| Gallus gallus isolate YP20510 Dloop, partial sequence; mitochondrial		China	Henan	Central
				gi|301343427|gb|GU448844.1| Gallus gallus isolate YP20479 Dloop, partial sequence; mitochondrial		Laos
				gi|301343433|gb|GU448850.1| Gallus gallus isolate YP20473 Dloop, partial sequence; mitochondrial		Laos
				gi|301343438|gb|GU448855.1| Gallus gallus isolate YP20468 Dloop, partial sequence; mitochondrial		Laos
				gi|301343577|gb|GU448994.1| Gallus gallus isolate YP20695 Dloop, partial sequence; mitochondrial		China	Xinjiang	West
				gi|301341936|gb|GU447353.1| Gallus gallus isolate HHL45 Dloop, partial sequence; mitochondrial		China	Hunan	Central
				gi|301342027|gb|GU447444.1| Gallus gallus isolate HH126 Dloop, partial sequence; mitochondrial		China	Hunan	Central
				gi|301342273|gb|GU447690.1| Gallus gallus isolate Boai8 Dloop, partial sequence; mitochondrial		China	Yunnan	South
				gi|301342394|gb|GU447811.1| Gallus gallus isolate LD9 Dloop, partial sequence; mitochondrial		China	Heilongjiang	North
				gi|301342402|gb|GU447819.1| Gallus gallus isolate LD22 Dloop, partial sequence; mitochondrial		China	Heilongjiang	North
				gi|301342585|gb|GU448002.1| Gallus gallus isolate SH30 Dloop, partial sequence; mitochondrial		China	Guangdong	South
				gi|301342749|gb|GU448166.1| Gallus gallus isolate XCJ32 Dloop, partial sequence; mitochondrial		China	Sichuan	West
				gi|301343117|gb|GU448534.1| Gallus gallus isolate YP19457 Dloop, partial sequence; mitochondrial		China	Guizhou	South
				gi|301343218|gb|GU448635.1| Gallus gallus isolate YP19158 Dloop, partial sequence; mitochondrial		China	Guangdong	South
				gi|301343360|gb|GU448777.1| Gallus gallus isolate YP20509 Dloop, partial sequence; mitochondrial		China	Henan	Central
				gi|301343372|gb|GU448789.1| Gallus gallus isolate YP20598 Dloop, partial sequence; mitochondrial		China	Hebei	North
				gi|301343389|gb|GU448806.1| Gallus gallus isolate YP20528 Dloop, partial sequence; mitochondrial		China	Henan	Central
				gi|301343395|gb|GU448812.1| Gallus gallus isolate YP20522 Dloop, partial sequence; mitochondrial		China	Henan	Central
				gi|301343400|gb|GU448817.1| Gallus gallus isolate YP20516 Dloop, partial sequence; mitochondrial		China	Henan	Central
				gi|301343410|gb|GU448827.1| Gallus gallus isolate YP20504 Dloop, partial sequence; mitochondrial		China	Henan	Central
				gi|301343414|gb|GU448831.1| Gallus gallus isolate YP20500 Dloop, partial sequence; mitochondrial		China	Henan	Central
				gi|301343434|gb|GU448851.1| Gallus gallus isolate YP20472 Dloop, partial sequence; mitochondrial		Laos
				gi|301343466|gb|GU448883.1| Gallus gallus isolate ZL14 Dloop, partial sequence; mitochondrial		China	Inner Mongolia	North
				gi|301343468|gb|GU448885.1| Gallus gallus isolate ZL12 Dloop, partial sequence; mitochondrial		China	Inner Mongolia	North
				gi|301343582|gb|GU448999.1| Gallus gallus isolate YP20700 Dloop, partial sequence; mitochondrial		China	Xinjiang	West
				gi|301342814|gb|GU448231.1| Gallus gallus isolate ML17 Dloop, partial sequence; mitochondrial		China	Yunnan	South
				gi|301342815|gb|GU448232.1| Gallus gallus isolate ML18 Dloop, partial sequence; mitochondrial		China	Yunnan	South
				gi|301342816|gb|GU448233.1| Gallus gallus isolate ML20 Dloop, partial sequence; mitochondrial		China	Yunnan	South
				gi|301342817|gb|GU448234.1| Gallus gallus isolate ML21 Dloop, partial sequence; mitochondrial		China	Yunnan	South
				gi|301342819|gb|GU448236.1| Gallus gallus isolate ML25 Dloop, partial sequence; mitochondrial		China	Yunnan	South
				gi|301342820|gb|GU448237.1| Gallus gallus isolate ML26 Dloop, partial sequence; mitochondrial		China	Yunnan	South
				gi|301342823|gb|GU448240.1| Gallus gallus isolate SG3 Dloop, partial sequence; mitochondrial		China	Yunnan	South
				HM462209		Vietnam
				HM462210		Thailand
				HM462211		Thailand
				HM462212		Thailand
				HM462213		Thailand
				HM462214		Thailand
				HM462216		Thailand
				HM462215		Thailand
				HM462217		Thailand
				HM462084		Vietnam
				HM462091		Vietnam
				HM462092		Vietnam
				HM462094		Vietnam
				HM462096		Vietnam
				HM462099		Vietnam
				HM462104		Vietnam
				HM462106		Vietnam
				HM462117		Vietnam
				HM462125		Vietnam
				HM462126		Vietnam
				HM462127		Vietnam
				HM462128		Vietnam
				HM462129		Vietnam
				HM462130		Vietnam
				HM462132		Vietnam
				HM462138		Vietnam
				HM462141		Vietnam
				HM462145		Vietnam
				HM462147		Vietnam
				HM462148		Vietnam
				HM462153		Vietnam
				HM462155		Vietnam
				HM462159		Vietnam
				HM462160		Vietnam
				HM462161		Vietnam
				HM462167		Vietnam
				HM462169		Vietnam
				HM462170		Vietnam
				HM462179		Vietnam
				HM462184		Vietnam
				HM462185		Vietnam
				HM462186		Vietnam
				HM462187		Vietnam
				HM462086		Vietnam
				KPS8		Indonesia
				KD10		Indonesia
				ARG26		Indonesia
				DQ629866		Korea
				DQ629876		Korea
				DQ629870		Korea
				DQ629881		Korea
				DQ629885		Korea
				gi|375314980|gb|JF434016.1| Gallus gallus isolate THABNW003 D-loop, partial sequence; mitochondrial		Thailand
46	46	1	201	gi|301342549|gb|GU447966.1| Gallus gallus isolate WGJ36 Dloop, partial sequence; mitochondrial	B	China	Guizhou	South
47	47	1	201	gi|301342178|gb|GU447595.1| Gallus gallus isolate FY1 Dloop, partial sequence; mitochondrial	B	China	Anhui	East
48	48	3	201	gi|301342648|gb|GU448065.1| Gallus gallus isolate VN2 Dloop, partial sequence; mitochondrial	B	Vietnam
				gi|301342647|gb|GU448064.1| Gallus gallus isolate VN1 Dloop, partial sequence; mitochondrial		Vietnam
				gi|301342651|gb|GU448068.1| Gallus gallus isolate VN5 Dloop, partial sequence; mitochondrial		Vietnam
49	49	1	201	Xiaoshan_(AF128342)_Zhejiang_China	B	China	Zhejiang	East
50	50	2	201	Luke_(AF512245)_Guangxi_China	B	China	Guangxi	South
				gi|301343164|gb|GU448581.1| Gallus gallus isolate YP19336 Dloop, partial sequence; mitochondrial		China	Guangxi	South
51	51	6	201	Chahua_(AF512089)_Yunnan_China	B	China	Yunnan	South
				Nixi_(AF512250)_Yunnan_China		China	Yunnan	South
				Wuding_(AF512293)_YUnnan_China		China	Yunnan	South
				Douji_(AF512114)_Yunnan_China		China	Yunnan	South
				gi|301342250|gb|GU447667.1| Gallus gallus isolate BN20 Dloop, partial sequence; mitochondrial		China	Yunnan	South
				gi|301343240|gb|GU448657.1| Gallus gallus isolate YP18864 Dloop, partial sequence; mitochondrial		China	Yunnan	South
52	52	4	201	Wenshanshandi_(AY392361)_Yunnan_China	B	China	Yunnan	South
				Wenshanshandi_(AY392362)_Yunnan_China		China	Yunnan	South
				gi|301342495|gb|GU447912.1| Gallus gallus isolate ML23 Dloop, partial sequence; mitochondrial		China	Yunnan	South
				HM462122		Vietnam
53	53	2	201	Araucana_(CHL44)_Chile	B	Chile
				gi|301342012|gb|GU447429.1| Gallus gallus isolate HH157 Dloop, partial sequence; mitochondrial		China	Guangdong	South
54	54	2	201	gi|301343150|gb|GU448567.1| Gallus gallus isolate YP19353 Dloop, partial sequence; mitochondrial	B	China	Guangxi	South
				gi|301343159|gb|GU448576.1| Gallus gallus isolate YP19341 Dloop, partial sequence; mitochondrial		China	Guangxi	South
55	55	2	201	gi|301343206|gb|GU448623.1| Gallus gallus isolate YP19170 Dloop, partial sequence; mitochondrial	B	China	Guangdong	South
				gi|301343220|gb|GU448637.1| Gallus gallus isolate YP19156 Dloop, partial sequence; mitochondrial		China	Guangdong	South
56	56	2	201	gi|301342147|gb|GU447564.1| Gallus gallus isolate GY12 Dloop, partial sequence; mitochondrial	B	China	Jiangxi	East
				gi|301342579|gb|GU447996.1| Gallus gallus isolate SH1 Dloop, partial sequence; mitochondrial		China	Guangdong	South
57	57	1	201	gi|301341997|gb|GU447414.1| Gallus gallus isolate HH179 Dloop, partial sequence; mitochondrial	B	China	Hunan	Central
58	58	1	201	gi|301342156|gb|GU447573.1| Gallus gallus isolate GY2 Dloop, partial sequence; mitochondrial	B	China	Jiangxi	East
59	59	1	201	gi|301343627|gb|GU449044.1| Gallus gallus isolate JZ18 Dloop, partial sequence; mitochondrial	B	China	Hubei	Central
60	60	1	201	gi|301342408|gb|GU447825.1| Gallus gallus isolate LJ6 Dloop, partial sequence; mitochondrial	B	China	Yunnan	South
61	61	1	201	gi|301342592|gb|GU448009.1| Gallus gallus isolate SH57 Dloop, partial sequence; mitochondrial	B	China	Guangdong	South
62	62	1	201	gi|301342775|gb|GU448192.1| Gallus gallus isolate xilin Dloop, partial sequence; mitochondrial	B	China	Guangxi	South
63	63	1	201	gi|301343223|gb|GU448640.1| Gallus gallus isolate YP19153 Dloop, partial sequence; mitochondrial	B	China	Guangdong	South
64	64	1	201	gi|301342471|gb|GU447888.1| Gallus gallus isolate LY22 Dloop, partial sequence; mitochondrial	B	China	Fujian	East
65	65	1	201	gi|301342612|gb|GU448029.1| Gallus gallus isolate TH2 Dloop, partial sequence; mitochondrial	B	China	Anhui	East
66	66	1	201	gi|301342026|gb|GU447443.1| Gallus gallus isolate HH127 Dloop, partial sequence; mitochondrial	B	China	Hunan	Central
67	67	1	201	gi|301342836|gb|GU448253.1| Gallus gallus isolate xinc3 Dloop, partial sequence; mitochondrial	B	China	Henan	Central
68	68	1	201	HM462168	B	Vietnam
69	69	4	201	Wumeng_Wugu_(AY466000)_Guizhou_China	B	China	Guizhou	South
				Wumeng_Wugu_(AY466001)_Guizhou_China		China	Guizhou	South
				gi|301342543|gb|GU447960.1| Gallus gallus isolate WGJ28 Dloop, partial sequence; mitochondrial		China	Guizhou	South
				gi|301342539|gb|GU447956.1| Gallus gallus isolate WGJ18 Dloop, partial sequence; mitochondrial		China	Guizhou	South
70	70	4	201	Wenshanshandi_(AY392371)_Yunnan_China	B	China	Yunnan	South
				Xuefeng_(AF512299)_Hunan_China		China	Hunan	Central
				gi|301341944|gb|GU447361.1| Gallus gallus isolate HHL36 Dloop, partial sequence; mitochondrial		China	Hunan	Central
				HM462157		Vietnam
71	71	1	201	gi|301343207|gb|GU448624.1| Gallus gallus isolate YP19169 Dloop, partial sequence; mitochondrial	B	China	Guangdong	South
72	72	92	201	Douji_(AB098665)_Yunnan_China	B	China	Yunnan	South
				Chahua_(AY392377)_Yunnan_China		China	Yunnan	South
				Chahua_(AY392382)_Yunnan_China		China	Yunnan	South
				Chahua_(AY392383)_Yunnan_China		China	Yunnan	South
				Chahua_(AY392384)_Yunnan_China		China	Yunnan	South
				Chahua_(AY392393)_Yunnan_China		China	Yunnan	South
				Chahua_(AY392397)_Yunnan_China		China	Yunnan	South
				Chahua_(AY392398)_Yunnan_China		China	Yunnan	South
				Chahua_(AY392399)_Yunnan_China		China	Yunnan	South
				Chahua_(AY392405)_Yunnan_China		China	Yunnan	South
				Chahua_(AY392407)_Yunnan_China		China	Yunnan	South
				Chahua_(AY392403)_Yunnan_China		China	Yunnan	South
				Chahua_(AY465973)_Yunnan_China		China	Yunnan	South
				Nixi_(AF512254)_Yunnan_China		China	Yunnan	South
				Douji_(AB098664)_Yunnan_China		China	Yunnan	South
				Jiangbian_(AY392223)_Yunnan_China		China	Yunnan	South
				Chigulu_(AY392187)_Yunnan_China		China	Yunnan	South
				Lverwu_(AY392235)_Yunnan_China		China	Yunnan	South
				Lverwu_(AY392240)_Yunnan_China		China	Yunnan	South
				Lverwu_(AY392242)_Yunnan_China		China	Yunnan	South
				Lverwu_(AY392243)_Yunnan_China		China	Yunnan	South
				Tenchongxue_(AY392304)_Yunnan_China		China	Yunnan	South
				Tenchongxue_(AY392306)_Yunnan_China		China	Yunnan	South
				Tenchongxue_(AY392315)_Yunnan_China		China	Yunnan	South
				G._g._spadiceus_(AF512167)_Yunnan_China		China	Yunnan	South
				G._g._spadiceus_(AF512174)_Yunnan_China		China	Yunnan	South
				Gamecock_(AB098668)_Myanmar		Myanmar
				Douji_(AY588634)_Yunnan_China		China	Yunnan	South
				gi|301342279|gb|GU447696.1| Gallus gallus isolate chah01 Dloop, partial sequence; mitochondrial		Laos
				gi|301342287|gb|GU447704.1| Gallus gallus isolate chah09 Dloop, partial sequence; mitochondrial		Laos
				gi|301342289|gb|GU447706.1| Gallus gallus isolate chah11 Dloop, partial sequence; mitochondrial		Laos
				gi|301342293|gb|GU447710.1| Gallus gallus isolate chah15 Dloop, partial sequence; mitochondrial		Laos
				gi|301342300|gb|GU447717.1| Gallus gallus isolate chah22 Dloop, partial sequence; mitochondrial		Laos
				gi|301342301|gb|GU447718.1| Gallus gallus isolate chah23 Dloop, partial sequence; mitochondrial		Laos
				gi|301342328|gb|GU447745.1| Gallus gallus isolate CN4 Dloop, partial sequence; mitochondrial		China	Yunnan	South
				gi|301342326|gb|GU447743.1| Gallus gallus isolate CN2 Dloop, partial sequence; mitochondrial		China	Yunnan	South
				gi|301342277|gb|GU447694.1| Gallus gallus isolate C26 Dloop, partial sequence; mitochondrial		China	Yunnan	South
				gi|301342522|gb|GU447939.1| Gallus gallus isolate PB2 Dloop, partial sequence; mitochondrial		China	Yunnan	South
				gi|301342803|gb|GU448220.1| Gallus gallus isolate xyun1 Dloop, partial sequence; mitochondrial		China	Yunnan	South
				gi|301342478|gb|GU447895.1| Gallus gallus isolate MD1 Dloop, partial sequence; mitochondrial		Myanmar
				gi|301342806|gb|GU448223.1| Gallus gallus isolate xyun5 Dloop, partial sequence; mitochondrial		China	Yunnan	South
				gi|301342704|gb|GU448121.1| Gallus gallus isolate XC6 Dloop, partial sequence; mitochondrial		China	Yunnan	South
				gi|301342552|gb|GU447969.1| Gallus gallus isolate WGJ52 Dloop, partial sequence; mitochondrial		China	Guizhou	South
				gi|301342313|gb|GU447730.1| Gallus gallus isolate chah35 Dloop, partial sequence; mitochondrial		Laos
				gi|301342243|gb|GU447660.1| Gallus gallus isolate BN4 Dloop, partial sequence; mitochondrial		China	Yunnan	South
				gi|301342320|gb|GU447737.1| Gallus gallus isolate CL7 Dloop, partial sequence; mitochondrial		China	Yunnan	South
				gi|301343540|gb|GU448957.1| Gallus gallus isolate ypt19 Dloop, partial sequence; mitochondrial		India
				gi|301342191|gb|GU447608.1| Gallus gallus isolate DHJ3 Dloop, partial sequence; mitochondrial		China	Yunnan	South
				gi|301342312|gb|GU447729.1| Gallus gallus isolate chah34 Dloop, partial sequence; mitochondrial		Laos
				gi|301342436|gb|GU447853.1| Gallus gallus isolate LJ35 Dloop, partial sequence; mitochondrial		China	Yunnan	South
				gi|301342192|gb|GU447609.1| Gallus gallus isolate DHJ2 Dloop, partial sequence; mitochondrial		China	Yunnan	South
				gi|301342281|gb|GU447698.1| Gallus gallus isolate chah03 Dloop, partial sequence; mitochondrial		Laos
				gi|301342755|gb|GU448172.1| Gallus gallus isolate XCJ39 Dloop, partial sequence; mitochondrial		China	Sichuan	West
				gi|301341972|gb|GU447389.1| Gallus gallus isolate HHL5 Dloop, partial sequence; mitochondrial		China	Hunan	Central
				gi|301342483|gb|GU447900.1| Gallus gallus isolate MD6 Dloop, partial sequence; mitochondrial		Myanmar
				gi|301342525|gb|GU447942.1| Gallus gallus isolate PB5 Dloop, partial sequence; mitochondrial		China	Yunnan	South
				gi|301342706|gb|GU448123.1| Gallus gallus isolate XC8 Dloop, partial sequence; mitochondrial		China	Yunnan	South
				gi|301342712|gb|GU448129.1| Gallus gallus isolate XC14 Dloop, partial sequence; mitochondrial		China	Yunnan	South
				gi|301343634|gb|GU449051.1| Gallus gallus isolate JZ31 Dloop, partial sequence; mitochondrial		China	Hubei	Central
				gi|301342190|gb|GU447607.1| Gallus gallus isolate DHJ6 Dloop, partial sequence; mitochondrial		China	Yunnan	South
				gi|301342294|gb|GU447711.1| Gallus gallus isolate chah16 Dloop, partial sequence; mitochondrial		Laos
				gi|301342299|gb|GU447716.1| Gallus gallus isolate chah21 Dloop, partial sequence; mitochondrial		Laos
				gi|301342443|gb|GU447860.1| Gallus gallus isolate LJ42 Dloop, partial sequence; mitochondrial		China	Yunnan	South
				gi|301342486|gb|GU447903.1| Gallus gallus isolate MD9 Dloop, partial sequence; mitochondrial		Myanmar
				gi|301342747|gb|GU448164.1| Gallus gallus isolate XCJ30 Dloop, partial sequence; mitochondrial		China	Sichuan	West
				gi|301343380|gb|GU448797.1| Gallus gallus isolate YP20537 Dloop, partial sequence; mitochondrial		China	Henan	Central
				gi|301342717|gb|GU448134.1| Gallus gallus isolate XC19 Dloop, partial sequence; mitochondrial		China	Yunnan	South
				gi|301342488|gb|GU447905.1| Gallus gallus isolate MD11 Dloop, partial sequence; mitochondrial		Myanmar
				gi|301343508|gb|GU448925.1| Gallus gallus isolate ypt132 Dloop, partial sequence; mitochondrial		China	Yunnan	South
				gi|301342247|gb|GU447664.1| Gallus gallus isolate BN12 Dloop, partial sequence; mitochondrial		China	Yunnan	South
				gi|301342327|gb|GU447744.1| Gallus gallus isolate CN3 Dloop, partial sequence; mitochondrial		China	Yunnan	South
				gi|301342353|gb|GU447770.1| Gallus gallus isolate JG4 Dloop, partial sequence; mitochondrial		China	Yunnan	South
				gi|301342526|gb|GU447943.1| Gallus gallus isolate PB6 Dloop, partial sequence; mitochondrial		China	Yunnan	South
				gi|301342527|gb|GU447944.1| Gallus gallus isolate PB7 Dloop, partial sequence; mitochondrial		China	Yunnan	South
				gi|301342593|gb|GU448010.1| Gallus gallus isolate SH61 Dloop, partial sequence; mitochondrial		China	Guangdong	South
				gi|301342668|gb|GU448085.1| Gallus gallus isolate WD37 Dloop, partial sequence; mitochondrial		China	Yunnan	South
				gi|301342705|gb|GU448122.1| Gallus gallus isolate XC7 Dloop, partial sequence; mitochondrial		China	Yunnan	South
				gi|301342865|gb|GU448282.1| Gallus gallus isolate YL4 Dloop, partial sequence; mitochondrial		China	Yunnan	South
				gi|301342246|gb|GU447663.1| Gallus gallus isolate BN10 Dloop, partial sequence; mitochondrial		China	Yunnan	South
				gi|301342487|gb|GU447904.1| Gallus gallus isolate MD10 Dloop, partial sequence; mitochondrial		Myanmar
				gi|301343248|gb|GU448665.1| Gallus gallus isolate YP18835 Dloop, partial sequence; mitochondrial		China	Yunnan	South
				HM462108		Vietnam
				HM462131		Vietnam
				HM462134		Vietnam
				HM462137		Vietnam
				HM462139		Vietnam
				HM462152		Vietnam
				HM462100		Vietnam
				HM462115		Vietnam
				HM462088		Vietnam
				HM462180		Vietnam
				KD3		Indonesia
73	73	3	201	Chahua_(AF512085)_Yunnan_China	B	China	Yunnan	South
				HM462136		Vietnam
				HM462118		Vietnam
74	74	19	201	G._g._spadiceus_(AF512154)_Yunnan_China	B	China	Yunnan	South
				G._g._spadiceus_(AF512155)_Yunnan_China		China	Yunnan	South
				G._g._spadiceus_(AF512159)_Yunnan_China		China	Yunnan	South
				G._g._spadiceus_(AF512162)_Yunnan_China		China	Yunnan	South
				G._g._spadiceus_(AF512164)_Yunnan_China		China	Yunnan	South
				G._g._spadiceus_(AF512169)_Yunnan_China		China	Yunnan	South
				G._g._spadiceus_(AF512170)_Yunnan_China		China	Yunnan	South
				G._g._spadiceus_(AF512172)_Yunnan_China		China	Yunnan	South
				G._g._spadiceus_(AF512173)_Yunnan_China		China	Yunnan	South
				G._g._spadiceus_(AF512175)_Yunnan_China		China	Yunnan	South
				G._g._spadiceus_(AF512176)_Yunnan_China		China	Yunnan	South
				G._g._spadiceus_(AF512179)_Yunnan_China		China	Yunnan	South
				G._g._spadiceus_(AF512180)_Myanmar		Myanmar
				G._g._spadiceus_(AF512181)_Myanmar		Myanmar
				G._g._spadiceus_(AF512184)_Myanmar		Myanmar
				G._g._spadiceus_(AF512188)_Myanmar		Myanmar
				gi|301342210|gb|GU447627.1| Gallus gallus isolate DH22 Dloop, partial sequence; mitochondrial		China	Yunnan	South
				gi|301343079|gb|GU448496.1| Gallus gallus isolate YP19921 Dloop, partial sequence; mitochondrial		China	Yunnan	South
				gi|301342216|gb|GU447633.1| Gallus gallus isolate DH14 Dloop, partial sequence; mitochondrial		China	Yunnan	South
75	75	1	201	gi|301342810|gb|GU448227.1| Gallus gallus isolate xyun9 Dloop, partial sequence; mitochondrial	B	China	Yunnan	South
76	76	1	201	HM462085	B	Vietnam
77	77	2	201	Gamecock_(AB098667)_Myanmar	B	Myanmar
				Douji_(AY588635)_Yunnan_China		China	Yunnan	South
78	78	1	201	KT7	B	Indonesia
79	79	3	201	Jiangbian_(AY392229)_Yunnan_China	B	China	Yunnan	South
				gi|301342637|gb|GU448054.1| Gallus gallus isolate TP4 Dloop, partial sequence; mitochondrial		Vietnam
				gi|301342634|gb|GU448051.1| Gallus gallus isolate TP1 Dloop, partial sequence; mitochondrial		Vietnam
80	80	1	201	gi|301342290|gb|GU447707.1| Gallus gallus isolate chah12 Dloop, partial sequence; mitochondrial	A	Laos
81	81	11	201	Yunxian_Wugu_(AF512308)_Hubei_China	B	China	Hubei	Central
				Yunxian_Wugu_(AF512312)_Hubei_China		China	Hubei	Central
				Baiyiner_(AF128321)_Zhejiang_China		China	Zhejiang	East
				Baiyiner_(AF128322)_Zhejiang_China		China	Zhejiang	East
				Zhejiang_Wugu_(AF128335)_Zhejiang_China		China	Zhejiang	East
				gi|301342771|gb|GU448188.1| Gallus gallus isolate XF51 Dloop, partial sequence; mitochondrial		China	Hunan	Central
				gi|301341956|gb|GU447373.1| Gallus gallus isolate HHL24 Dloop, partial sequence; mitochondrial		China	Hunan	Central
				gi|301342009|gb|GU447426.1| Gallus gallus isolate HH160 Dloop, partial sequence; mitochondrial		China	Guangdong	South
				gi|301342077|gb|GU447494.1| Gallus gallus isolate HH3 Dloop, partial sequence; mitochondrial		China	Hunan	Central
				gi|301342473|gb|GU447890.1| Gallus gallus isolate LY24 Dloop, partial sequence; mitochondrial		China	Fujian	East
				gi|301342152|gb|GU447569.1| Gallus gallus isolate GY6 Dloop, partial sequence; mitochondrial		China	Jiangxi	East
82	82	3	201	gi|301342490|gb|GU447907.1| Gallus gallus isolate MD13 Dloop, partial sequence; mitochondrial	B	Myanmar
				gi|301342492|gb|GU447909.1| Gallus gallus isolate MD15 Dloop, partial sequence; mitochondrial		Myanmar
				gi|301342493|gb|GU447910.1| Gallus gallus isolate MD16 Dloop, partial sequence; mitochondrial		Myanmar
83	83	2	201	gi|301343234|gb|GU448651.1| Gallus gallus isolate YP19142 Dloop, partial sequence; mitochondrial	B	China	Guangdong	South
				gi|301342153|gb|GU447570.1| Gallus gallus isolate GY5 Dloop, partial sequence; mitochondrial		China	Jiangxi	East
84	84	1	201	HM462143	B	Vietnam
85	85	1	201	gi|301343085|gb|GU448502.1| Gallus gallus isolate YP19660 Dloop, partial sequence; mitochondrial	B	China	Guangdong	South
86	86	1	201	gi|301343305|gb|GU448722.1| Gallus gallus isolate YP18716 Dloop, partial sequence; mitochondrial	B	China	Henan	Central
87	87	1	201	Yunxian_Wugu_(AF512309)_Hubei_China	B	China	Hubei	Central
88	88	2	201	gi|301342533|gb|GU447950.1| Gallus gallus isolate qh7 Dloop, partial sequence; mitochondrial	B	China	Qinghai	West
				gi|301342532|gb|GU447949.1| Gallus gallus isolate qh3 Dloop, partial sequence; mitochondrial		China	Qinghai	West
89	89	1	201	Souguang_(AY465985)_Shandong_China	B	China	Shandong	East
90	90	1	201	Douji_(AY588633)_Yunnan_China	B	China	Yunnan	South
91	91	8	201	gi|301342058|gb|GU447475.1| Gallus gallus isolate HH81 Dloop, partial sequence; mitochondrial	B	China	Hunan	Central
				gi|301342059|gb|GU447476.1| Gallus gallus isolate HH80 Dloop, partial sequence; mitochondrial		China	Hunan	Central
				gi|301342060|gb|GU447477.1| Gallus gallus isolate HH79 Dloop, partial sequence; mitochondrial		China	Hunan	Central
				gi|301342061|gb|GU447478.1| Gallus gallus isolate HH78 Dloop, partial sequence; mitochondrial		China	Hunan	Central
				gi|301342062|gb|GU447479.1| Gallus gallus isolate HH77 Dloop, partial sequence; mitochondrial		China	Hunan	Central
				gi|301342064|gb|GU447481.1| Gallus gallus isolate HH75 Dloop, partial sequence; mitochondrial		China	Hunan	Central
				gi|301342065|gb|GU447482.1| Gallus gallus isolate HH74 Dloop, partial sequence; mitochondrial		China	Hunan	Central
				gi|301342063|gb|GU447480.1| Gallus gallus isolate HH76 Dloop, partial sequence; mitochondrial		China	Hunan	Central
92	92	1	201	HM462095	B	Vietnam
93	93	5	201	gi|301342844|gb|GU448261.1| Gallus gallus isolate YP18742 Dloop, partial sequence; mitochondrial	B	China	Yunnan	South
				HM462165		Vietnam
				HM462166		Vietnam
				HM462172		Vietnam
				HM462177		Vietnam
94	94	28	201	Tulufan_(AY588610)_Xinjiang_China	C	China	Xinjiang	West
				Chabo_(AB009427)_Japan		Japan
				Chabo_(AB114074)_Japan		Japan
				Shamo_(AB098689)_Honshu_Kyushu_Japan		Japan
				Koshamo_(AB098674)_Japan		Japan
				Koshamo_(AB098675)_Japan		Japan
				Yamatogunkei_(AB098678)_Japan		Japan
				Yamatogunkei_(AB098679)_Japan		Japan
				Nankinshamo_(AB114067)_Japan_C6		Japan
				Nankinshamo_(AB114068)_Japan_C6		Japan
				Kosyama_(AB009446)_Japan_C6		Japan
				Chabo_(AB268531)_Chiba_Japan_D2		Japan
				Ko_Shamo_(AB268532)_Ehime_Japan_D3		Japan
				Chabo_(AB114072)_Japan		Japan
				Chabo_(AB114075)_Japan		Japan
				gi|301342177|gb|GU447594.1| Gallus gallus isolate FY2 Dloop, partial sequence; mitochondrial		China	Anhui	East
				gi|301343404|gb|GU448821.1| Gallus gallus isolate YP20512 Dloop, partial sequence; mitochondrial		China	Henan	Central
				gi|301341929|gb|GU447346.1| Gallus gallus isolate HN2 Dloop, partial sequence; mitochondrial		China	Anhui	East
				gi|301342089|gb|GU447506.1| Gallus gallus isolate HD34 Dloop, partial sequence; mitochondrial		China	Henan	Central
				gi|301343587|gb|GU449004.1| Gallus gallus isolate YP20706 Dloop, partial sequence; mitochondrial		China	Xinjiang	West
				gi|301343589|gb|GU449006.1| Gallus gallus isolate YP20709 Dloop, partial sequence; mitochondrial		China	Xinjiang	West
				gi|301342382|gb|GU447799.1| Gallus gallus isolate JN10 Dloop, partial sequence; mitochondrial		China	Shandong	East
				gi|301342085|gb|GU447502.1| Gallus gallus isolate HD38 Dloop, partial sequence; mitochondrial		China	Henan	Central
				gi|301342079|gb|GU447496.1| Gallus gallus isolate HD44 Dloop, partial sequence; mitochondrial		China	Henan	Central
				gi|301343596|gb|GU449013.1| Gallus gallus isolate YP20719 Dloop, partial sequence; mitochondrial		China	Xinjiang	West
				gi|301343603|gb|GU449020.1| Gallus gallus isolate YP20728 Dloop, partial sequence; mitochondrial		China	Xinjiang	West
				gi|301343604|gb|GU449021.1| Gallus gallus isolate YP20729 Dloop, partial sequence; mitochondrial		China	Xinjiang	West
				gi|301343600|gb|GU449017.1| Gallus gallus isolate YP20724 Dloop, partial sequence; mitochondrial		China	Xinjiang	West
95	95	2	201	Yamatogunkei_(AB098680)_Japan	C	Japan
				gi|301343153|gb|GU448570.1| Gallus gallus isolate YP19350 Dloop, partial sequence; mitochondrial		China	Guangxi	South
96	96	20	201	Wangfeng_Wugu_(AF512284)_guangxi_China	C	China	Guangxi	South
				Huxu_(AF512215)_Guangdong_China_C2		China	Guangdong	South
				Huxu_(AF512216)_Guangdong_China_C2		China	Guangdong	South
				Huxu_(AF512217)_Guangdong_China_C2		China	Guangdong	South
				Huxu_(AF512218)_Guangdong_China_C2		China	Guangdong	South
				Huxu_(AF512219)_Guangdong_China_C2		China	Guangdong	South
				Huxu_(AF512220)_Guangdong_China_C2		China	Guangdong	South
				gi|301343070|gb|GU448487.1| Gallus gallus isolate yanzhou4 Dloop, partial sequence; mitochondrial		China	Shandong	East
				gi|301343144|gb|GU448561.1| Gallus gallus isolate YP19376 Dloop, partial sequence; mitochondrial		China	Guangdong	South
				gi|301343563|gb|GU448980.1| Gallus gallus isolate YP20646 Dloop, partial sequence; mitochondrial		China	Hebei	North
				gi|301343136|gb|GU448553.1| Gallus gallus isolate YP19395 Dloop, partial sequence; mitochondrial		China	Guangdong	South
				gi|301343145|gb|GU448562.1| Gallus gallus isolate YP19372 Dloop, partial sequence; mitochondrial		China	Guangdong	South
				gi|301343251|gb|GU448668.1| Gallus gallus isolate YP18812 Dloop, partial sequence; mitochondrial		China	Guangdong	South
				gi|301343420|gb|GU448837.1| Gallus gallus isolate YP20487 Dloop, partial sequence; mitochondrial		China	Henan	Central
				gi|301343569|gb|GU448986.1| Gallus gallus isolate YP20652 Dloop, partial sequence; mitochondrial		China	Hebei	North
				gi|301343358|gb|GU448775.1| Gallus gallus isolate YP20619 Dloop, partial sequence; mitochondrial		China	Hebei	North
				gi|301342784|gb|GU448201.1| Gallus gallus isolate xinc10 Dloop, partial sequence; mitochondrial		China	Henan	Central
				gi|301343560|gb|GU448977.1| Gallus gallus isolate YP20643 Dloop, partial sequence; mitochondrial		China	Hebei	North
				gi|301342381|gb|GU447798.1| Gallus gallus isolate JN7 Dloop, partial sequence; mitochondrial		China	Shandong	East
				gi|301342802|gb|GU448219.1| Gallus gallus isolate XX2 Dloop, partial sequence; mitochondrial		China	Henan	Central
97	97	17	201	Xuefeng_(AF512302)_Hunan_China	C	China	Hunan	Central
				gi|301342125|gb|GU447542.1| Gallus gallus isolate henan wang1 Dloop, partial sequence; mitochondrial		China	Henan	Central
				gi|301342133|gb|GU447550.1| Gallus gallus isolate henan chen7 Dloop, partial sequence; mitochondrial		China	Hunan	Central
				gi|301342603|gb|GU448020.1| Gallus gallus isolate SM11 Dloop, partial sequence; mitochondrial		China	Hunan	Central
				gi|301341908|gb|GU447325.1| Gallus gallus isolate HHL21 Dloop, partial sequence; mitochondrial		China	Hunan	Central
				gi|301341940|gb|GU447357.1| Gallus gallus isolate HHL41 Dloop, partial sequence; mitochondrial		China	Hunan	Central
				gi|301342022|gb|GU447439.1| Gallus gallus isolate HH133 Dloop, partial sequence; mitochondrial		China	Hunan	Central
				gi|301342025|gb|GU447442.1| Gallus gallus isolate HH129 Dloop, partial sequence; mitochondrial		China	Hunan	Central
				gi|301342174|gb|GU447591.1| Gallus gallus isolate FY5 Dloop, partial sequence; mitochondrial		China	Anhui	East
				gi|301343167|gb|GU448584.1| Gallus gallus isolate YP19332 Dloop, partial sequence; mitochondrial		China	Guangxi	South
				gi|301343409|gb|GU448826.1| Gallus gallus isolate YP20505 Dloop, partial sequence; mitochondrial		China	Henan	Central
				gi|301343566|gb|GU448983.1| Gallus gallus isolate YP20649 Dloop, partial sequence; mitochondrial		China	Hebei	North
				gi|301342601|gb|GU448018.1| Gallus gallus isolate SM9 Dloop, partial sequence; mitochondrial		China	Hunan	Central
				gi|301342602|gb|GU448019.1| Gallus gallus isolate SM10 Dloop, partial sequence; mitochondrial		China	Hunan	Central
				gi|301341916|gb|GU447333.1| Gallus gallus isolate HX8 Dloop, partial sequence; mitochondrial		China	Henan	Central
				gi|301342032|gb|GU447449.1| Gallus gallus isolate HH121 Dloop, partial sequence; mitochondrial		China	Hunan	Central
				gi|301343641|gb|GU449058.1| Gallus gallus isolate JZ40 Dloop, partial sequence; mitochondrial		China	Hubei	Central
98	98	8	201	Qinyuan_(AF512255)_Quangdong_China	C	China	Guangdong	South
				Qinyuan_(AF512256)_Guangdong_China		China	Guangdong	South
				Qinyuan_(AF512257)_Guangdong_China		China	Guangdong	South
				Qinyuan_(AF512258)_Quangdong_China		China	Guangdong	South
				Qinyuan_(AF512259)_Guangdong_China		China	Guangdong	South
				Qinyuan_(AF512260)_Guangdong_China		China	Guangdong	South
				gi|301343629|gb|GU449046.1| Gallus gallus isolate JZ22 Dloop, partial sequence; mitochondrial		China	Hubei	Central
				gi|301343631|gb|GU449048.1| Gallus gallus isolate JZ25 Dloop, partial sequence; mitochondrial		China	Hubei	Central
99	99	2	201	Chabo_(AB268530)_Chiba_Japan_D1	C	Japan
				CM33		Indonesia
100	100	1	201	gi|301342787|gb|GU448204.1| Gallus gallus isolate XP3 Dloop, partial sequence; mitochondrial	C	China	Hunan	Central
101	101	9	201	Sichuan_Mt_Wugu_(AF512263)_Sichuan_China	C	China	Sichuan	West
				Sichuan_Mt_Wugu_(AF512264)_Sichuan_China		China	Sichuan	West
				Sichuan_Mt_Wugu_(AF512270)_Sichuan_China		China	Sichuan	West
				Yunxian_Wugu_(AF512311)_Hubei_China		China	Hubei	Central
				Yunxian_Wugu_(AF512313)_Hubei_China		China	Hubei	Central
				gi|301342614|gb|GU448031.1| Gallus gallus isolate TH4 Dloop, partial sequence; mitochondrial		China	Anhui	East
				gi|301342611|gb|GU448028.1| Gallus gallus isolate TH1 Dloop, partial sequence; mitochondrial		China	Anhui	East
				gi|301342616|gb|GU448033.1| Gallus gallus isolate TH7 Dloop, partial sequence; mitochondrial		China	Anhui	East
				gi|301342617|gb|GU448034.1| Gallus gallus isolate TH8 Dloop, partial sequence; mitochondrial		China	Anhui	East
102	102	135	201	Heikang_Layer_(AF512210)_Sichuan_China	C	China	Sichuan	West
				Heikang_Layer_(AF512214)_Sichuan_China		China	Sichuan	West
				Guizhou_Mt_Wugu_(AF512133)_Guizhou_China		China	Guizhou	South
				Guizhou_Mt_Wugu_(AF512136)_Guizhou_China		China	Guizhou	South
				Luke_(AF512241)_Guangxi_China		China	Guangxi	South
				Luke_(AF512242)_Guangxi_China		China	Guangxi	South
				Luke_(AF512244)_Guangxi_China		China	Guangxi	South
				Yanjing_(AY465999)_Yunnan_China		China	Yunnan	South
				Wenshanshandi_(AY392344)_Yunnan_China		China	Yunnan	South
				Lvwewu_(AY392244)_Yunnan_China		China	Yunnan	South
				Taihe_Silky_(AF512274)_Jiangxi_China		China	Jiangxi	East
				Taihe_Silky_(AF512276)_Jiangxi_China		China	Jiangxi	East
				Jiangsu_Silky_(AF512224)_Jiangsu_China		China	Jiangsu	East
				Jiangsu_Silky_(AF512225)_Jiangsu_China		China	Jiangsu	East
				Jiangsu_Silky_(AF512227)_Jiangsu_China		China	Jiangsu	East
				Jiangsu_Silky_(AF512233)_Jiangsu_China		China	Jiangsu	East
				Hubei_Silky_(AF512193)_Hubei_China		China	Hubei	Central
				Hubei_Silky_(AF512197)_Hubei_China		China	Hubei	Central
				Yunxian_Wugu_(AF512307)_Hubei_China		China	Hubei	Central
				Yunxian_Wugu_(AF512310)_Hubei_China		China	Hubei	Central
				Yunxian_Wugu_(AF512316)_Hubei_China		China	Hubei	Central
				Xiaoshan_(AF128344)_Zhejiang_China		China	Zhejiang	East
				Linkun_(AF128331)_Zhejiang_China		China	Zhejiang	East
				Silky_(AB007740)_Japan		Japan
				Silky_(AB007746)_Japan		Japan
				Onagadori_(AB007743)_Japan_C1		Japan
				Shamo_(AB098657)_Okinawa_Japan		Japan
				Shamo_(AB098690)_Honshu_Kyushu_Japan		Japan
				Ukokkei_(AB114070)_Japan_C1		Japan
				Ukokkei_(AB114071)_Japan_C1		Japan
				Thotenkho_(AB007739)_Japan_C1		Japan
				Chabo_(AB268533)_Ohita_Japan_D4		Japan
				G._gallus_(AB268534)_Japan_D5		Japan
				G._gallus_(AB268536)_Japan_D7		Japan
				Shamo_(AB098636)_Honshu_Kyushu_Japan		Japan
				Shamo_(AB098648)_Honshu_Kyushu_Japan		Japan
				Tulufan_(AY588612)_Xinjiang_China		China	Xinjiang	West
				Shamo_(AB098642)_Honshu_Kyushu_Japan		Japan
				gi|301342135|gb|GU447552.1| Gallus gallus isolate henan chen5 Dloop, partial sequence; mitochondrial		China	Henan	Central
				gi|301342862|gb|GU448279.1| Gallus gallus isolate yongchen 8 Dloop, partial sequence; mitochondrial		China	Henan	Central
				gi|301343228|gb|GU448645.1| Gallus gallus isolate YP19148 Dloop, partial sequence; mitochondrial		China	Guangdong	South
				gi|301343472|gb|GU448889.1| Gallus gallus isolate ZL5 Dloop, partial sequence; mitochondrial		China	Inner Mongolia	North
				gi|301341935|gb|GU447352.1| Gallus gallus isolate HHL46 Dloop, partial sequence; mitochondrial		China	Hunan	Central
				gi|301342005|gb|GU447422.1| Gallus gallus isolate HH164 Dloop, partial sequence; mitochondrial		China	Jiangxi	East
				gi|301342006|gb|GU447423.1| Gallus gallus isolate HH163 Dloop, partial sequence; mitochondrial		China	Jiangxi	East
				gi|301342019|gb|GU447436.1| Gallus gallus isolate HH139 Dloop, partial sequence; mitochondrial		China	Hunan	Central
				gi|301342066|gb|GU447483.1| Gallus gallus isolate HH17 Dloop, partial sequence; mitochondrial		China	Hunan	Central
				gi|301342690|gb|GU448107.1| Gallus gallus isolate WL12 Dloop, partial sequence; mitochondrial		China	Yunnan	South
				gi|301342714|gb|GU448131.1| Gallus gallus isolate XC16 Dloop, partial sequence; mitochondrial		China	Yunnan	South
				gi|301342734|gb|GU448151.1| Gallus gallus isolate XCJ16 Dloop, partial sequence; mitochondrial		China	Sichuan	West
				gi|301343075|gb|GU448492.1| Gallus gallus isolate YP19621 Dloop, partial sequence; mitochondrial		China	Hubei	Central
				gi|301343076|gb|GU448493.1| Gallus gallus isolate y327 Dloop, partial sequence; mitochondrial		China	Hubei	Central
				gi|301343084|gb|GU448501.1| Gallus gallus isolate YP19777 Dloop, partial sequence; mitochondrial		China	Sichuan	West
				gi|301343087|gb|GU448504.1| Gallus gallus isolate YP19514 Dloop, partial sequence; mitochondrial		China	Guizhou	South
				gi|301343158|gb|GU448575.1| Gallus gallus isolate YP19345 Dloop, partial sequence; mitochondrial		China	Guangxi	South
				gi|301343185|gb|GU448602.1| Gallus gallus isolate YP19301 Dloop, partial sequence; mitochondrial		China	Henan	Central
				gi|301343208|gb|GU448625.1| Gallus gallus isolate YP19168 Dloop, partial sequence; mitochondrial		China	Guangdong	South
				gi|301343473|gb|GU448890.1| Gallus gallus isolate ZL4 Dloop, partial sequence; mitochondrial		China	Inner Mongolia	North
				gi|301343585|gb|GU449002.1| Gallus gallus isolate YP20703 Dloop, partial sequence; mitochondrial		China	Xinjiang	West
				gi|301343647|gb|GU449064.1| Gallus gallus isolate JZ02 Dloop, partial sequence; mitochondrial		China	Hubei	Central
				gi|301341912|gb|GU447329.1| Gallus gallus isolate HX12 Dloop, partial sequence; mitochondrial		China	Henan	Central
				gi|301342127|gb|GU447544.1| Gallus gallus isolate henan chen13 Dloop, partial sequence; mitochondrial		China	Henan	Central
				gi|301342688|gb|GU448105.1| Gallus gallus isolate WL7 Dloop, partial sequence; mitochondrial		China	Yunnan	South
				gi|301342773|gb|GU448190.1| Gallus gallus isolate XF56 Dloop, partial sequence; mitochondrial		China	Hunan	Central
				gi|301342918|gb|GU448335.1| Gallus gallus isolate YJ22 Dloop, partial sequence; mitochondrial		China	Yunnan	South
				gi|301343335|gb|GU448752.1| Gallus gallus isolate yongchen 10 Dloop, partial sequence; mitochondrial		China	Henan	Central
				gi|301343363|gb|GU448780.1| Gallus gallus isolate YP20508 Dloop, partial sequence; mitochondrial		China	Henan	Central
				gi|301343583|gb|GU449000.1| Gallus gallus isolate YP20701 Dloop, partial sequence; mitochondrial		China	Xinjiang	West
				gi|301343394|gb|GU448811.1| Gallus gallus isolate YP20523 Dloop, partial sequence; mitochondrial		China	Henan	Central
				gi|301341910|gb|GU447327.1| Gallus gallus isolate HX14 Dloop, partial sequence; mitochondrial		China	Henan	Central
				gi|301342786|gb|GU448203.1| Gallus gallus isolate XP2 Dloop, partial sequence; mitochondrial		China	Hunan	Central
				gi|301342779|gb|GU448196.1| Gallus gallus isolate xinc5 Dloop, partial sequence; mitochondrial		China	Yunnan	South
				gi|301342846|gb|GU448263.1| Gallus gallus isolate YP19305 Dloop, partial sequence; mitochondrial		China	Sichuan	West
				gi|301343083|gb|GU448500.1| Gallus gallus isolate YP19874 Dloop, partial sequence; mitochondrial		China	Henan	Central
				gi|301343396|gb|GU448813.1| Gallus gallus isolate YP20521 Dloop, partial sequence; mitochondrial		China	Henan	Central
				gi|301343412|gb|GU448829.1| Gallus gallus isolate YP20502 Dloop, partial sequence; mitochondrial		China	Jilin	North
				gi|301343176|gb|GU448593.1| Gallus gallus isolate YP19320 Dloop, partial sequence; mitochondrial		China	Hunan	Central
				gi|301342369|gb|GU447786.1| Gallus gallus isolate JJ10 Dloop, partial sequence; mitochondrial		China	Jiangxi	East
				gi|301341939|gb|GU447356.1| Gallus gallus isolate HHL42 Dloop, partial sequence; mitochondrial		China	Yunnan	South
				gi|301342146|gb|GU447563.1| Gallus gallus isolate GY13 Dloop, partial sequence; mitochondrial		China	Guangdong	South
				gi|301342909|gb|GU448326.1| Gallus gallus isolate YJ31 Dloop, partial sequence; mitochondrial		China	Yunnan	South
				gi|301343217|gb|GU448634.1| Gallus gallus isolate YP19159 Dloop, partial sequence; mitochondrial		China	Guangdong	South
				gi|301342143|gb|GU447560.1| Gallus gallus isolate GY17 Dloop, partial sequence; mitochondrial		China	Jiangxi	East
				gi|301343215|gb|GU448632.1| Gallus gallus isolate YP19161 Dloop, partial sequence; mitochondrial		China	Guangdong	South
				gi|301342362|gb|GU447779.1| Gallus gallus isolate JJ1 Dloop, partial sequence; mitochondrial		China	Jilin	North
				gi|301343645|gb|GU449062.1| Gallus gallus isolate LX11 Dloop, partial sequence; mitochondrial		China	Hubei	Central
				gi|301342789|gb|GU448206.1| Gallus gallus isolate XP5 Dloop, partial sequence; mitochondrial		China	Hunan	Central
				gi|301343210|gb|GU448627.1| Gallus gallus isolate YP19166 Dloop, partial sequence; mitochondrial		China	Guangdong	South
				gi|301342029|gb|GU447446.1| Gallus gallus isolate HH124 Dloop, partial sequence; mitochondrial		China	Hunan	Central
				gi|301343086|gb|GU448503.1| Gallus gallus isolate YP19628 Dloop, partial sequence; mitochondrial		China	Hubei	Central
				gi|301342376|gb|GU447793.1| Gallus gallus isolate JJ17 Dloop, partial sequence; mitochondrial		China	Jilin	North
				gi|301341950|gb|GU447367.1| Gallus gallus isolate HHL30 Dloop, partial sequence; mitochondrial		China	Hunan	Central
				gi|301341967|gb|GU447384.1| Gallus gallus isolate HHL10 Dloop, partial sequence; mitochondrial		China	Hunan	Central
				gi|301342399|gb|GU447816.1| Gallus gallus isolate LD15 Dloop, partial sequence; mitochondrial		China	Heilongjiang	North
				gi|301342780|gb|GU448197.1| Gallus gallus isolate xinc6 Dloop, partial sequence; mitochondrial		China	Henan	Central
				gi|301342790|gb|GU448207.1| Gallus gallus isolate XP6 Dloop, partial sequence; mitochondrial		China	Hunan	Central
				gi|301342792|gb|GU448209.1| Gallus gallus isolate XP8 Dloop, partial sequence; mitochondrial		China	Hunan	Central
				gi|301342793|gb|GU448210.1| Gallus gallus isolate XP9 Dloop, partial sequence; mitochondrial		China	Hunan	Central
				gi|301342871|gb|GU448288.1| Gallus gallus isolate YJ69 Dloop, partial sequence; mitochondrial		China	Yunnan	South
				gi|301342934|gb|GU448351.1| Gallus gallus isolate YJ6 Dloop, partial sequence; mitochondrial		China	Yunnan	South
				gi|301343007|gb|GU448424.1| Gallus gallus isolate yin63 Dloop, partial sequence; mitochondrial		India
				gi|301343147|gb|GU448564.1| Gallus gallus isolate YP19356 Dloop, partial sequence; mitochondrial		China	Guangxi	South
				gi|301343250|gb|GU448667.1| Gallus gallus isolate YP18813 Dloop, partial sequence; mitochondrial		China	Guangdong	South
				gi|301343595|gb|GU449012.1| Gallus gallus isolate YP20718 Dloop, partial sequence; mitochondrial		China	Xinjiang	West
				gi|301342128|gb|GU447545.1| Gallus gallus isolate henan chen12 Dloop, partial sequence; mitochondrial		China	Henan	Central
				gi|301342349|gb|GU447766.1| Gallus gallus isolate GY16 Dloop, partial sequence; mitochondrial		China	Jiangxi	East
				gi|301342375|gb|GU447792.1| Gallus gallus isolate JJ16 Dloop, partial sequence; mitochondrial		China	Jilin	North
				gi|301342470|gb|GU447887.1| Gallus gallus isolate LY21 Dloop, partial sequence; mitochondrial		China	Fujian	East
				gi|301342558|gb|GU447975.1| Gallus gallus isolate SD5 Dloop, partial sequence; mitochondrial		China	Inner Mongolia	North
				gi|301342568|gb|GU447985.1| Gallus gallus isolate SD19 Dloop, partial sequence; mitochondrial		China	Inner Mongolia	North
				gi|301342708|gb|GU448125.1| Gallus gallus isolate XC10 Dloop, partial sequence; mitochondrial		China	Yunnan	South
				gi|301342794|gb|GU448211.1| Gallus gallus isolate XP10 Dloop, partial sequence; mitochondrial		China	Hunan	Central
				gi|301342989|gb|GU448406.1| Gallus gallus isolate yin81 Dloop, partial sequence; mitochondrial		India
				gi|301343074|gb|GU448491.1| Gallus gallus isolate y330 Dloop, partial sequence; mitochondrial		China	Hubei	Central
				gi|301343151|gb|GU448568.1| Gallus gallus isolate YP19352 Dloop, partial sequence; mitochondrial		China	Guangxi	South
				gi|301343257|gb|GU448674.1| Gallus gallus isolate YP18806 Dloop, partial sequence; mitochondrial		China	Guangdong	South
				gi|301343381|gb|GU448798.1| Gallus gallus isolate YP20536 Dloop, partial sequence; mitochondrial		China	Henan	Central
				gi|301343586|gb|GU449003.1| Gallus gallus isolate YP20705 Dloop, partial sequence; mitochondrial		China	Xinjiang	West
				gi|301343594|gb|GU449011.1| Gallus gallus isolate YP20717 Dloop, partial sequence; mitochondrial		China	Xinjiang	West
				gi|301342345|gb|GU447762.1| Gallus gallus isolate HHL39 Dloop, partial sequence; mitochondrial		China	Hunan	Central
				HM462113		Vietnam
				HM462116		Vietnam
				HM462119		Vietnam
				HM462149		Vietnam
				HM462171		Vietnam
				NT10		Indonesia
				DQ629884		Korea
				DQ629889		Korea
				DQ629886		Korea
				DQ629894		Korea
				DQ629891		Korea
				DQ629868		Korea
				DQ629879		Korea
				DQ629892		Korea
				DQ629888		Korea
103	103	1	201	Shamo_(AB268538)_Okinawa_Japan_D9	C	Japan
104	104	7	201	gi|301341976|gb|GU447393.1| Gallus gallus isolate HH240 Dloop, partial sequence; mitochondrial	C	China	Sichuan	West
				gi|301343562|gb|GU448979.1| Gallus gallus isolate YP20645 Dloop, partial sequence; mitochondrial		China	Hebei	North
				gi|301342781|gb|GU448198.1| Gallus gallus isolate xinc7 Dloop, partial sequence; mitochondrial		China	Henan	Central
				gi|301343366|gb|GU448783.1| Gallus gallus isolate YP20631 Dloop, partial sequence; mitochondrial		China	Hebei	North
				gi|301343554|gb|GU448971.1| Gallus gallus isolate YP20635 Dloop, partial sequence; mitochondrial		China	Hebei	North
				gi|301343561|gb|GU448978.1| Gallus gallus isolate YP20644 Dloop, partial sequence; mitochondrial		China	Hebei	North
				KT18		Indonesia
105	105	1	201	gi|301342392|gb|GU447809.1| Gallus gallus isolate LD7 Dloop, partial sequence; mitochondrial	C	China	Heilongjiang	North
106	106	1	201	gi|301342011|gb|GU447428.1| Gallus gallus isolate HH158 Dloop, partial sequence; mitochondrial	C	China	Guangdong	South
107	107	1	201	gi|301342783|gb|GU448200.1| Gallus gallus isolate xinc9 Dloop, partial sequence; mitochondrial	C	China	Henan	Central
108	108	1	201	gi|301341913|gb|GU447330.1| Gallus gallus isolate HX11 Dloop, partial sequence; mitochondrial	C	China	Henan	Central
109	109	2	201	gi|301343413|gb|GU448830.1| Gallus gallus isolate YP20501 Dloop, partial sequence; mitochondrial	C	China	Henan	Central
				gi|301343411|gb|GU448828.1| Gallus gallus isolate YP20503 Dloop, partial sequence; mitochondrial		China	Henan	Central
110	110	1	201	gi|301342598|gb|GU448015.1| Gallus gallus isolate SM6 Dloop, partial sequence; mitochondrial	C	China	Hunan	Central
111	111	1	201	gi|301342264|gb|GU447681.1| Gallus gallus isolate BN50 Dloop, partial sequence; mitochondrial	C	China	Yunnan	South
112	112	2	201	gi|301343302|gb|GU448719.1| Gallus gallus isolate YP18720 Dloop, partial sequence; mitochondrial	C	China	Henan	Central
				gi|301343558|gb|GU448975.1| Gallus gallus isolate YP20639 Dloop, partial sequence; mitochondrial		China	Hebei	North
113	113	18	201	Satsumadori(AB007729)_Japan	C	Japan
				Shamo_(AB098651)_Okinawa_Japan		Japan
				Shamo_(AB098692)_Okinawa_Japan		Japan
				Shamo_(AB098693)_Okinawa_Japan		Japan
				Shamo_(AB098694)_Okinawa_Japan		Japan
				Shamo_(AB098695)_Okinawa_Japan		Japan
				Shamo_(AB098698)_Okinawa_Japan		Japan
				Shamo_(AB098647)_Honshu_Kyushu_Japan		Japan
				Shamo_(AB098681)_Honshu_Kyushu_Japan		Japan
				Shamo_(AB098686)_Honshu_Kyushu_Japan		Japan
				Syokoku_(AB007745)_Japan_C7		Japan
				G._gallus_(AB268535)_Japan_D6		Japan
				Shamo_(AB268537)_Japan_D8		Japan
				Shamo_(AB098697)_Okinawa_Japan		Japan
				Shamo_(AB098649)_Honshu_Kyushu_Japan		Japan
				Shamo_(AB098644)_Honshu_Kyushu_Japan		Japan
				Shamo_(AB098660)_Okinawa_Japan		Japan
				Shamo_(AB098641)_Honshu_Kyushu_Japan		Japan
114	114	1	201	Shamo_(AB098637)_Honshu_Kyushu_Japan	C	Japan
115	115	1	201	gi|301342173|gb|GU447590.1| Gallus gallus isolate FY6 Dloop, partial sequence; mitochondrial	C	China	Anhui	East
116	116	1	201	gi|301342024|gb|GU447441.1| Gallus gallus isolate HH131 Dloop, partial sequence; mitochondrial	C	China	Hunan	Central
117	117	1	201	Shamo_(AB098699)_Okinawa_Japan	C	Japan
118	118	1	201	gi|301343474|gb|GU448891.1| Gallus gallus isolate ZL3 Dloop, partial sequence; mitochondrial	C	China	Inner Mongolia	North
119	119	1	201	gi|301342180|gb|GU447597.1| Gallus gallus isolate DHZ2 Dloop, partial sequence; mitochondrial	K	China	Yunnan	South
120	120	1	201	gi|301343186|gb|GU448603.1| Gallus gallus isolate YP19297 Dloop, partial sequence; mitochondrial	K	China	Yunnan	South
121	121	1	201	EU847766	K	India
122	122	2	201	EU847769	K	India
				EU847770		India
123	123	2	201	EU847754	K	India
				EU847755		India
124	124	1	201	EU847757	K	India
125	125	1	201	EU847756	K	India
126	126	1	201	EU847762	K	India
127	127	2	201	EU847764	K	India
				EU847767		India
128	128	1	201	EU847765	K	India
129	129	1	201	EU847753	K	India
130	130	78	201	Caoke_(AF512107)_Sichuan_China	E	China	Sichuan	West
				Sichuan_Mt_Wugu_(AF512262)_Sichuan_China		China	Sichuan	West
				Yaan_Wugu_(AF512337)_Sichuan_China		China	Sichuan	West
				Guizhou_Mt_Wugu_(AF512132)_Guizhou_China		China	Guizhou	South
				Dwarf_Wugu_(AF512118)_Guizhou_China		China	Guizhou	South
				Jiangbian_(AY392227)_Yunnan_China		China	Yunnan	South
				Tenchongxue_(AY392310)_Yunnan_China		China	Yunnan	South
				Yugan_Wugu_(AY465992)_Jiangxi_China		China	Jiangxi	East
				Xianju_(AF128315)_Zhejiang_China		China	Zhejiang	East
				Xianju_(AF128316)_Zhejiang_China		China	Zhejiang	East
				Domestic_(AY642132)_Bali_Indonesia		Indonesia
				Domestic_(AY642133)_Bali_Indonesia		Indonesia
				Shamo_(AB007754)_Honshu_Kyushu_Japan		Japan
				Tomaru_(AB114066)_Japan		Japan
				Domestic_(AY645007)_Europe		Europe
				Domestic_(AY645008)_Europe		Europe
				Domestic_(AY645018)_Europe		Europe
				Domestic_(AY645019)_Europe		Europe
				Domestic_(AY704692)_Europe		Europe
				Domestic_(AY704695)_Europe		Europe
				G._gallus_(AB268509)_Japan_A4		Japan
				G._gallus_(AB268514)_Japan_A9		Japan
				Araucana_(CHL23)_Chile		Chile
				Araucana_(CHL26)_Chile		Chile
				Domestic_(AY642130)_Bali_Indonesia		Indonesia
				Domestic_(AY642134)_Malaysia_E6		Malaysia
				Domestic_(AY642131)_Bali_Indonesia		Indonesia
				Polynesian_(EF535238)_Kualoa_Hawaii		Hawai			®
				Polynesian_(EF535239)_Paluki_Niue		Niue			®
				gi|301343199|gb|GU448616.1| Gallus gallus isolate YP19177 Dloop, partial sequence; mitochondrial		China	Guangdong	South
				gi|301341958|gb|GU447375.1| Gallus gallus isolate HHL22 Dloop, partial sequence; mitochondrial		China	Hunan	Central
				gi|301341962|gb|GU447379.1| Gallus gallus isolate HHL16 Dloop, partial sequence; mitochondrial		China	Hunan	Central
				gi|301342046|gb|GU447463.1| Gallus gallus isolate HH103 Dloop, partial sequence; mitochondrial		China	Sichuan	West
				gi|301342665|gb|GU448082.1| Gallus gallus isolate WD31 Dloop, partial sequence; mitochondrial		China	Yunnan	South
				gi|301342047|gb|GU447464.1| Gallus gallus isolate HH102 Dloop, partial sequence; mitochondrial		China	Sichuan	West
				gi|301343549|gb|GU448966.1| Gallus gallus isolate ypt8 Dloop, partial sequence; mitochondrial		India
				gi|301342550|gb|GU447967.1| Gallus gallus isolate WGJ41 Dloop, partial sequence; mitochondrial		China	Guizhou	South
				gi|301343648|gb|GU449065.1| Gallus gallus isolate JZ05 Dloop, partial sequence; mitochondrial		China	Hubei	Central
				gi|301342245|gb|GU447662.1| Gallus gallus isolate BN8 Dloop, partial sequence; mitochondrial		China	Yunnan	South
				gi|301342671|gb|GU448088.1| Gallus gallus isolate WD41 Dloop, partial sequence; mitochondrial		China	Yunnan	South
				gi|301342805|gb|GU448222.1| Gallus gallus isolate xyun4 Dloop, partial sequence; mitochondrial		China	Yunnan	South
				gi|301342863|gb|GU448280.1| Gallus gallus isolate yongchen7 Dloop, partial sequence; mitochondrial		China	Henan	Central
				gi|301342681|gb|GU448098.1| Gallus gallus isolate WK5 Dloop, partial sequence; mitochondrial		China	Yunnan	South
				gi|301342695|gb|GU448112.1| Gallus gallus isolate XA6 Dloop, partial sequence; mitochondrial		China	Shaanxi	Central
				gi|301342768|gb|GU448185.1| Gallus gallus isolate XF32 Dloop, partial sequence; mitochondrial		China	Hunan	Central
				gi|301343090|gb|GU448507.1| Gallus gallus isolate YP19505 Dloop, partial sequence; mitochondrial		China	Guizhou	South
				gi|301343180|gb|GU448597.1| Gallus gallus isolate YP19313 Dloop, partial sequence; mitochondrial		China	Henan	Central
				gi|301342822|gb|GU448239.1| Gallus gallus isolate Nvn17 Dloop, partial sequence; mitochondrial		Vietnam
				gi|301343227|gb|GU448644.1| Gallus gallus isolate YP19149 Dloop, partial sequence; mitochondrial		China	Guangdong	South
				gi|301342849|gb|GU448266.1| Gallus gallus isolate YP19299 Dloop, partial sequence; mitochondrial		China	Yunnan	South
				gi|301343630|gb|GU449047.1| Gallus gallus isolate LX23 Dloop, partial sequence; mitochondrial		China	Hubei	Central
				gi|301342401|gb|GU447818.1| Gallus gallus isolate LD21 Dloop, partial sequence; mitochondrial		China	Heilongjiang	North
				gi|301342508|gb|GU447925.1| Gallus gallus isolate Nvn16 Dloop, partial sequence; mitochondrial		Vietnam
				gi|301343101|gb|GU448518.1| Gallus gallus isolate YP19493 Dloop, partial sequence; mitochondrial		China	Guizhou	South
				gi|301343233|gb|GU448650.1| Gallus gallus isolate YP19143 Dloop, partial sequence; mitochondrial		China	Guangdong	South
				KD13		Indonesia
				DQ629872		Korea
				DQ629874		Korea
				DQ629890		Korea
				DQ629887		Korea
				DQ629869		Korea
				DQ629871		Korea
				DQ629880		Korea
				DQ629873		Korea
				DQ629883		Korea
				DQ629878		Korea
				D01		Madagascar
				ARAX		Australia
				Aus2		Australia
				SEB2		Australia
				SEB7		Australia
				NI9		Norfolk Island
				NI11		Norfolk Island
				NI12		Norfolk Island
				NI13		Norfolk Island
				NI17		Norfolk Island
				gi|307090025|gb|HM189679.1| Gallus gallus control region, partial sequence; mitochondrial		Vanuatu			®
				gi|375314948|gb|JF433984.1| Gallus gallus isolate THABNW009 D-loop, partial sequence; mitochondrial		Thailand			®
131	131	370	201	Sichuan_Mt_Wugu_(AF512265)_Sichuan_China	E	China	Sichuan	West
				Sichuan_Mt_Wugu_(AF512269)_Sichuan_China		China	Sichuan	West
				Sichuan_Mt_Wugu_(AF512272)_Sichuan_China		China	Sichuan	West
				Yaan_Wugu_(AF512330)_Sichuan_China		China	Sichuan	West
				Yaan_Wugu_(AF512333)_Sichuan_China		China	Sichuan	West
				Guizhou_Mt_Wugu_(AF512135)_Guizhou_China		China	Guizhou	South
				Dwarf_Wugu_(AF512117)_Guizhou_China		China	Guizhou	South
				Dwarf_Wugu_(AF512121)_Guizhou_China		China	Guizhou	South
				Dwarf_Wugu_(AF512123)_Guizhou_China		China	Guizhou	South
				Chahua_(AF512082)_Yunnan_China		China	Yunnan	South
				Nixi_(AY392269)_Yunnan_China		China	Yunnan	South
				Lverwu_(AY392236)_Yunnan_China		China	Yunnan	South
				Lverwu_(AY392238)_Yunnan_China		China	Yunnan	South
				Lverwu_(AY392261)_Yunnan_China		China	Yunnan	South
				Gushi_(AF512139)_Henan_China		China	Henan	Central
				Gushi_(AF512148)_Henan_China		China	Henan	Central
				Yugan_Wugu_(AY465993)_Jiangxi_China		China	Jianxi	East
				Xianju_(AF128319)_Zhejiang_China		China	Zhejiang	East
				Buff_Cochin_(AB007734)_China_E1		China	-	-
				Domestic_(AY644966)_India		India
				Domestic_(AY644968)_India		India
				Domestic_(AY704702)_India		India
				Domestic_(AY704703)_India		India
				Domestic_(AY704705)_India		India
				Domestic_(AY704706)_India		India
				Domestic_(AY704707)_India		India
				Domestic_(AY704714)_India		India
				Domestic_(AY704715)_India		India
				Silky_(AB007747)_Japan		Japan
				Satsumadori_(AB007728)_Japan		Japan
				Satsumadori_(AB007750)_Japan		Japan
				Koeyoshi_(AB114058)_Japan		Japan
				Koeyoshi_(AB114060)_Japan		Japan
				Totenko_(AB114062)_Japan_E1		Japan
				Totenko_(AB114063)_Japan_E1		Japan
				Totenko_(AB114064)_Japan_E1		Japan
				Tomaru_(AB114065)_Japan		Japan
				Skokoku_(AB114076)_Japan_E1		Japan
				Shokoku_(AB114077)_Japan_E1		Japan
				Domestic_(AY704721)_Western Asia		Western Asia
				Domestic_(AY704722)_Western Asia		Western Asia
				Domestic_(AY704724)_Western Asia		Western Asia
				Domestic_(AY704725)_Western Asia		Western Asia
				Domestic_(AY704726)_Western Asia		Western Asia
				Domestic_(AY704727)_Western Asia		Western Asia
				Domestic_(AY704697)_Western Asia		Western Asia
				Domestic_(AY704698)_Western Asia		Western Asia
				Domestic_(AY704699)_Western Asia		Western Asia
				Domestic_(AY704700)_Western Asia		Western Asia
				White_Leghorn_(AP003317)_UK		Europe
				White_Plymouth_Rock_(AP003318)_UK		Europe
				Barred_Plymouth_Rock_(AB007719)_UK_E1		Europe
				Domestic_(AY644974)_Europe		Europe
				Domestic_(AY644975)_Europe		Europe
				Domestic_(AY644976)_Europe		Europe
				Domestic_(AY644977)_Europe		Europe
				Domestic_(AY644979)_Europe		Europe
				Dometic_(AY644983)_Europe		Europe
				Domestic_(AY644984)_Europe		Europe
				Dometic_(AY644985)_Europe		Europe
				Domestic_(AY644986)_Europe		Europe
				Domestic_(AY644987)_Europe		Europe
				Domestic_(AY644988)_Europe		Europe
				Domestic_(AY644989)_Europe		Europe
				Domestic_(AY644990)_Europe		Europe
				Domestic_(AY644991)_Europe		Europe
				Domestic_(AY644992)_Europe		Europe
				Domestic_(AY644993)_Europe		Europe
				Domestic_(AY644994)_Europe		Europe
				Domestic_(AY644995)_Europe		Europe
				Domestic_(AY644996)_Europe		Europe
				Domestic_(AY644997)_Europe		Europe
				Domestic_(AY644998)_Europe		Europe
				Domestic_(AY644999)_Europe		Europe
				Domestic_(AY645001)_Europe		Europe
				Domestic_(AY645002)_Europe		Europe
				Domestic_(AY645003)_Europe		Europe
				Domestic_(AY645009)_Europe		Europe
				Domestic_(AY645010)_Europe		Europe
				Domestic_(AY645011)_Europe		Europe
				Domestic_(AY645012)_Europe		Europe
				Domestic_(AY645013)_Europe		Europe
				Domestic_(AY645020)_Europe		Europe
				Domestic_(AY704688)_Europe		Europe
				Domestic_(AY704689)_Europe		Europe
				Domestic_(AY704690)_Europe		Europe
				G._g._gallus_(AB007752)_Unknown_Locality		Unknown locality
				G._gallus_(AB268508)_Japan_A3		Japan
				Chabo_(AB268510)_Ohita_Japan_A5		Japan
				G._gallus_(AB268513)_Japan_A8		Japan
				Araucana_(CHL2)_Chile		Chile
				Araucana_(CHL7)_Chile		Chile
				Araucana_(CHL8)_Chile		Chile
				Araucana_(CHL9)_Chile		Chile
				Araucana_(CHL11)_Chile		Chile
				Araucana_(CHL12)_Chile		Chile
				Araucana_(CHL13)_Chile		Chile
				Araucana_(CHL14)_Chile		Chile
				Araucana_(CHL15)_Chile		Chile
				Araucana_(CHL18)_Chile		Chile
				Araucana_(CHL19)_Chile		Chile
				Araucana_(CHL21)_Chile		Chile
				Araucana_(CHL25)_Chile		Chile
				Araucana_(CHL27)_Chile		Chile
				Araucana_(CHL28)_Chile		Chile
				Araucana_(CHL30)_Chile		Chile
				Araucana_(CHL33)_Chile		Chile
				Araucana_(CHL34)_Chile		Chile
				Araucana_(CHL35)_Chile		Chile
				Araucana_(CHL38)_Chile		Chile
				Araucana_(CHL39)_Chile		Chile
				Araucana_(CHL40)_Chile		Chile
				Araucana_(CHL41)_Chile		Chile
				Araucana_(CHL42)_Chile		Chile
				Araucana_(CHL43)_Chile		Chile
				Gushi_(AF512141)_Henan_China		China	Henan	Central
				Gushi_(AF512142)_Henan_China		China	Henan	Central
				Gushi_(AF512144)_Henan_China		China	Henan	Central
				Jiangsu_Silky_(AF512230)_Jiangsu_China		China	Jiangsu	East
				Domestic_(AY704713)_India		India
				Domestic_(AY644978)_Europe		Europe
				Domestic_(AY704712)_India		India
				Polynesian_(EF535241)_El_Arenal1_Chile		Chile			®
				gi|301341938|gb|GU447355.1| Gallus gallus isolate HHL43 Dloop, partial sequence; mitochondrial		China	Hunan	Central
				gi|301341993|gb|GU447410.1| Gallus gallus isolate HH190 Dloop, partial sequence; mitochondrial		China	Sichuan	West
				gi|301342010|gb|GU447427.1| Gallus gallus isolate HH159 Dloop, partial sequence; mitochondrial		China	Guangdong	South
				gi|301342051|gb|GU447468.1| Gallus gallus isolate HH98 Dloop, partial sequence; mitochondrial		China	Sichuan	West
				gi|301342368|gb|GU447785.1| Gallus gallus isolate JJ9 Dloop, partial sequence; mitochondrial		China	Jilin	North
				gi|301342383|gb|GU447800.1| Gallus gallus isolate JN18 Dloop, partial sequence; mitochondrial		China	Shandong	East
				gi|301342468|gb|GU447885.1| Gallus gallus isolate LY19 Dloop, partial sequence; mitochondrial		China	Fujian	East
				gi|301342728|gb|GU448145.1| Gallus gallus isolate XCJ8 Dloop, partial sequence; mitochondrial		China	Sichuan	West
				gi|301342797|gb|GU448214.1| Gallus gallus isolate XQ3 Dloop, partial sequence; mitochondrial		China	Fujian	East
				gi|301342927|gb|GU448344.1| Gallus gallus isolate YJ13 Dloop, partial sequence; mitochondrial		China	Yunnan	South
				gi|301342949|gb|GU448366.1| Gallus gallus isolate yin121 Dloop, partial sequence; mitochondrial		India
				gi|301342982|gb|GU448399.1| Gallus gallus isolate yin88 Dloop, partial sequence; mitochondrial		India
				gi|301343011|gb|GU448428.1| Gallus gallus isolate yin59 Dloop, partial sequence; mitochondrial		India
				gi|301343018|gb|GU448435.1| Gallus gallus isolate yin52 Dloop, partial sequence; mitochondrial		India
				gi|301343030|gb|GU448447.1| Gallus gallus isolate yin40 Dloop, partial sequence; mitochondrial		India
				gi|301343034|gb|GU448451.1| Gallus gallus isolate yin36 Dloop, partial sequence; mitochondrial		India
				gi|301343061|gb|GU448478.1| Gallus gallus isolate yin9 Dloop, partial sequence; mitochondrial		India
				gi|301343171|gb|GU448588.1| Gallus gallus isolate YP19325 Dloop, partial sequence; mitochondrial		China	Henan	Central
				gi|301343179|gb|GU448596.1| Gallus gallus isolate YP19317 Dloop, partial sequence; mitochondrial		China	Henan	Central
				gi|301343183|gb|GU448600.1| Gallus gallus isolate YP19309 Dloop, partial sequence; mitochondrial		China	Henan	Central
				gi|301343311|gb|GU448728.1| Gallus gallus isolate YP53 Dloop, partial sequence; mitochondrial		India
				gi|301343340|gb|GU448757.1| Gallus gallus isolate YP4 Dloop, partial sequence; mitochondrial		India
				gi|301343347|gb|GU448764.1| Gallus gallus isolate YP11 Dloop, partial sequence; mitochondrial		India
				gi|301343537|gb|GU448954.1| Gallus gallus isolate ypt22 Dloop, partial sequence; mitochondrial		India
				gi|301343655|gb|GU449072.1| Gallus gallus isolate LM3 Dloop, partial sequence; mitochondrial		Unknown locality
				gi|301341943|gb|GU447360.1| Gallus gallus isolate HHL37 Dloop, partial sequence; mitochondrial		China	Hunan	Central
				gi|301342510|gb|GU447927.1| Gallus gallus isolate Nvn19 Dloop, partial sequence; mitochondrial		Vietnam
				gi|301342852|gb|GU448269.1| Gallus gallus isolate YP61 Dloop, partial sequence; mitochondrial		India
				gi|301342913|gb|GU448330.1| Gallus gallus isolate YJ27 Dloop, partial sequence; mitochondrial		China	Yunnan	South
				gi|301342985|gb|GU448402.1| Gallus gallus isolate yin85 Dloop, partial sequence; mitochondrial		India
				gi|301343015|gb|GU448432.1| Gallus gallus isolate yin55 Dloop, partial sequence; mitochondrial		India
				gi|301343016|gb|GU448433.1| Gallus gallus isolate yin54 Dloop, partial sequence; mitochondrial		India
				gi|301343031|gb|GU448448.1| Gallus gallus isolate yin39 Dloop, partial sequence; mitochondrial		India
				gi|301343253|gb|GU448670.1| Gallus gallus isolate YP18810 Dloop, partial sequence; mitochondrial		China	Guangdong	South
				gi|301343539|gb|GU448956.1| Gallus gallus isolate ypt20 Dloop, partial sequence; mitochondrial		India
				gi|301341954|gb|GU447371.1| Gallus gallus isolate HHL26 Dloop, partial sequence; mitochondrial		China	Hunan	Central
				gi|301342520|gb|GU447937.1| Gallus gallus isolate Nvn30 Dloop, partial sequence; mitochondrial		Vietnam
				gi|301342841|gb|GU448258.1| Gallus gallus isolate Nvn12 Dloop, partial sequence; mitochondrial		China	Shaanxi	Central
				gi|301342842|gb|GU448259.1| Gallus gallus isolate YP58 Dloop, partial sequence; mitochondrial		India
				gi|301342965|gb|GU448382.1| Gallus gallus isolate yin105 Dloop, partial sequence; mitochondrial		India
				gi|301343312|gb|GU448729.1| Gallus gallus isolate YP52 Dloop, partial sequence; mitochondrial		India
				gi|301343315|gb|GU448732.1| Gallus gallus isolate YP48 Dloop, partial sequence; mitochondrial		India
				gi|301343325|gb|GU448742.1| Gallus gallus isolate YP33 Dloop, partial sequence; mitochondrial		India
				gi|301343422|gb|GU448839.1| Gallus gallus isolate YP20485 Dloop, partial sequence; mitochondrial		China	Henan	Central
				gi|301341970|gb|GU447387.1| Gallus gallus isolate HHL7 Dloop, partial sequence; mitochondrial		China	Hunan	Central
				gi|301341971|gb|GU447388.1| Gallus gallus isolate HHL6 Dloop, partial sequence; mitochondrial		China	Hunan	Central
				gi|301342030|gb|GU447447.1| Gallus gallus isolate HH123 Dloop, partial sequence; mitochondrial		China	Hunan	Central
				gi|301342034|gb|GU447451.1| Gallus gallus isolate HH119 Dloop, partial sequence; mitochondrial		China	Hunan	Central
				gi|301342370|gb|GU447787.1| Gallus gallus isolate JJ11 Dloop, partial sequence; mitochondrial		China	Jilin	North
				gi|301342372|gb|GU447789.1| Gallus gallus isolate JJ13 Dloop, partial sequence; mitochondrial		China	Jilin	North
				gi|301342507|gb|GU447924.1| Gallus gallus isolate Nvn15 Dloop, partial sequence; mitochondrial		Vietnam
				gi|301342536|gb|GU447953.1| Gallus gallus isolate WGJ01 Dloop, partial sequence; mitochondrial		China	Guizhou	South
				gi|301342566|gb|GU447983.1| Gallus gallus isolate SD17 Dloop, partial sequence; mitochondrial		China	Inner Mongolia	North
[truncated: 1,226 more rows]

## Sheet: Table S3C
Table S3C: Polymorphic sites of the haplotypes generated by the 488 bp. The polymorphic sites that are included in the 200 bp dataset are highlighted with shaded colour. Haplotypes are grouped according to haplogroup.
Shading of haplogroups	A	B	C	D	E	F	G	H	I	K
Position in the original alignment																																								1	1	1	1	1	1	1	1	1	1
						1	1	1	1	1	1	1	2	2	2	2	2	2	2	2	3	3	4	5	5	5	6	6	6	6	6	6	6	6	7	7	8	8	9	0	0	0	1	1	1	1	1	2	2
	4	5	6	8	9	0	1	2	3	6	7	8	0	2	3	4	5	6	7	8	5	6	7	4	5	6	0	1	3	4	5	6	7	8	1	8	3	5	6	2	3	8	1	6	7	8	9	0	4
Number of polymorphic site
										1	1	1	1	1	1	1	1	1	1	2	2	2	2	2	2	2	2	2	2	3	3	3	3	3	3	3	3	3	3	4	4	4	4	4	4	4	4	4	4
	1	2	3	4	5	6	7	8	9	0	1	2	3	4	5	6	7	8	9	0	1	2	3	4	5	6	7	8	9	0	1	2	3	4	5	6	7	8	9	0	1	2	3	4	5	6	7	8	9
Haplotypes
1	T	A	A	C	T	A	A	C	T	C	C	T	C	A	A	G	T	G	T	A	C	T	G	T	A	T	A	T	C	A	T	A	A	T	T	A	T	T	T	T	A	T	T	A	C	T	A	T	T
2	.	.	.	.	.	.	.	.	.	.	.	.	.	.	.	.	.	.	.	.	.	.	.	.	.	.	.	.	.	.	.	.	.	.	.	.	.	.	.	.	.	.	.	.	.	.	.	.	.
3	.	.	.	.	.	.	.	.	.	.	.	.	.	.	.	.	.	.	.	.	.	.	.	.	.	.	.	.	.	.	.	.	.	.	.	.	.	.	.	.	.	.	.	.	.	.	.	.	.
4	.	.	.	.	.	.	.	.	.	.	.	.	.	.	.	.	.	.	.	.	.	.	.	.	.	.	.	.	.	.	.	.	.	.	.	.	.	.	.	.	.	.	.	.	.	.	.	.	.
5	.	.	.	.	.	.	.	.	.	.	.	.	.	.	.	.	.	.	.	.	.	.	.	.	.	.	.	.	.	.	.	.	.	.	.	.	.	.	.	.	.	.	.	.	.	.	.	.	C
6	.	.	.	.	.	.	.	.	.	.	.	.	.	.	.	.	.	.	.	.	.	.	.	.	.	.	.	.	.	.	.	.	.	.	.	.	.	.	.	.	.	.	.	.	.	.	.	.	.
7	.	.	.	.	.	.	.	.	.	.	.	.	.	.	.	.	.	.	.	.	.	.	.	.	.	.	.	.	.	.	.	.	.	.	.	.	.	.	.	.	.	.	.	.	.	.	.	.	.
8	.	.	.	.	.	.	.	.	.	.	.	.	.	.	.	.	.	.	.	.	.	.	.	.	.	.	.	.	.	.	.	.	.	.	.	.	.	.	.	.	.	.	.	.	.	.	.	.	.
9	.	.	.	.	.	.	.	.	.	.	.	.	.	.	.	.	.	.	.	.	.	.	.	.	.	.	.	.	.	.	.	.	.	.	.	.	.	.	.	.	.	.	.	.	.	.	.	.	.
10	.	.	.	.	.	.	.	.	.	.	.	.	.	.	.	.	.	.	.	.	.	.	.	.	.	.	.	.	.	.	.	.	.	.	.	.	.	.	.	.	.	.	.	.	.	.	.	.	.
11	.	.	.	.	.	.	.	.	.	.	.	.	.	.	.	.	.	.	.	.	.	.	.	.	.	.	.	.	.	.	.	.	.	.	.	.	.	.	.	.	.	.	.	.	.	.	.	.	.
12	.	.	.	.	.	.	.	.	.	.	.	.	.	.	.	.	.	.	.	.	.	.	.	.	.	.	.	.	.	.	.	.	.	.	.	.	.	.	.	.	.	.	.	.	.	.	.	.	.
13	.	.	.	.	.	.	.	.	.	.	.	.	.	.	.	.	.	.	.	.	.	.	.	.	.	.	.	.	.	.	.	.	.	.	.	.	.	.	.	.	.	.	.	.	.	.	.	.	.
14	.	.	.	.	.	.	.	.	.	.	.	.	.	.	.	.	.	.	.	.	.	.	.	.	.	.	.	.	.	.	.	.	.	.	.	.	.	.	.	.	.	.	.	.	.	.	.	.	.
15	.	.	.	.	.	.	.	.	.	.	.	.	.	.	.	.	.	.	.	.	.	.	.	.	.	.	.	.	.	.	.	.	.	.	.	.	.	.	.	.	.	.	.	.	.	.	.	.	.
16	.	.	.	.	.	.	.	.	.	.	.	.	.	.	.	.	.	.	.	.	.	.	.	.	.	.	.	.	.	.	.	.	.	.	.	.	.	.	.	.	.	.	.	.	.	.	.	.	.
17	.	.	.	.	.	.	.	.	.	.	.	.	.	.	.	.	.	.	.	.	.	.	.	.	.	.	.	.	.	.	.	.	.	.	.	.	.	.	.	.	.	.	.	.	.	.	.	.	.
18	.	.	.	.	.	.	.	.	.	.	.	.	.	.	.	.	.	.	.	.	.	.	.	.	.	.	.	.	.	.	.	.	.	.	.	.	.	.	.	.	.	.	.	.	.	.	.	.	.
19	.	.	.	.	.	.	.	.	.	.	.	.	.	.	.	.	.	.	.	.	.	.	.	.	.	.	.	.	.	.	.	.	.	.	.	.	.	.	.	.	.	.	.	.	.	.	.	.	.
20	.	.	.	.	.	.	.	.	.	.	.	.	.	.	.	.	.	.	.	.	.	.	.	.	.	.	.	.	.	.	.	.	.	.	.	.	.	.	.	.	.	.	.	.	.	.	.	.	.
21	.	.	.	.	.	.	.	.	.	.	.	.	.	.	.	.	.	.	.	.	.	.	.	.	.	.	.	.	.	.	.	.	.	.	.	.	.	.	.	.	.	.	.	.	.	.	.	.	.
22	.	.	.	.	.	.	.	.	.	.	.	.	.	.	.	.	.	.	.	.	.	.	.	.	.	.	.	.	.	.	.	.	.	.	.	.	.	.	.	.	.	.	.	.	.	.	.	.	.
23	.	.	.	.	.	.	.	.	.	.	.	.	.	.	.	.	.	.	.	.	.	.	.	.	.	.	.	.	.	.	.	.	.	.	.	.	.	.	.	.	.	.	.	.	.	.	.	.	.
24	.	.	.	.	.	.	.	.	.	.	.	.	.	.	.	.	.	.	.	.	.	.	.	.	.	.	.	.	.	.	.	.	.	.	.	.	.	.	.	.	.	.	.	.	.	.	.	.	.
25	.	.	.	.	.	.	.	.	.	.	.	.	.	.	.	.	.	.	.	.	.	.	.	.	.	.	.	.	.	.	.	.	.	.	.	.	.	.	.	.	.	.	.	.	.	.	.	.	.
26	.	.	.	.	.	.	.	.	.	.	.	.	.	.	.	.	.	.	.	.	.	.	.	.	.	.	T	.	.	.	.	.	.	.	.	.	.	.	.	.	.	.	.	.	.	.	.	.	.
27	.	.	.	.	.	.	.	.	.	.	.	.	.	.	.	.	.	.	.	.	.	.	.	.	.	.	.	.	.	.	.	.	.	.	.	.	.	.	.	.	.	.	.	.	.	.	.	.	.
28	.	.	.	.	.	.	.	.	.	.	.	.	.	.	.	.	.	.	.	.	.	.	.	.	.	.	.	.	.	.	.	.	.	.	.	.	.	.	.	.	.	.	.	.	.	.	.	.	.
29	.	.	.	.	.	.	.	.	.	.	.	.	.	.	.	.	.	.	.	.	.	.	.	.	.	.	.	.	.	.	.	.	.	.	.	.	.	.	.	.	.	.	.	.	.	.	.	.	C
32	.	.	.	.	.	.	.	.	.	.	.	.	.	.	.	.	.	.	.	.	.	.	.	.	.	.	.	.	.	.	.	.	.	.	.	.	.	.	.	.	.	.	.	.	.	.	.	.	.
46	.	.	.	.	.	.	.	.	.	.	.	.	.	.	.	.	.	.	.	.	.	.	.	.	.	.	.	.	.	.	.	.	.	.	.	.	.	.	.	.	.	.	.	.	.	.	.	.	.
47	.	.	.	.	.	.	.	.	.	.	.	.	.	.	.	.	.	.	.	.	.	.	.	.	.	.	.	.	.	.	.	.	.	.	.	.	.	.	.	.	.	.	.	.	.	.	.	.	.
48	.	.	.	.	.	.	.	.	.	.	.	.	.	.	.	.	.	.	.	.	.	.	.	.	.	.	.	.	.	.	.	.	.	.	.	.	.	.	.	.	.	.	.	.	.	.	.	.	.
49	.	.	.	.	.	.	.	.	.	.	.	.	.	.	.	.	.	.	.	.	.	.	.	.	.	.	.	.	.	.	.	.	.	.	.	.	.	.	.	.	.	.	.	.	.	.	.	.	.
155	.	.	.	.	.	.	.	.	.	.	.	.	.	.	.	.	.	.	.	.	.	.	.	.	.	.	.	.	.	.	.	.	.	.	.	.	.	.	.	G	.	.	.	.	.	.	.	.	.
166	.	.	.	.	.	.	.	.	.	.	.	.	.	.	.	.	.	.	.	.	.	.	A	.	.	.	.	.	.	.	.	.	.	.	.	.	.	.	.	.	.	.	.	.	.	.	.	.	.
178	.	.	.	.	.	.	.	.	.	.	.	.	.	.	.	.	.	.	.	.	.	.	.	.	.	.	.	.	.	.	.	.	.	.	.	.	.	.	.	.	.	.	.	.	.	.	.	.	.
179	.	.	.	.	.	.	.	.	.	.	.	.	.	.	.	.	.	.	.	.	.	.	.	.	.	.	.	.	.	.	.	.	.	.	.	.	.	.	.	.	.	.	.	.	.	.	.	.	.
180	.	.	.	.	.	.	.	.	.	.	.	.	.	.	.	.	.	.	.	.	.	.	.	.	.	.	.	.	.	.	.	.	.	.	.	.	.	.	.	.	.	.	.	.	.	.	.	.	.
183	.	.	.	.	.	.	.	.	.	.	.	.	.	.	.	.	.	.	.	.	.	.	.	.	.	.	.	.	.	.	.	.	.	.	.	.	.	.	.	.	.	.	.	.	.	.	.	.	C
184	.	.	.	.	.	.	.	.	.	.	.	.	.	.	.	.	.	.	.	.	.	.	.	.	.	.	.	.	.	.	.	.	.	.	.	.	.	.	.	.	.	.	.	.	.	.	.	.	.
185	.	.	.	.	.	.	.	.	.	.	.	.	.	.	.	.	.	.	.	.	.	.	.	.	.	.	.	.	.	.	.	.	.	.	.	.	.	.	.	.	.	.	.	.	.	.	.	.	.
187	.	.	.	.	.	.	.	.	.	.	.	.	.	.	.	.	.	.	.	.	.	.	.	.	.	.	.	.	.	.	.	.	.	.	.	.	.	.	.	.	.	.	.	.	.	.	.	.	.
188	.	.	.	.	.	.	.	.	.	.	.	.	.	.	.	.	.	.	.	.	.	.	.	.	.	.	.	.	.	.	.	.	.	.	.	.	.	.	.	.	.	.	.	.	.	.	.	.	.
190	.	.	.	.	.	.	.	.	.	.	.	.	.	.	.	.	.	.	.	.	.	.	.	.	.	.	.	.	.	.	.	.	.	.	.	.	.	.	.	.	.	.	.	.	.	.	.	.	.
191	.	.	.	.	.	.	.	.	.	.	.	.	.	.	.	.	.	.	.	.	.	.	.	.	.	.	.	.	.	.	.	.	.	.	.	.	.	.	.	.	.	.	.	.	.	.	.	.	.
192	.	.	.	.	.	.	.	.	.	.	.	.	.	.	.	.	.	.	.	.	.	.	.	.	.	.	.	.	.	.	.	.	.	.	.	.	.	.	.	.	.	.	.	.	.	.	.	.	.
194	.	.	.	.	.	.	.	.	.	.	.	.	.	.	.	.	.	.	.	.	.	.	.	.	.	.	.	.	.	.	.	.	.	.	.	.	.	.	.	.	.	.	.	.	.	.	.	.	.
195	.	.	.	.	.	.	.	.	.	.	.	.	.	.	.	.	.	.	.	.	.	.	.	.	.	.	.	.	.	.	.	.	.	.	.	.	.	.	.	.	.	.	.	.	.	.	.	.	.
198	.	.	.	.	.	.	.	.	.	.	.	.	.	.	.	.	.	.	.	.	.	.	.	.	.	.	.	.	.	.	.	.	.	.	.	.	.	.	.	.	.	.	.	.	.	.	.	.	.
203	.	.	.	.	.	.	.	.	.	.	.	.	.	.	.	.	.	.	.	.	.	.	.	.	.	.	.	.	.	.	.	.	.	.	.	.	.	.	.	.	.	.	.	.	.	.	.	.	.
217	.	.	.	.	.	.	.	.	.	.	.	.	.	.	.	.	.	.	.	.	.	.	.	.	.	.	.	.	.	.	.	.	.	.	.	.	.	.	.	.	.	.	.	.	T	.	.	.	.
218	.	.	.	.	.	.	.	.	.	.	.	.	.	.	.	.	.	.	.	.	.	.	.	.	.	.	.	.	.	.	.	.	.	.	.	.	.	.	.	.	.	.	.	.	.	.	.	.	.
219	.	.	.	.	.	.	.	.	.	.	.	.	.	.	.	.	.	.	.	.	.	.	.	.	.	.	.	.	.	.	.	.	.	.	.	.	.	.	.	.	.	.	.	.	.	.	.	.	.
220	.	.	.	.	.	.	.	.	.	.	.	.	.	.	.	.	.	.	.	.	.	.	.	.	.	.	.	.	.	.	.	.	.	.	.	.	.	.	.	.	.	.	.	.	.	.	.	.	.
221	.	.	.	.	.	.	.	.	.	.	.	.	.	.	.	.	.	.	.	.	.	.	.	.	.	.	.	.	.	.	.	.	.	.	.	.	.	.	.	.	.	.	.	.	.	.	.	.	.
222	.	.	.	.	.	.	.	.	.	.	.	.	.	.	.	.	.	.	.	.	.	.	.	.	.	.	.	.	.	.	.	.	.	.	.	.	.	.	.	.	.	.	.	.	.	.	.	.	.
226	.	.	.	.	.	.	.	.	.	.	.	.	.	.	.	.	.	.	.	.	.	.	.	.	.	.	.	.	.	.	.	.	.	.	.	.	.	.	.	.	.	.	.	.	.	.	.	.	.
227	.	.	.	.	.	.	.	.	.	.	.	.	.	.	.	.	.	.	.	.	.	.	.	.	.	.	.	.	.	.	.	.	.	.	.	.	.	.	.	.	.	.	.	.	.	.	.	.	.
228	.	.	.	.	.	.	.	.	.	.	.	.	.	.	.	.	.	.	.	.	.	.	.	.	.	.	.	.	.	.	.	.	.	.	.	.	.	.	.	.	.	.	.	.	.	.	.	.	.
229	.	.	.	.	.	.	.	.	.	.	.	.	.	.	.	.	.	.	.	.	.	.	.	.	.	.	.	.	.	.	.	.	.	.	.	.	.	.	.	.	.	.	.	.	.	.	.	.	.
233	.	.	.	.	.	.	.	.	.	.	.	.	.	.	.	.	.	.	.	.	.	.	.	.	.	.	.	.	.	.	.	.	.	.	.	.	.	.	.	.	.	.	.	.	.	.	.	.	.
234	.	.	.	.	.	.	.	.	.	.	.	.	.	T	.	.	.	.	.	.	.	.	.	.	.	.	.	.	.	.	.	.	.	.	.	.	.	.	.	.	.	.	.	.	.	.	.	.	.
328	.	.	.	.	.	.	.	.	.	.	.	.	.	.	.	.	.	.	.	.	.	.	.	.	.	.	.	.	.	.	.	.	.	.	.	.	.	.	.	.	.	.	.	.	.	.	.	.	.
329	.	.	.	.	.	.	.	.	.	.	.	.	.	.	.	.	.	.	.	.	.	.	.	.	.	.	.	.	.	.	.	.	.	.	.	.	.	.	.	.	.	.	.	.	.	.	.	.	.
335	.	.	.	.	.	.	.	.	.	.	.	.	.	.	.	.	.	.	.	.	.	.	.	.	.	.	.	.	.	.	.	.	.	.	.	.	.	.	.	.	.	.	.	.	.	.	.	.	.
339	.	.	.	.	.	.	.	.	.	.	.	.	.	.	.	.	.	.	.	.	.	.	.	.	.	.	.	.	.	.	.	.	.	.	.	.	.	.	.	.	.	.	.	.	.	.	.	.	.
340	.	.	.	.	.	.	.	.	.	.	.	.	.	.	.	.	.	.	.	.	.	.	.	.	.	.	.	.	.	.	.	.	.	.	.	.	.	.	.	.	.	.	.	.	.	.	.	.	.
341	.	.	.	.	.	.	.	.	.	.	.	.	.	.	.	.	.	.	.	.	.	.	.	.	.	.	.	.	.	.	.	.	.	.	.	.	.	.	.	.	.	.	.	.	.	.	.	.	.
355	.	.	-	.	.	.	.	.	.	.	.	.	.	.	.	.	.	.	.	.	.	.	.	.	.	.	.	.	.	.	.	.	.	.	.	.	.	.	.	.	.	.	.	.	.	.	.	.	.
421	.	.	.	.	.	.	.	.	.	.	.	.	.	.	.	.	.	.	.	.	.	.	.	.	.	.	.	.	T	.	.	.	.	.	.	.	.	.	.	.	.	.	.	.	.	.	.	.	.
30	.	.	.	.	.	.	.	.	.	.	.	.	.	.	.	.	.	.	.	.	.	.	.	.	.	.	.	.	.	.	.	.	.	.	.	.	.	.	.	.	.	.	.	.	.	.	.	.	.
31	.	.	.	.	.	.	.	.	.	.	.	.	.	.	.	.	.	.	.	.	.	.	.	.	.	.	.	.	.	.	.	.	.	.	.	.	.	.	.	.	.	.	.	.	.	.	.	.	.
33	.	.	.	.	.	.	.	.	.	.	.	.	.	.	.	.	.	.	.	.	.	.	.	.	.	.	.	.	.	.	.	.	.	.	.	.	.	.	.	.	.	.	.	.	.	.	.	.	.
34	.	.	.	.	.	.	.	.	.	.	.	.	.	.	.	.	.	.	.	.	.	.	.	.	.	.	.	.	.	.	.	.	.	.	.	.	.	.	.	.	.	.	.	.	.	.	.	.	.
35	.	.	.	.	.	.	.	.	.	.	.	.	.	.	.	.	.	.	.	.	.	.	.	.	.	.	.	.	.	.	.	.	.	.	.	.	.	.	.	.	.	.	.	.	.	.	.	.	.
36	.	.	.	.	.	.	.	.	.	.	.	.	.	.	.	.	.	.	.	.	.	.	.	.	.	.	.	.	.	.	.	.	.	.	.	.	.	.	.	.	.	.	.	.	.	.	.	.	.
37	.	.	.	.	.	.	.	.	.	.	.	.	.	.	.	.	.	.	.	.	.	.	.	.	.	.	.	.	.	.	.	.	.	.	.	.	.	.	.	.	.	.	.	.	.	.	.	.	.
38	.	.	.	.	.	.	.	.	.	.	.	.	.	.	.	.	.	.	.	.	.	.	.	.	.	.	.	.	.	.	.	.	.	.	.	.	.	.	.	.	.	.	.	.	.	.	.	.	.
39	.	.	.	.	.	.	.	.	.	.	.	.	.	.	.	.	.	.	.	.	.	.	.	.	.	.	.	.	.	.	.	.	.	.	.	.	.	.	.	.	.	.	.	.	.	.	.	.	.
40	.	.	.	.	.	.	.	.	.	.	.	.	.	.	.	.	.	.	.	.	.	.	.	.	.	.	.	.	.	.	.	.	.	.	.	.	.	.	.	.	.	.	.	.	.	.	.	.	.
41	.	.	.	.	.	.	.	.	.	.	.	.	.	.	.	.	.	.	.	.	.	.	.	.	.	.	.	.	.	.	.	.	.	.	.	.	.	.	.	.	.	.	.	.	.	.	.	.	.
42	.	.	.	.	.	.	.	.	.	.	.	.	.	.	.	.	.	.	.	.	.	.	.	.	.	.	.	.	.	.	.	.	.	.	.	.	.	.	.	.	.	.	.	.	.	.	.	.	.
43	.	.	.	.	.	.	.	.	.	.	.	.	.	.	.	.	.	.	.	.	.	.	.	.	.	.	.	.	.	.	.	.	.	.	.	.	.	.	.	.	.	.	.	.	.	.	.	.	.
44	.	.	.	.	.	.	.	.	.	.	.	.	.	.	.	.	.	.	.	.	.	.	.	.	.	.	.	.	.	.	.	.	.	.	.	.	.	.	.	.	.	.	.	.	.	.	.	.	.
45	.	.	.	.	.	.	.	.	.	.	.	.	.	.	.	.	.	.	.	.	.	.	.	.	.	.	.	.	.	.	.	.	.	.	.	.	.	.	.	.	.	.	.	.	.	.	.	.	.
107	.	.	.	.	.	.	.	.	.	.	.	.	.	.	.	.	.	.	.	.	.	.	.	.	.	.	.	.	.	.	.	.	.	.	.	.	.	.	.	.	.	.	.	.	.	.	.	.	.
108	.	.	.	.	.	.	.	.	.	.	.	.	.	.	.	.	.	.	.	.	.	.	.	.	.	.	.	.	.	.	.	.	.	.	.	.	.	.	.	.	.	.	.	.	.	.	.	.	.
109	.	.	.	.	.	.	.	.	.	.	.	.	.	.	.	.	.	.	.	.	.	.	.	.	.	.	.	.	.	.	.	.	.	.	.	.	.	.	.	.	.	.	.	.	.	.	.	.	.
161	.	.	.	.	.	.	.	.	.	.	.	.	.	.	.	.	.	.	.	.	.	.	.	.	.	.	.	.	.	.	.	.	.	.	.	.	.	.	.	.	.	.	.	.	.	.	.	.	.
172	.	.	.	.	.	.	.	.	.	.	.	.	.	.	.	.	.	.	.	.	.	.	.	.	.	.	.	.	.	.	.	.	.	.	.	.	.	.	.	.	.	.	.	.	.	.	.	.	.
173	.	.	.	.	.	.	.	.	.	.	.	.	.	.	.	.	.	.	.	.	.	.	.	.	.	.	.	.	.	.	.	.	.	.	.	.	.	.	.	.	.	.	.	.	.	.	.	.	.
174	.	.	.	.	.	.	.	.	.	.	.	.	.	.	.	.	.	.	.	.	.	.	.	.	.	.	.	.	.	.	.	.	.	.	.	.	.	.	.	.	.	.	.	.	.	.	.	.	.
175	.	.	.	.	.	.	.	.	.	.	.	.	.	.	.	.	.	.	.	.	.	.	.	.	.	.	.	.	.	.	.	.	.	.	.	.	.	.	.	.	.	.	.	.	.	.	.	.	.
181	.	.	.	.	.	.	.	.	.	.	.	.	.	.	.	.	.	.	.	.	.	.	.	.	.	.	.	.	.	.	.	.	.	.	.	.	.	.	.	.	.	.	.	.	.	.	.	.	.
182	.	.	.	.	.	.	.	.	.	.	.	.	.	.	.	.	.	.	.	.	.	.	.	.	.	.	.	.	.	.	.	.	.	.	.	.	.	.	.	.	.	.	.	.	.	.	.	.	.
186	.	.	.	.	.	.	.	.	.	.	.	.	.	.	.	.	.	.	.	.	.	.	.	.	.	.	.	.	.	.	.	.	.	.	.	.	.	.	.	.	.	.	.	.	.	.	.	.	.
189	.	.	.	.	.	.	.	.	.	.	.	.	.	.	.	.	.	.	.	.	.	.	.	.	.	.	.	.	.	.	.	.	.	.	.	.	.	.	.	.	.	.	.	.	.	.	.	.	.
193	.	.	.	.	.	.	.	.	.	.	.	.	.	.	.	.	.	.	.	.	.	.	.	.	.	.	.	.	.	.	.	.	.	.	.	.	.	.	.	.	.	.	.	.	.	.	.	.	.
196	.	.	.	.	.	.	.	.	.	.	.	.	.	.	.	.	.	.	.	.	.	.	.	.	.	.	.	.	.	.	.	.	.	.	.	.	.	.	.	.	.	.	.	.	.	.	.	.	.
197	.	.	.	.	.	.	.	.	.	.	.	.	.	.	.	.	.	.	.	.	.	.	.	.	.	.	.	.	.	.	.	.	.	.	.	.	.	.	.	.	.	.	.	.	.	.	.	.	.
199	.	.	.	.	.	.	.	.	.	.	.	.	.	.	.	.	.	.	.	.	.	.	.	.	.	.	.	.	.	.	.	.	.	.	.	.	.	.	.	.	.	.	.	.	.	.	.	.	.
200	.	.	.	.	.	.	.	.	.	.	.	.	.	.	.	.	.	.	.	.	.	.	.	.	.	.	.	.	.	.	.	.	.	.	.	.	.	.	.	.	.	.	.	.	.	.	.	.	.
201	.	.	.	.	.	.	.	.	.	.	.	.	.	.	.	.	.	.	.	.	.	.	.	.	.	.	.	.	.	.	.	.	.	.	.	.	.	.	.	.	.	.	.	.	.	.	.	.	.
202	.	.	.	.	.	.	.	.	.	.	.	.	.	.	.	.	.	.	.	.	.	.	.	.	.	.	.	.	.	.	.	.	.	.	.	.	.	.	.	.	.	.	.	.	.	.	.	.	.
204	.	.	.	.	.	.	.	.	.	.	.	.	.	.	.	.	.	.	.	.	.	.	.	.	.	.	.	.	.	.	.	.	.	.	.	.	.	.	.	.	.	.	.	.	.	.	.	.	.
205	.	.	.	.	.	.	.	.	.	.	.	.	.	.	.	.	.	.	.	.	.	.	.	.	.	.	.	.	.	.	.	.	.	.	.	.	.	.	.	.	.	.	.	.	.	.	.	.	.
206	.	.	.	.	.	.	.	.	.	.	.	.	.	.	.	.	.	.	.	.	.	.	.	.	.	.	.	.	.	.	.	.	.	.	.	.	.	.	.	.	.	.	.	.	.	.	.	.	.
207	.	.	.	.	.	.	.	.	.	.	.	.	.	.	.	.	.	.	.	.	.	.	.	.	.	.	.	.	.	.	.	.	.	.	.	.	.	.	.	.	.	.	.	.	.	.	.	.	.
208	.	.	.	.	.	.	.	.	.	.	.	.	.	.	.	.	.	.	.	.	.	.	.	.	.	.	.	.	.	.	.	.	.	.	.	.	.	.	.	.	.	.	.	.	.	.	.	.	.
209	.	.	.	.	.	.	.	.	.	.	.	.	.	.	.	.	.	.	.	.	.	.	.	.	.	.	.	.	.	.	.	.	.	.	.	.	.	.	.	.	.	.	.	.	.	.	.	.	.
210	.	.	.	.	.	.	.	.	.	.	.	.	.	.	.	.	.	.	.	.	.	.	.	.	.	.	.	.	.	.	.	.	.	.	.	.	.	.	.	.	.	.	.	.	.	.	.	.	.
211	.	.	.	.	.	.	.	.	.	.	.	.	.	.	.	.	.	.	.	.	.	.	.	.	.	.	.	.	.	.	.	.	.	.	.	.	.	.	.	.	.	.	.	.	.	.	.	.	.
212	.	.	.	.	.	.	.	.	.	.	.	.	.	.	.	.	.	.	.	.	.	.	.	.	.	.	.	.	.	.	.	.	.	.	.	.	.	.	.	.	.	.	.	.	.	.	.	.	.
213	.	.	.	.	.	.	.	.	.	.	.	.	.	.	.	.	.	.	.	.	.	.	.	.	.	.	.	.	.	.	.	.	.	.	.	.	.	.	.	.	.	.	.	.	.	.	.	.	.
214	.	.	.	.	.	.	.	.	.	.	.	.	.	.	.	.	.	.	.	.	.	.	.	.	.	.	.	.	.	.	.	.	.	.	.	.	.	.	.	.	.	.	.	.	.	.	.	.	.
215	.	.	.	.	.	.	.	.	.	.	.	.	.	.	.	.	.	.	.	.	.	.	.	.	.	.	.	.	.	.	.	.	.	.	.	.	.	.	.	.	.	.	.	.	.	.	.	.	.
216	.	.	.	.	.	.	.	.	.	.	.	.	.	.	.	.	.	.	.	.	.	.	.	.	.	.	.	.	.	.	.	.	.	.	.	.	.	.	.	.	.	.	.	.	.	.	.	.	.
223	.	.	.	.	.	.	.	.	.	.	.	.	.	.	.	.	.	.	.	.	.	.	.	.	.	.	.	.	.	.	.	.	.	.	.	.	.	.	.	.	.	.	.	.	.	.	.	.	.
224	.	.	.	.	.	.	.	.	.	.	.	.	.	.	.	.	.	.	.	.	.	.	.	.	.	.	.	.	.	.	.	.	.	.	.	.	.	.	.	.	.	.	.	.	.	.	.	.	.
225	.	.	.	.	.	.	.	.	.	.	.	.	.	.	.	.	.	.	.	.	.	.	.	.	.	.	.	.	.	.	.	.	.	.	.	.	.	.	.	.	.	.	.	.	.	.	.	.	.
230	.	.	.	.	.	.	.	.	.	.	.	.	.	.	.	.	.	.	.	.	.	.	.	.	.	.	.	.	.	.	.	.	.	.	.	.	.	.	.	.	.	.	.	.	.	.	.	.	.
231	.	.	.	.	.	.	.	.	.	.	.	.	.	.	.	.	.	.	.	.	.	.	.	.	.	.	.	.	.	.	.	.	.	.	.	.	.	.	.	.	.	.	.	.	.	.	.	.	.
232	.	.	.	.	.	.	.	.	.	.	.	.	.	.	.	.	.	.	.	.	.	.	.	.	.	.	.	.	.	.	.	.	.	.	.	.	.	.	.	.	.	.	.	.	.	.	.	.	.
235	.	.	.	.	.	.	.	.	.	.	.	.	.	.	.	.	.	.	.	.	.	.	.	.	.	.	.	.	.	.	.	.	.	.	.	.	.	.	.	.	.	.	.	.	.	.	.	.	.
236	.	.	.	.	.	.	.	.	.	.	.	.	.	.	.	.	.	.	.	.	.	.	.	.	.	.	.	.	.	.	.	.	.	.	.	.	.	.	.	.	.	.	.	.	.	.	.	.	.
237	.	.	.	.	.	.	.	.	.	.	.	.	.	.	.	.	.	.	.	.	.	.	.	.	.	.	.	.	.	.	.	.	.	.	.	.	.	.	.	.	.	.	.	.	.	.	.	.	.
319	.	.	.	.	.	.	.	.	.	.	.	.	.	.	.	.	.	.	.	.	.	.	.	.	.	.	.	.	.	.	.	.	.	.	.	.	.	.	.	.	.	.	.	.	.	.	.	.	.
331	.	.	.	.	.	.	.	.	.	.	.	.	.	.	.	.	.	.	.	.	.	.	.	.	.	.	.	.	.	.	.	.	.	.	.	.	.	.	.	.	.	.	.	.	.	.	.	.	.
332	.	.	.	.	.	.	.	.	.	.	.	.	.	.	.	.	.	.	.	.	.	C	.	.	.	.	.	.	.	.	.	.	.	.	.	.	.	.	.	.	.	.	.	.	.	.	.	.	.
333	.	.	.	.	.	.	.	.	.	.	.	.	.	.	.	.	.	.	.	.	.	.	.	.	.	.	.	.	.	.	.	.	.	.	.	.	.	.	.	.	.	.	.	.	.	.	.	.	.
334	.	.	.	.	.	.	.	.	.	.	.	.	.	.	.	.	.	.	.	.	.	.	.	.	.	.	.	.	.	.	.	.	.	.	.	.	.	.	.	.	.	.	.	.	.	.	.	.	.
336	.	.	.	.	.	.	.	.	.	.	.	.	.	.	.	.	.	.	.	.	.	.	.	.	.	.	.	.	.	.	.	.	.	.	.	.	.	.	.	.	.	.	.	.	.	.	.	.	.
337	.	.	.	.	.	.	.	.	.	.	.	.	.	.	.	.	.	.	.	.	.	.	.	.	.	.	.	.	.	.	.	.	.	.	.	.	.	.	.	.	.	.	.	.	.	.	.	.	.
338	.	.	.	.	.	.	.	.	.	.	.	.	.	.	.	.	.	.	.	.	.	.	.	.	.	.	.	.	.	.	.	.	.	.	.	.	.	.	.	.	.	.	.	.	.	.	.	.	.
342	.	.	.	.	.	.	.	.	.	.	.	.	.	.	.	.	.	.	.	.	.	.	.	.	.	.	.	.	.	.	.	.	.	.	.	.	.	.	.	.	.	.	.	.	.	.	.	.	.
343	.	.	.	.	.	.	.	.	.	.	.	.	.	.	.	.	.	.	.	-	.	.	.	.	.	.	.	.	.	.	.	.	.	.	.	.	.	.	.	.	.	.	.	.	.	.	.	.	.
346	.	.	.	.	.	.	.	.	.	.	.	.	.	.	.	.	-	-	-	.	.	.	.	-	.	.	.	.	.	.	.	.	.	.	.	.	.	.	.	.	.	.	.	.	.	.	.	.	.
348	.	.	-	.	.	.	.	.	.	.	.	.	.	.	.	-	.	.	.	.	.	.	.	.	.	.	.	.	.	.	.	.	.	.	.	.	.	.	.	.	.	.	.	.	.	.	.	.	.
354	.	.	-	.	.	.	.	.	.	.	.	.	.	.	.	.	.	.	.	.	.	.	.	.	.	.	.	.	.	.	.	.	.	.	.	.	.	.	.	.	.	.	.	.	.	.	.	.	.
360	.	T	.	.	.	.	.	.	.	.	.	.	.	.	.	.	.	.	.	.	.	.	.	.	.	.	.	.	.	.	.	.	.	.	.	.	.	.	.	.	.	.	.	.	.	.	.	.	.
118	.	.	.	.	.	.	.	.	.	.	.	.	.	.	.	.	.	.	.	.	.	.	.	.	.	.	.	.	.	.	.	.	.	.	.	.	.	.	.	.	.	.	.	.	.	.	.	.	.
119	.	.	.	.	.	.	.	.	.	.	.	.	.	.	.	.	.	.	.	.	.	.	.	.	.	.	.	.	.	.	.	.	.	.	.	.	.	.	.	.	.	.	.	.	.	.	.	.	.
120	.	.	.	.	.	.	.	.	.	.	.	.	.	.	.	.	.	.	.	.	.	.	.	.	.	.	.	.	.	.	.	.	.	.	.	.	.	.	.	.	.	.	.	.	.	.	.	.	.
121	.	.	.	.	.	.	.	.	.	.	.	.	.	.	.	.	.	.	.	.	.	.	.	.	.	.	.	.	.	.	.	.	.	.	.	.	.	.	.	.	.	.	.	.	.	.	.	.	.
122	.	.	.	.	.	.	.	.	.	.	.	.	.	.	.	.	.	.	.	.	.	.	.	.	.	.	.	.	.	.	.	.	.	.	.	.	.	.	.	.	.	.	.	.	.	.	.	.	.
123	.	.	.	.	.	.	.	.	.	.	.	.	.	.	.	.	.	.	.	.	.	.	.	.	.	.	.	.	.	.	.	.	.	.	.	.	.	.	.	.	.	.	.	.	.	.	.	.	.
124	.	.	.	.	.	.	.	.	.	.	.	.	.	.	.	.	.	.	.	.	.	.	.	.	.	.	.	.	.	.	.	.	.	.	.	.	.	.	.	.	.	.	.	.	.	.	.	.	.
125	.	.	.	.	.	.	.	.	.	.	.	.	.	.	.	.	.	.	.	.	.	.	.	.	.	.	.	.	.	.	.	.	.	.	.	.	.	.	.	.	.	.	.	.	.	.	.	.	.
126	.	.	.	.	.	.	.	.	.	.	.	.	.	.	.	.	.	.	.	.	.	.	.	.	.	.	.	.	.	.	.	.	.	.	.	.	.	.	.	.	.	.	.	.	.	.	.	.	.
127	.	.	.	.	.	.	.	.	.	.	.	.	.	.	.	.	.	.	.	.	.	.	.	.	.	.	.	.	.	.	.	.	.	.	.	.	.	.	.	.	.	.	.	.	.	.	.	.	.
128	.	.	.	.	.	.	.	.	.	.	.	.	.	.	.	.	.	.	.	.	.	.	.	.	.	.	.	.	.	.	.	.	.	.	.	.	.	.	.	.	.	.	.	.	.	.	.	.	.
129	.	.	.	.	.	.	.	.	.	.	.	.	.	.	.	.	.	.	.	.	.	.	.	.	.	.	.	.	.	.	.	.	.	.	.	.	.	.	.	.	.	.	.	.	.	.	.	.	.
130	.	.	.	.	.	.	.	.	.	.	.	.	.	.	.	.	.	.	.	.	.	.	.	.	.	.	.	.	.	.	.	.	.	.	.	.	.	.	.	.	.	.	.	.	.	.	.	.	.
131	.	.	.	.	.	.	.	.	.	.	.	.	.	.	.	.	.	.	.	.	.	.	.	.	.	.	.	.	.	.	.	.	.	.	.	.	.	.	.	.	.	.	.	.	.	.	.	.	.
132	.	.	.	.	.	.	.	.	.	.	.	.	.	.	.	.	.	.	.	.	.	.	.	.	.	.	.	.	.	.	.	.	.	.	.	.	.	.	.	.	.	.	.	.	.	.	.	.	.
133	.	.	.	.	.	.	.	.	.	.	.	.	.	.	.	.	.	.	.	.	.	.	.	.	.	.	.	.	.	.	.	.	.	.	.	.	.	.	.	.	.	.	.	.	.	.	.	.	.
134	.	.	.	.	.	.	.	.	.	.	.	.	.	.	.	.	.	.	.	.	.	.	.	.	.	.	.	.	.	.	.	.	.	.	.	.	.	.	.	.	.	.	.	.	.	.	.	.	.
135	.	.	.	.	.	.	.	.	.	.	.	.	.	.	.	.	.	.	.	.	.	.	.	.	.	.	.	.	.	.	.	.	.	.	.	.	.	.	.	.	.	.	.	.	.	.	.	.	.
136	.	.	.	.	.	.	.	.	.	.	.	.	.	.	.	.	.	.	.	.	.	.	.	.	.	.	.	.	.	.	.	.	.	.	.	.	.	.	.	.	.	.	.	.	.	.	.	.	.
163	.	.	.	.	.	.	.	.	.	.	.	.	.	.	.	.	.	.	.	.	.	.	.	.	.	.	.	.	.	.	.	.	.	.	.	.	.	.	.	.	.	.	.	.	.	.	.	.	.
164	.	.	.	.	.	.	.	.	.	.	.	.	.	.	.	.	.	.	.	.	.	.	.	.	.	.	.	.	.	.	.	.	.	.	.	.	.	.	.	.	.	.	.	.	.	.	.	.	.
295	.	.	.	.	.	.	.	.	.	.	.	.	.	.	.	.	.	.	.	.	.	.	.	.	.	.	.	.	.	.	.	.	.	.	.	.	.	.	.	.	.	.	.	.	.	.	.	.	.
296	.	.	.	.	.	.	.	.	.	.	.	.	.	.	.	.	.	.	.	.	.	.	.	.	.	.	.	.	.	.	.	.	.	.	.	.	.	.	.	.	.	.	.	.	.	.	.	.	.
297	.	.	.	.	.	.	.	.	.	.	.	.	.	.	.	.	.	.	.	.	.	.	.	.	.	.	.	.	.	.	.	.	.	.	.	.	.	.	.	.	.	.	.	.	.	.	.	.	.
298	.	.	.	.	.	.	.	.	.	.	.	.	.	.	.	.	.	.	.	.	.	.	.	.	.	.	.	.	.	.	.	.	.	.	.	.	.	.	.	.	.	.	.	.	.	.	.	.	.
299	.	.	.	.	.	.	.	.	.	.	.	.	.	.	.	.	.	.	.	.	.	.	.	.	.	.	.	.	.	.	.	.	.	.	.	.	.	.	.	.	.	.	.	.	.	.	.	.	.
302	.	.	.	.	.	.	.	.	.	.	.	.	.	.	.	.	.	.	.	.	.	.	.	.	.	.	.	.	.	.	.	.	.	.	.	.	.	.	.	.	.	.	.	.	.	.	.	.	.
303	.	.	.	.	.	.	.	.	.	.	.	.	.	.	.	.	.	.	.	.	.	.	.	.	.	.	.	.	.	.	.	.	.	.	.	.	.	.	.	.	.	.	.	.	.	.	.	.	.
304	.	.	.	.	.	.	.	.	.	.	.	.	.	.	.	.	.	.	.	.	.	.	.	.	.	.	.	.	.	.	.	.	.	.	.	.	.	.	.	.	.	.	.	.	.	.	.	.	.
305	.	.	.	.	.	.	.	.	.	.	.	.	.	.	.	.	.	.	.	.	.	.	.	.	.	.	.	.	.	.	.	.	.	.	.	.	.	.	.	.	.	.	.	.	.	.	.	.	.
306	.	.	.	.	.	.	.	.	.	.	.	.	.	.	.	.	.	.	.	.	.	.	.	.	.	.	.	.	.	.	.	.	.	.	.	.	.	.	.	.	.	.	.	.	.	.	.	.	.
307	.	.	.	.	.	.	.	.	.	.	.	.	.	.	.	.	.	.	.	.	.	.	.	.	.	.	.	.	.	.	.	.	.	.	.	.	.	.	.	.	.	.	.	.	.	.	.	.	.
308	.	.	.	.	.	.	.	.	.	.	.	.	.	.	.	.	.	.	.	.	.	.	.	.	.	.	.	.	.	.	.	.	.	.	.	.	.	.	.	.	.	.	.	.	.	.	.	.	.
310	.	.	.	.	.	.	.	.	.	.	.	.	.	.	.	.	.	.	.	.	.	.	.	.	.	.	.	.	.	.	.	.	.	.	.	.	.	.	.	.	.	.	.	.	.	.	.	.	.
311	.	.	.	.	.	.	.	.	.	.	.	.	.	.	.	.	.	.	.	.	.	.	.	.	.	.	.	.	.	.	.	.	.	.	.	.	.	.	.	.	.	.	.	.	.	.	.	.	.
315	.	.	.	.	.	.	.	.	.	.	.	.	.	.	.	.	.	.	.	.	.	.	.	.	.	.	.	.	.	.	.	.	.	.	.	.	.	.	.	.	.	.	.	.	.	.	.	.	.
316	.	.	.	.	.	.	.	.	.	.	.	.	.	.	.	.	.	.	.	.	.	.	.	.	.	.	.	.	.	.	.	.	.	.	.	.	.	.	.	.	.	.	.	.	.	.	.	.	.
356	.	.	.	.	.	.	.	.	.	.	.	.	.	.	.	.	G	.	.	.	.	.	.	.	.	.	.	.	.	.	.	.	.	.	.	.	.	.	.	.	.	.	.	.	.	.	.	.	.
364	.	-	.	.	.	.	.	.	.	.	.	.	.	.	.	.	.	.	.	.	.	.	.	.	.	.	.	.	.	.	.	.	.	.	.	.	.	.	.	.	.	.	.	.	.	.	.	.	.
365	.	T	.	.	.	.	.	.	.	.	.	.	.	.	.	.	.	.	.	.	.	.	.	.	.	.	.	.	.	.	.	.	.	.	.	.	.	.	.	.	.	.	.	.	.	.	.	.	.
106	.	.	.	.	.	.	.	.	.	.	.	.	.	.	.	.	.	.	.	.	.	.	.	.	.	.	.	.	.	.	.	.	.	.	.	.	.	.	.	.	.	.	.	.	.	.	.	.	.
142	.	.	.	.	.	.	.	.	.	.	.	.	.	.	.	.	.	.	.	.	.	.	.	.	.	.	.	.	.	.	.	.	.	.	.	.	.	.	.	.	.	.	.	.	.	.	.	.	.
143	.	.	.	.	.	.	.	.	.	.	.	.	.	.	.	.	.	.	.	.	.	.	.	.	.	.	.	.	.	.	.	.	.	.	.	.	.	.	.	.	.	.	.	.	.	.	.	.	.
144	.	.	.	.	.	.	.	.	.	.	.	.	.	.	.	.	.	.	.	.	.	.	.	.	.	.	.	.	.	.	.	.	.	.	.	.	.	.	.	.	.	.	.	.	.	.	.	.	.
145	.	.	.	.	.	.	.	.	.	.	.	.	.	.	.	.	.	.	.	.	.	.	.	.	.	.	.	.	.	.	.	.	.	.	.	.	.	.	.	.	.	.	.	.	.	.	.	.	.
146	.	.	.	.	.	.	.	.	.	.	.	.	.	.	.	.	.	.	.	.	.	.	.	.	.	.	.	.	.	.	.	.	.	.	.	.	.	.	.	.	.	.	.	.	.	.	.	.	.
147	.	.	.	.	.	.	.	.	.	.	.	.	.	.	.	.	.	.	.	.	.	.	.	.	.	.	.	.	.	.	.	.	.	.	.	.	.	.	.	.	.	.	.	.	.	.	.	.	.
148	.	.	.	.	.	.	.	.	.	.	.	.	.	.	.	.	.	.	.	.	.	.	.	.	.	.	.	.	.	.	.	.	.	.	.	.	.	.	.	.	.	.	.	.	.	.	.	.	.
149	.	.	.	.	.	.	.	.	.	.	.	.	.	.	.	.	.	.	.	.	.	.	.	.	.	.	.	.	.	.	.	.	.	.	.	.	.	.	.	.	.	.	.	.	.	.	.	.	.
150	.	.	.	.	.	.	.	.	.	.	.	.	.	.	.	.	.	.	.	.	.	.	.	.	.	.	.	.	.	.	.	.	.	.	.	.	.	.	.	.	.	.	.	.	.	.	.	.	.
151	.	.	.	.	.	.	.	.	.	.	.	.	.	.	.	.	.	.	.	.	.	.	.	.	.	.	.	.	.	.	.	.	.	.	.	.	.	.	.	.	.	.	.	.	.	.	.	.	.
152	.	.	.	.	.	.	.	.	.	.	.	.	.	.	.	.	.	.	.	.	.	.	.	.	.	.	.	.	.	.	.	.	.	.	.	.	.	.	.	.	.	.	.	.	.	.	.	.	.
153	.	.	.	.	.	.	.	.	.	.	.	.	.	.	.	.	.	.	.	.	.	.	.	.	.	.	.	.	.	.	.	.	.	.	.	.	.	.	.	.	.	.	.	.	.	.	.	.	.
154	.	.	.	.	.	.	.	.	.	.	.	.	.	.	.	.	.	.	.	.	.	.	.	.	.	.	.	.	.	.	.	.	.	.	.	.	.	.	.	.	.	.	.	.	.	.	.	.	.
167	.	.	.	.	.	.	.	.	.	.	.	.	.	.	.	.	.	.	.	.	.	.	.	.	.	.	.	.	.	.	.	.	.	.	.	.	.	.	.	.	.	.	.	.	.	.	.	.	.
168	.	.	.	.	.	.	.	.	.	.	.	.	.	.	.	.	.	.	.	.	.	.	.	.	.	.	.	.	.	.	.	.	.	.	.	.	.	.	.	.	.	.	.	.	.	.	.	.	.
169	.	.	.	.	.	.	.	.	.	.	.	.	.	.	.	.	.	.	.	.	.	.	.	.	.	.	.	.	.	.	.	.	.	.	.	.	.	.	.	.	.	.	.	.	.	.	.	.	.
170	.	.	.	.	.	.	.	.	.	.	.	.	.	.	.	.	.	.	.	.	.	.	.	.	.	.	.	.	.	.	.	.	.	.	.	.	.	.	.	.	.	.	.	.	.	.	.	.	.
171	.	.	.	.	.	.	.	.	.	.	.	.	.	.	.	.	.	.	.	.	.	.	.	.	.	.	.	.	.	.	.	.	.	.	.	.	.	.	.	.	.	.	.	.	.	.	.	.	.
300	.	.	.	.	.	.	.	.	.	.	.	.	.	.	.	.	.	.	.	.	.	.	.	.	.	.	.	.	.	.	.	.	.	.	.	.	.	.	.	.	.	.	.	.	.	.	.	.	.
301	.	.	.	.	.	.	.	.	.	.	.	.	.	.	.	.	.	.	.	.	.	.	.	.	.	.	.	.	.	.	.	.	.	.	.	.	.	.	.	.	.	.	.	.	.	.	.	.	.
312	.	.	.	.	.	.	.	.	.	.	.	.	.	.	.	.	.	.	.	.	.	.	.	.	.	.	.	.	.	.	.	.	.	.	.	.	.	.	.	.	.	.	.	.	.	.	.	.	.
313	.	.	.	.	.	.	.	.	.	.	.	.	.	.	.	.	.	.	.	.	.	.	.	.	.	.	.	.	.	.	.	.	.	.	.	.	.	.	.	.	.	.	.	.	.	.	.	.	.
314	.	.	.	.	.	.	.	.	.	.	.	.	.	.	.	.	.	.	.	.	.	.	.	.	.	.	.	.	.	.	.	.	.	.	.	.	.	.	.	.	.	.	.	.	.	.	.	.	.
317	.	.	.	.	.	.	.	.	.	.	.	.	.	.	.	.	.	.	.	.	.	.	.	.	.	.	.	.	.	.	.	.	.	.	.	.	.	.	.	.	.	.	.	.	.	.	.	.	.
320	.	.	.	.	.	.	.	.	.	.	.	.	.	.	.	.	.	.	.	.	.	.	.	.	.	.	.	.	.	.	.	.	.	.	.	.	.	.	.	.	.	.	.	.	.	.	.	.	.
366	.	.	.	.	.	.	.	.	.	.	.	.	.	.	.	.	.	.	.	.	.	.	.	.	.	.	.	.	.	.	.	.	.	.	.	.	.	.	.	.	.	.	.	.	.	.	.	.	.
367	.	.	.	.	.	.	.	.	.	.	.	.	.	.	.	.	.	.	.	.	.	.	.	.	.	.	.	.	T	.	.	.	.	.	.	.	.	.	.	.	.	.	.	.	.	-	-	.	.
368	.	.	.	.	.	.	.	.	.	.	.	.	.	.	.	.	.	.	.	.	.	.	.	.	.	.	.	.	T	.	.	.	.	.	.	.	.	.	.	.	.	.	.	.	.	.	.	.	.
369	.	.	.	.	.	.	.	.	.	.	.	.	.	.	.	.	.	.	.	.	.	.	.	.	.	.	.	.	.	.	.	.	.	.	.	.	.	.	.	.	.	.	.	.	.	.	.	.	.
370	.	.	.	.	.	G	G	.	.	.	.	.	.	.	.	.	.	.	.	.	.	.	.	.	.	.	.	.	.	.	.	.	.	.	.	.	.	.	.	.	.	.	.	.	.	.	.	.	.
372	.	.	.	.	.	-	.	.	.	.	.	C	G	.	.	.	.	.	.	.	.	.	.	.	.	.	.	.	T	.	.	.	.	.	A	C	.	.	.	.	.	.	.	.	.	.	.	.	.
373	.	.	.	.	.	-	.	.	.	.	.	.	.	.	.	.	.	.	C	.	.	.	.	.	.	.	.	.	T	.	.	.	C	.	.	.	.	.	.	.	G	.	.	.	.	.	.	.	.
374	.	.	.	.	.	-	.	.	.	.	.	.	.	.	.	.	.	.	.	.	.	.	.	.	.	.	.	.	T	.	.	.	.	.	.	.	.	.	.	.	.	.	.	.	.	.	.	.	.
375	.	.	.	.	.	-	.	.	.	.	.	.	.	.	.	.	.	.	.	.	.	.	.	.	.	.	.	.	T	.	.	.	.	.	.	.	.	.	.	.	.	.	.	.	.	.	.	.	.
377	.	.	.	.	.	.	.	.	.	.	.	.	.	.	.	.	.	.	.	.	.	.	.	.	.	.	.	.	.	.	.	.	.	.	.	.	.	.	.	.	T	.	.	.	.	.	.	.	.
379	.	.	.	.	.	-	.	.	.	.	.	.	.	.	.	.	.	.	.	.	.	.	.	.	.	.	.	.	T	.	.	.	.	.	.	.	.	.	.	.	.	.	.	.	.	.	.	.	.
380	.	.	.	.	.	-	.	.	.	.	.	.	.	.	.	.	.	.	.	.	.	.	.	.	.	.	.	.	T	.	.	.	.	.	.	.	.	.	.	.	.	.	.	.	.	.	.	.	.
381	.	.	.	.	.	-	.	.	.	.	.	.	.	.	.	.	.	.	.	.	.	.	.	.	.	.	.	.	.	.	.	.	.	.	.	.	.	.	.	.	.	.	.	.	.	.	.	.	.
382	.	.	.	.	.	-	.	.	.	.	.	.	.	.	.	.	.	.	.	.	.	.	.	.	.	.	.	.	.	.	.	.	.	.	.	.	.	.	.	.	.	.	.	.	.	.	.	.	.
388	.	.	.	.	.	.	.	.	.	.	.	.	.	.	.	.	.	.	.	.	.	.	.	.	.	.	.	.	T	.	.	.	.	.	.	.	.	.	.	.	.	.	.	.	.	.	.	.	.
391	.	.	.	.	.	.	.	.	.	.	.	.	.	.	.	.	.	.	.	.	.	.	.	.	.	.	.	.	T	.	.	.	.	.	.	.	.	.	.	.	.	.	.	.	.	.	.	.	.
398	A	.	C	A	A	G	T	.	C	.	G	.	.	G	T	-	-	.	.	.	.	.	.	.	.	.	.	.	T	.	.	.	.	.	.	.	.	.	.	.	.	.	.	.	.	.	.	.	.
399	.	.	.	.	.	.	.	.	.	.	.	.	.	.	.	.	.	.	.	.	.	.	.	.	.	.	.	.	T	.	.	.	.	.	.	.	.	.	.	.	.	.	.	.	.	.	.	.	.
400	.	.	.	.	.	.	G	.	.	.	.	.	.	.	.	.	.	.	.	.	.	.	.	.	.	.	.	.	T	.	.	.	.	.	.	.	.	.	.	.	.	.	.	.	.	.	.	.	.
401	.	.	.	.	.	.	.	.	.	.	.	.	.	.	.	.	.	.	.	.	.	.	.	.	.	.	.	.	T	.	.	.	.	.	.	.	.	.	.	.	T	.	.	.	.	.	.	.	.
402	.	.	.	.	.	.	.	.	.	.	.	.	.	.	.	.	.	.	.	.	.	.	.	.	.	.	.	.	.	.	.	.	.	.	.	.	.	.	.	.	.	.	.	.	.	.	.	.	.
403	.	.	.	.	.	.	.	.	.	.	.	.	.	.	.	.	.	.	.	.	.	.	.	.	.	.	.	.	.	.	.	.	.	.	.	.	.	.	.	.	.	.	.	.	.	.	.	.	.
404	.	.	.	.	.	.	.	.	.	.	.	.	.	.	.	.	.	.	.	.	.	.	.	.	.	.	.	.	T	.	.	.	C	.	.	.	.	.	.	.	.	.	.	.	.	.	.	.	.
405	.	.	.	.	.	.	.	.	.	.	.	.	.	.	.	.	.	.	.	.	.	.	.	.	.	.	.	.	.	.	.	.	.	.	.	.	.	.	.	.	.	.	.	.	.	.	.	.	.
406	.	.	.	.	.	.	.	.	.	.	.	.	G	.	.	.	.	.	C	.	.	.	.	.	.	.	.	.	.	.	.	.	.	.	.	.	.	.	.	.	.	.	.	.	.	.	.	.	.
407	.	.	.	.	.	.	.	T	C	.	.	.	.	G	.	.	.	C	.	.	.	.	.	.	.	.	.	.	T	.	.	.	.	.	.	.	.	.	.	.	.	.	.	.	.	.	.	.	.
408	.	.	.	.	.	.	.	.	.	.	.	.	.	.	.	.	.	.	.	.	.	.	.	.	.	.	.	.	.	.	.	.	.	.	.	.	.	.	.	.	.	.	.	.	.	.	.	.	.
411	.	.	.	.	.	.	.	.	.	.	.	.	.	.	.	.	.	.	.	.	.	.	.	.	.	.	.	.	T	C	A	T	.	A	.	.	.	.	.	.	.	.	.	.	.	.	.	.	.
418	.	.	.	.	.	.	.	.	.	.	.	.	.	.	.	.	.	.	.	.	.	.	.	.	.	.	.	.	T	.	.	.	.	.	.	.	.	.	.	.	.	.	.	.	.	.	.	.	.
419	.	.	.	.	.	.	.	.	.	.	.	.	.	.	.	.	.	.	.	.	.	.	.	.	.	.	.	.	.	.	.	.	.	.	.	.	.	.	A	.	T	.	.	.	.	.	.	.	.
420	.	.	.	.	.	.	.	.	.	.	.	.	.	.	.	.	.	.	.	.	.	.	.	C	.	.	.	C	T	.	.	.	.	.	.	.	.	.	.	.	.	.	.	.	.	.	.	.	.
50	.	.	.	.	.	.	.	.	.	.	.	.	.	.	.	.	.	.	.	.	.	.	.	.	.	.	.	.	.	.	.	.	.	.	.	.	.	.	.	.	.	.	.	.	.	.	.	.	.
51	.	.	.	.	.	.	.	.	.	.	.	.	.	.	.	.	.	.	.	.	.	.	.	.	.	.	.	.	.	.	.	.	.	.	.	.	.	.	.	.	.	.	.	.	.	.	.	.	.
52	.	.	.	.	.	.	.	.	.	.	.	.	.	.	.	.	.	.	.	.	.	.	.	.	.	.	.	.	.	.	.	.	.	.	.	.	.	.	.	.	.	.	.	.	.	.	.	.	.
53	.	.	.	.	.	.	.	.	.	.	.	.	.	.	.	.	.	.	.	.	.	.	.	.	.	.	.	.	.	.	.	.	.	.	.	.	.	.	.	.	.	.	.	.	.	.	.	.	.
54	.	.	.	.	.	.	.	.	.	.	.	.	.	.	.	.	.	.	.	.	.	.	.	.	.	.	.	.	.	.	.	.	.	.	.	.	.	.	.	.	.	.	.	.	.	.	.	.	.
55	.	.	.	.	.	.	.	.	.	.	.	.	.	.	.	.	.	.	.	.	.	.	.	.	.	.	.	.	.	.	.	.	.	.	.	.	.	.	.	.	.	.	.	.	.	.	.	.	.
56	.	.	.	.	.	.	.	.	.	.	.	.	.	.	.	.	.	.	.	.	.	.	.	.	.	.	.	.	.	.	.	.	.	.	.	.	.	.	.	.	.	.	.	.	.	.	.	.	.
57	.	.	.	.	.	.	.	.	.	.	.	.	.	.	.	.	.	.	.	.	.	.	.	.	.	.	.	.	.	.	.	.	.	.	.	.	.	.	.	.	.	.	.	.	.	.	.	.	.
58	.	.	.	.	.	.	.	.	.	.	.	.	.	.	.	.	.	.	.	.	.	.	.	.	.	.	.	.	.	.	.	.	.	.	.	.	.	.	.	.	.	.	.	.	.	.	.	.	.
59	.	.	.	.	.	.	.	.	.	.	.	.	.	.	.	.	.	.	.	.	.	.	.	.	.	.	.	.	.	.	.	.	.	.	.	.	.	.	.	.	.	.	.	.	.	.	.	.	.
60	.	.	.	.	.	.	.	.	.	.	.	.	.	.	.	.	.	.	.	.	.	.	.	.	.	.	.	.	.	.	.	.	.	.	.	.	.	.	.	.	.	.	.	.	.	.	.	.	.
61	.	.	.	.	.	.	.	.	.	.	.	.	.	.	.	.	.	.	.	.	.	.	.	.	.	.	.	.	.	.	.	.	.	.	.	.	.	.	.	.	.	.	.	.	.	.	.	.	.
99	.	.	.	.	.	.	.	.	.	.	.	.	.	.	.	.	.	.	.	.	.	.	.	.	.	.	.	.	.	.	.	.	.	.	.	.	.	.	.	.	.	.	.	.	.	.	.	.	.
100	.	.	.	.	.	.	.	.	.	.	.	.	.	.	.	.	.	.	.	.	.	.	.	.	.	.	.	.	.	.	.	.	.	.	.	.	.	.	.	.	.	.	.	.	.	.	.	.	.
101	.	.	.	.	.	.	.	.	.	.	.	.	.	.	.	.	.	.	.	.	.	.	.	.	.	.	.	.	.	.	.	.	.	.	.	.	.	.	.	.	.	.	.	.	.	.	.	.	.
102	.	.	.	.	.	.	.	.	.	.	.	.	.	.	.	.	.	.	.	.	.	.	.	.	.	.	.	.	.	.	.	.	.	.	.	.	.	.	.	.	.	.	.	.	.	.	.	.	.
103	.	.	.	.	.	.	.	.	.	.	.	.	.	.	.	.	.	.	.	.	.	.	.	.	.	.	.	.	.	.	.	.	.	.	.	.	.	.	.	.	.	.	.	.	.	.	.	.	.
104	.	.	.	.	.	.	.	.	.	.	.	.	.	.	.	.	.	.	.	.	.	.	.	.	.	.	.	.	.	.	.	.	.	.	.	.	.	.	.	.	.	.	.	.	.	.	.	.	.
105	.	.	.	.	.	.	.	.	.	.	.	.	.	.	.	.	.	.	.	.	.	.	.	.	.	.	.	.	.	.	.	.	.	.	.	.	.	.	.	.	.	.	.	.	.	.	.	.	.
160	.	.	.	.	.	.	.	.	G	.	.	.	.	.	.	.	.	.	.	.	T	.	.	.	T	A	.	.	.	.	.	.	.	.	.	.	.	.	.	.	.	.	.	.	.	.	.	.	.
238	.	.	.	.	.	.	.	.	.	.	.	.	.	.	.	.	.	.	.	.	.	.	.	.	.	.	.	.	.	.	.	.	.	.	.	.	.	.	.	.	.	.	.	.	.	.	.	.	.
239	.	.	.	.	.	.	.	.	.	.	.	.	.	.	.	.	.	.	.	.	.	.	.	.	.	.	.	.	.	.	.	.	.	.	.	.	.	.	.	.	.	.	.	.	.	.	.	.	.
240	.	.	.	.	.	.	.	.	.	.	.	.	.	.	.	.	.	.	.	.	.	.	.	.	.	.	.	.	.	.	.	.	.	.	.	.	.	.	.	.	.	.	.	.	.	.	.	.	.
241	.	.	.	.	.	.	.	.	.	.	.	.	.	.	.	.	.	.	.	.	.	.	.	.	.	.	.	.	.	.	.	.	.	.	.	.	.	.	.	.	.	.	.	.	.	.	.	.	.
242	.	.	.	.	.	.	.	.	.	.	.	.	.	.	.	.	.	.	.	.	.	.	.	.	.	.	.	.	.	.	.	.	.	.	.	.	.	.	.	.	.	.	.	.	.	.	.	.	.
243	.	.	.	.	.	.	.	.	.	.	.	.	.	.	.	.	.	.	.	.	.	.	.	.	.	.	.	.	.	.	.	.	.	.	.	.	.	.	.	.	.	.	.	.	.	.	.	.	.
244	.	.	.	.	.	.	.	.	.	.	.	.	.	.	.	.	.	.	.	.	.	.	.	.	.	.	.	.	.	.	.	.	.	.	.	.	.	.	.	.	.	.	.	.	.	.	.	.	.
246	.	.	.	.	.	.	.	.	.	.	.	.	.	.	.	.	.	.	.	.	.	.	.	.	.	.	.	.	.	.	.	.	.	.	.	.	.	.	.	.	.	.	.	.	.	.	.	.	.
247	.	.	.	.	.	.	.	.	.	.	.	.	.	.	.	.	.	.	.	.	.	.	.	.	.	.	.	.	.	.	.	.	.	.	.	.	.	.	.	.	.	.	.	.	.	.	.	.	.
248	.	.	.	.	.	.	.	.	.	.	.	.	.	.	.	.	.	.	.	.	.	.	.	.	.	.	.	.	.	.	.	.	.	.	.	.	.	.	.	.	.	.	.	.	.	.	.	.	.
249	.	.	.	.	.	.	.	.	.	.	.	.	.	.	.	.	.	.	.	.	.	.	.	.	.	.	.	.	.	.	.	.	.	.	.	.	.	.	.	.	.	.	.	.	.	.	.	.	.
250	.	.	.	.	.	.	.	.	.	.	.	.	.	.	.	.	.	.	.	.	.	.	.	.	.	.	.	.	.	.	.	.	.	.	.	.	.	.	.	.	.	.	.	.	.	.	.	.	.
251	.	.	.	.	.	.	.	.	.	.	.	.	.	.	.	.	.	.	.	.	.	.	.	.	.	.	.	.	.	.	.	.	.	.	.	.	.	.	.	.	.	.	.	.	.	.	.	.	.
252	.	.	.	.	.	.	.	.	.	.	.	.	.	.	.	.	.	.	.	.	.	.	.	.	.	.	.	.	.	.	.	.	.	.	.	.	.	.	.	.	.	.	.	.	.	.	.	.	.
253	.	.	.	.	.	.	.	.	.	.	.	.	.	.	.	.	.	.	.	.	.	.	.	.	.	.	.	.	.	.	.	.	.	.	.	.	.	.	.	.	.	.	.	.	.	.	.	.	.
254	.	.	.	.	.	.	.	.	.	.	.	.	.	.	.	.	.	.	.	.	.	.	.	.	.	.	.	.	.	.	.	.	.	.	.	.	.	.	.	.	.	.	.	.	.	.	.	.	.
255	.	.	.	.	.	.	.	.	.	.	.	.	.	.	.	.	.	.	.	.	.	.	.	.	.	.	.	.	.	.	.	.	.	.	.	.	.	.	.	.	.	.	.	.	.	.	.	.	.
256	.	.	.	.	.	.	.	.	.	.	.	.	.	.	.	.	.	.	.	.	.	.	.	.	.	.	.	.	.	.	.	.	.	.	.	.	.	.	.	.	.	.	.	.	.	.	.	.	.
257	.	.	.	.	.	.	.	.	.	.	.	.	.	.	.	.	.	.	.	.	.	.	.	.	.	.	.	.	.	.	.	.	.	.	.	.	.	.	.	.	.	.	.	.	.	.	.	.	.
258	.	.	.	.	.	.	.	.	.	.	.	.	.	.	.	.	.	.	.	.	.	.	.	.	.	.	.	.	.	.	.	.	.	.	.	.	.	.	.	.	.	.	.	.	.	.	.	.	.
259	.	.	.	.	.	.	.	.	.	.	.	.	.	.	.	.	.	.	.	.	.	.	.	.	.	.	.	.	.	.	.	.	.	.	.	.	.	.	.	.	.	.	.	.	.	.	.	.	.
260	.	.	.	.	.	.	.	.	.	.	.	.	.	.	.	.	.	.	.	.	.	.	.	.	.	.	.	.	.	.	.	.	.	.	.	.	.	.	.	.	.	.	.	.	.	.	.	.	.
261	.	.	.	.	.	.	.	.	.	.	.	.	.	.	.	.	.	.	.	.	.	.	.	.	.	.	.	.	.	.	.	.	.	.	.	.	.	.	.	.	.	.	.	.	.	.	.	.	.
262	.	.	.	.	.	.	.	.	.	.	.	.	.	.	.	.	.	.	.	.	.	.	.	.	.	.	.	.	.	.	.	.	.	.	.	.	.	.	.	.	.	.	.	.	.	.	.	.	.
263	.	.	.	.	.	.	.	.	.	.	.	.	.	.	.	.	.	.	.	.	.	.	.	.	.	.	.	.	.	.	.	.	.	.	.	.	.	.	.	.	.	.	.	.	.	.	.	.	.
264	.	.	.	.	.	.	.	.	.	.	.	.	.	.	.	.	.	.	.	.	.	.	.	.	.	.	.	.	.	.	.	.	.	.	.	.	.	.	.	.	.	.	.	.	.	.	.	.	.
265	.	.	.	.	.	.	.	.	.	.	.	.	.	.	.	.	.	.	.	.	.	.	.	.	.	.	.	.	.	.	.	.	.	.	.	.	.	.	.	.	.	.	.	.	.	.	.	.	.
266	.	.	.	.	.	.	.	.	.	.	.	.	.	.	.	.	.	.	.	.	.	.	.	.	.	.	.	.	.	.	.	.	.	.	.	.	.	.	.	.	.	.	.	.	.	.	.	.	.
267	.	.	.	.	.	.	.	.	.	.	.	.	.	.	.	.	.	.	.	.	.	.	.	.	.	.	.	.	.	.	.	.	.	.	.	.	.	.	.	.	.	.	.	.	.	.	.	.	.
268	.	.	.	.	.	.	.	.	.	.	.	.	.	.	.	.	.	.	.	.	.	.	.	.	.	.	.	.	.	.	.	.	.	.	.	.	.	.	.	.	.	.	.	.	.	.	.	.	.
357	.	T	.	.	.	.	.	.	.	.	.	.	.	.	.	.	.	.	.	.	.	.	.	.	.	.	.	.	.	.	.	.	.	.	.	.	.	.	.	.	.	.	.	.	.	.	.	.	.
358	.	T	.	.	.	.	.	.	.	.	.	.	.	.	.	.	.	.	.	.	.	.	.	.	.	.	.	.	.	.	.	.	.	.	.	.	.	.	.	.	.	.	.	.	.	.	.	.	.
359	.	T	.	.	.	.	.	.	.	.	.	.	.	.	.	.	.	.	.	.	.	.	.	.	.	.	.	.	.	.	.	.	.	.	.	.	.	.	.	.	.	.	.	.	.	.	.	.	.
361	.	.	.	.	.	.	.	.	.	A	.	.	.	.	.	.	.	.	.	.	.	.	.	.	.	.	.	.	.	.	.	.	.	.	.	.	.	.	.	.	.	.	.	.	.	.	.	.	.
362	.	T	.	.	.	.	.	.	.	.	.	.	.	.	.	-	.	.	.	.	.	.	.	.	.	.	.	.	.	.	.	.	.	.	.	.	.	.	.	.	.	.	.	.	.	.	.	.	.
363	.	.	.	.	.	.	.	.	.	.	.	.	.	.	.	T	.	.	.	.	.	.	.	.	.	.	.	.	.	.	.	.	.	.	.	.	.	.	.	.	.	.	.	.	.	.	.	.	.
376	.	.	.	.	.	.	.	.	.	.	.	.	.	.	.	.	.	.	.	.	.	.	.	.	.	.	.	.	.	.	.	.	.	.	.	.	.	.	.	.	.	.	.	.	.	.	.	.	.
378	.	.	.	.	.	.	.	.	.	.	.	.	.	.	.	.	.	.	.	.	.	.	.	.	.	.	.	.	.	.	.	.	.	.	.	.	.	.	.	.	.	.	.	.	.	.	.	.	.
389	.	.	.	.	.	.	.	.	.	.	.	.	.	.	.	.	.	.	.	.	.	.	.	.	.	.	.	.	.	.	.	.	.	.	.	.	.	.	.	.	.	.	.	.	.	.	.	.	.
390	.	.	.	.	.	.	.	.	.	.	.	.	.	.	.	.	.	.	.	.	.	.	.	.	.	.	.	.	.	.	.	.	.	.	.	.	.	.	.	.	.	.	.	.	.	.	.	.	.
392	.	.	.	.	.	.	.	.	.	.	.	.	.	.	.	.	.	.	.	.	.	.	.	.	.	.	.	.	.	.	.	.	.	.	.	.	.	.	.	.	.	.	.	.	.	.	.	A	.
394	.	.	.	.	.	.	.	.	.	.	.	.	.	.	.	.	.	.	.	.	.	.	.	.	.	.	.	.	.	.	.	.	.	.	.	.	G	G	.	.	.	.	.	.	.	.	.	.	.
396	.	.	.	.	.	.	.	.	.	.	.	.	.	.	.	.	.	.	.	.	.	.	.	C	.	.	.	.	.	.	.	.	.	.	.	.	.	.	.	.	.	G	.	.	.	.	.	.	.
413	.	.	.	.	.	.	.	.	.	.	.	.	.	.	.	.	.	.	.	.	.	.	.	.	.	.	.	.	.	.	.	.	.	.	.	.	.	.	.	.	.	.	.	.	.	.	.	.	.
422	.	.	.	.	.	.	.	G	.	.	.	.	.	.	.	.	.	.	.	.	.	.	.	C	.	.	.	.	.	.	.	.	.	.	A	.	.	.	.	.	.	C	.	.	.	.	.	.	.
423	.	.	.	.	.	.	.	.	.	.	.	.	.	.	.	.	.	.	.	.	.	.	.	.	.	.	.	.	.	.	.	.	.	.	.	.	.	.	.	.	.	.	.	.	.	.	.	.	.
424	.	.	.	.	.	.	.	.	.	.	.	.	.	.	.	.	.	.	.	.	.	.	.	.	.	.	.	.	.	.	.	.	.	.	.	.	.	.	.	.	.	.	.	.	.	.	.	.	.
425	.	.	.	.	.	.	.	.	.	.	.	.	.	.	.	.	.	.	.	.	.	.	.	.	.	.	.	.	.	.	.	.	.	.	.	.	.	.	.	.	.	.	.	.	.	.	.	.	.
65	.	.	.	.	.	.	.	.	.	.	.	.	.	.	.	.	.	.	.	.	.	.	.	.	.	.	.	.	.	.	.	.	.	.	.	.	.	.	.	.	.	.	.	.	.	.	.	.	.
66	.	.	.	.	.	.	.	.	.	.	.	.	.	.	.	.	.	.	.	.	.	.	.	.	.	.	.	.	.	.	.	.	.	.	.	.	.	.	.	.	.	.	.	.	.	.	.	.	.
67	.	.	.	.	.	.	.	.	.	.	.	.	.	.	.	.	.	.	.	.	.	.	.	.	.	.	.	.	.	.	.	.	.	.	.	.	.	.	.	.	.	.	.	.	.	.	.	.	.
68	.	.	.	.	.	.	.	.	.	.	.	.	.	.	.	.	.	.	.	.	.	.	.	.	.	.	.	.	.	.	.	.	.	.	.	.	.	.	.	.	.	.	.	.	.	.	.	.	.
69	.	.	.	.	.	.	.	.	.	.	.	.	.	.	.	.	.	.	.	.	.	.	.	.	.	.	.	.	.	.	.	.	.	.	.	.	.	.	.	.	.	.	.	.	.	.	.	.	.
70	.	.	.	.	.	.	.	.	.	.	.	.	.	.	.	.	.	.	.	.	.	.	.	.	.	.	.	.	.	.	.	.	.	.	.	.	.	.	.	.	.	.	.	.	.	.	.	.	.
71	.	.	.	.	.	.	.	.	.	.	.	.	.	.	.	.	.	.	.	.	.	.	.	.	.	.	.	.	.	.	.	.	.	.	.	.	.	.	.	.	.	.	.	.	.	.	.	.	.
72	.	.	.	.	.	.	.	.	.	.	.	.	.	.	.	.	.	.	.	.	.	.	.	.	.	.	.	.	.	.	.	.	.	.	.	.	.	.	.	.	.	.	.	.	.	.	.	.	.
73	.	.	.	.	.	.	.	.	.	.	.	.	.	.	.	.	.	.	.	.	.	.	.	.	.	.	.	.	.	.	.	.	.	.	.	.	.	.	.	.	.	.	.	.	.	.	.	.	.
74	.	.	.	.	.	.	.	.	.	.	.	.	.	.	.	.	.	.	.	.	.	.	.	.	.	.	.	.	.	.	.	.	.	.	.	.	.	.	.	.	.	.	.	.	.	.	.	.	.
75	.	.	.	.	.	.	.	.	.	.	.	.	.	.	.	.	.	.	.	.	.	.	.	.	.	.	.	.	.	.	.	.	.	.	.	.	.	.	.	.	.	.	.	.	.	.	.	.	.
76	.	.	.	.	.	.	.	.	.	.	.	.	.	.	.	.	.	.	.	.	.	.	.	.	.	.	.	.	.	.	.	.	.	.	.	.	.	.	.	.	.	.	.	.	.	.	.	.	.
77	.	.	.	.	.	.	.	.	.	.	.	.	.	.	.	.	.	.	.	.	.	.	.	.	.	.	.	.	.	.	.	.	.	.	.	.	.	.	.	.	.	.	.	.	.	.	.	.	.
78	.	.	.	.	.	.	.	.	.	.	.	.	.	.	.	.	.	.	.	.	.	.	.	.	.	.	.	.	.	.	.	.	.	.	.	.	.	.	.	.	.	.	.	.	.	.	.	.	.
110	.	.	.	.	.	.	.	.	.	.	.	.	.	.	.	.	.	.	.	.	.	.	.	.	.	.	.	.	.	.	.	.	.	.	.	.	.	.	.	.	.	.	.	.	.	.	.	.	.
115	.	.	.	.	.	.	.	.	.	.	.	.	.	.	.	.	.	.	.	.	.	.	.	.	.	.	.	.	.	.	.	.	.	.	.	.	.	.	.	.	.	.	.	.	.	.	.	.	.
116	.	.	.	.	.	.	.	.	.	.	.	.	.	.	.	.	.	.	.	.	.	.	.	.	.	.	.	.	.	.	.	.	.	.	.	.	.	.	.	.	.	.	.	.	.	.	.	.	.
285	.	.	.	.	.	.	.	.	.	.	.	.	.	.	.	.	.	.	.	.	.	.	.	.	.	.	.	.	.	.	.	.	.	.	.	.	.	.	.	.	.	.	.	.	.	.	.	.	.
286	.	.	.	.	.	.	.	.	.	.	.	.	.	.	.	.	.	.	.	.	.	.	.	.	.	.	.	.	.	.	.	.	.	.	.	.	.	.	.	.	.	.	.	.	.	.	.	.	.
287	.	.	.	.	.	.	.	.	.	.	.	.	.	.	.	.	.	.	.	.	.	.	.	.	.	.	.	.	.	.	.	.	.	.	.	.	.	.	.	.	.	.	.	.	.	.	.	.	.
288	.	.	.	.	.	.	.	.	.	.	.	.	.	.	.	.	.	.	.	.	.	.	.	.	.	.	.	.	.	.	.	.	.	.	.	.	.	.	.	.	.	.	.	.	.	.	.	.	.
289	.	.	.	.	.	.	.	.	.	.	.	.	.	.	.	.	.	.	.	.	.	.	.	.	.	.	.	.	.	.	.	.	.	.	.	.	.	.	.	.	.	.	.	.	.	.	.	.	.
290	.	.	.	.	.	.	.	.	.	.	.	.	.	.	.	.	.	.	.	.	.	.	.	.	.	.	.	.	.	.	.	.	.	.	.	.	.	.	.	.	.	.	.	.	.	.	.	.	.
291	.	.	.	.	.	.	.	.	.	.	.	.	.	.	.	.	.	.	.	.	.	.	.	.	.	.	.	.	.	.	.	.	.	.	.	.	.	.	.	.	.	.	.	.	.	.	.	.	.
292	.	.	.	.	.	.	.	.	.	.	.	.	.	.	.	.	.	.	.	.	.	.	.	.	.	.	.	.	.	.	.	.	.	.	.	.	.	.	.	.	.	.	.	.	.	.	.	.	.
293	.	.	.	.	.	.	.	.	.	.	.	.	.	.	.	.	.	.	.	.	.	.	.	.	.	.	.	.	.	.	.	.	.	.	.	.	.	.	.	.	.	.	.	.	.	.	.	.	.
294	.	.	.	.	.	.	.	.	.	.	.	.	.	.	.	.	.	.	.	.	.	.	.	.	.	.	.	.	.	.	.	.	.	.	.	.	.	.	.	.	.	.	.	.	.	.	.	.	.
321	.	.	.	.	.	.	.	.	.	.	.	.	.	.	.	.	.	.	.	.	.	.	.	.	.	.	.	.	.	.	.	.	.	.	.	.	.	.	.	.	.	.	.	.	.	.	.	.	.
322	.	.	.	.	.	.	.	.	.	.	.	.	.	.	.	.	.	.	.	.	.	.	.	.	.	.	.	.	.	.	.	.	.	.	.	.	.	.	.	.	.	.	.	.	.	.	.	.	.
323	.	.	.	.	.	.	.	.	.	.	.	.	.	.	.	.	.	.	.	.	.	.	.	.	.	.	.	.	.	.	.	.	.	.	.	.	.	.	.	.	.	.	.	.	.	.	.	.	.
324	.	.	.	.	.	.	.	.	.	.	.	.	.	.	.	.	.	.	.	.	.	.	.	.	.	.	.	.	.	.	.	.	.	.	.	.	.	.	.	.	.	.	.	.	.	.	.	.	.
326	.	.	.	.	.	.	.	.	.	.	.	.	.	.	.	.	.	.	.	.	.	.	.	.	.	.	.	.	.	.	.	.	.	.	.	.	.	.	.	.	.	.	.	.	.	.	.	.	.
330	.	.	.	.	.	.	.	.	.	.	.	.	.	.	.	.	.	.	.	.	.	.	.	.	.	.	.	.	.	.	.	.	.	.	.	.	.	.	.	.	.	.	.	.	.	.	.	.	C
347	.	.	.	.	.	.	.	.	.	.	.	.	.	.	.	.	.	.	.	.	.	.	.	.	.	.	.	.	-	.	.	.	.	.	.	.	.	.	.	.	.	.	.	.	.	.	.	.	.
350	.	.	.	.	.	.	.	.	.	.	.	.	.	.	.	.	.	.	.	.	.	.	.	.	.	.	.	.	.	.	.	.	.	.	.	.	.	.	.	.	.	.	.	.	.	.	.	.	.
62	.	.	.	.	.	.	.	.	.	.	.	.	.	.	.	.	.	.	.	.	.	.	.	.	.	.	.	.	.	.	.	.	.	.	.	.	.	.	.	.	.	.	.	.	.	.	.	.	.
63	.	.	.	.	.	.	.	.	.	.	.	.	.	.	.	.	.	.	.	.	.	.	.	.	.	.	.	.	.	.	.	.	.	.	.	.	.	.	.	.	.	.	.	.	.	.	.	.	.
64	.	.	.	.	.	.	.	.	.	.	.	.	.	.	.	.	.	.	.	.	.	.	.	.	.	.	.	.	.	.	.	.	.	.	.	.	.	.	.	.	.	.	.	.	.	.	.	.	.
79	.	.	.	.	.	.	.	.	.	.	.	.	.	.	.	.	.	.	.	.	.	.	.	.	.	.	.	.	.	.	.	.	.	.	.	.	.	.	.	.	.	.	.	.	.	.	.	.	.
80	.	.	.	.	.	.	.	.	.	.	.	.	.	.	.	.	.	.	.	.	.	.	.	.	.	.	.	.	.	.	.	.	.	.	.	.	.	.	.	.	.	.	.	.	.	.	.	.	.
81	.	.	.	.	.	.	.	.	.	.	.	.	.	.	.	.	.	.	.	.	.	.	.	.	.	.	.	.	.	.	.	.	.	.	.	.	.	.	.	.	.	.	.	.	.	.	.	.	.
82	.	.	.	.	.	.	.	.	.	.	.	.	.	.	.	.	.	.	.	.	.	.	.	.	.	.	.	.	.	.	.	.	.	.	.	.	.	.	.	.	.	.	.	.	.	.	.	.	.
83	.	.	.	.	.	.	.	.	.	.	.	.	.	.	.	.	.	.	.	.	.	.	.	.	.	.	.	.	.	.	.	.	.	.	.	.	.	.	.	.	.	.	.	.	.	.	.	.	.
84	.	.	.	.	.	.	.	.	.	.	.	.	.	.	.	.	.	.	.	.	.	.	.	.	.	.	.	.	.	.	.	.	.	.	.	.	.	.	.	.	.	.	.	.	.	.	.	.	.
85	.	.	.	.	.	.	.	.	.	.	.	.	.	.	.	.	.	.	.	.	.	.	.	.	.	.	.	.	.	.	.	.	.	.	.	.	.	.	.	.	.	.	.	.	.	.	.	.	.
86	.	.	.	.	.	.	.	.	.	.	.	.	.	.	.	.	.	.	.	.	.	.	.	.	.	.	.	.	.	.	.	.	.	.	.	.	.	.	.	.	.	.	.	.	.	.	.	.	.
87	.	.	.	.	.	.	.	.	.	.	.	.	.	.	.	.	.	.	.	.	.	.	.	.	.	.	.	.	.	.	.	.	.	.	.	.	.	.	.	.	.	.	.	.	.	.	.	.	.
88	.	.	.	.	.	.	.	.	.	.	.	.	.	.	.	.	.	.	.	.	.	.	.	.	.	.	.	.	.	.	.	.	.	.	.	.	.	.	.	.	.	.	.	.	.	.	.	.	.
89	.	.	.	.	.	.	.	.	.	.	.	.	.	.	.	.	.	.	.	.	.	.	.	.	.	.	.	.	.	.	.	.	.	.	.	.	.	.	.	.	.	.	.	.	.	.	.	.	.
90	.	.	.	.	.	.	.	.	.	.	.	.	.	.	.	.	.	.	.	.	.	.	.	.	.	.	.	.	.	.	.	.	.	.	.	.	.	.	.	.	.	.	.	.	.	.	.	.	.
91	.	.	.	.	.	.	.	.	.	.	.	.	.	.	.	.	.	.	.	.	.	.	.	.	.	.	.	.	.	.	.	.	.	.	.	.	.	.	.	.	.	.	.	.	.	.	.	.	.
92	.	.	.	.	.	.	.	.	.	.	.	.	.	.	.	.	.	.	.	.	.	.	.	.	.	.	.	.	.	.	.	.	.	.	.	.	.	.	.	.	.	.	.	.	.	.	.	.	.
93	.	.	.	.	.	.	.	.	.	.	.	.	.	.	.	.	.	.	.	.	.	.	.	.	.	.	.	.	.	.	.	.	.	.	.	.	.	.	.	.	.	.	.	.	.	.	.	.	.
94	.	.	.	.	.	.	.	.	.	.	.	.	.	.	.	.	.	.	.	.	.	.	.	.	.	.	.	.	.	.	.	.	.	.	.	.	.	.	.	.	.	.	.	.	.	.	.	.	.
95	.	.	.	.	.	.	.	.	.	.	.	.	.	.	.	.	.	.	.	.	.	.	.	.	.	.	.	.	.	.	.	.	.	.	.	.	.	.	.	.	.	.	.	.	.	.	.	.	.
96	.	.	.	.	.	.	.	.	.	.	.	.	.	.	.	.	.	.	.	.	.	.	.	.	.	.	.	.	.	.	.	.	.	.	.	.	.	.	.	.	.	.	.	.	.	.	.	.	.
97	.	.	.	.	.	.	.	.	.	.	.	.	.	.	.	.	.	.	.	.	.	.	.	.	.	.	.	.	.	.	.	.	.	.	.	.	.	.	.	.	.	.	.	.	.	.	.	.	.
[truncated: 62 more rows]
[truncated: 186 more columns]
